# Supplementary material for: Predicted climate shifts within terrestrial protected areas worldwide
Source: Nat Commun. 2019 Oct 21;10:4787. doi: 10.1038/s41467-019-12603-w (PMC6803628; doi:10.1038/s41467-019-12603-w)
Supplement: Supplementary file 5 — Supplementary Data 1 [file 41467_2019_12603_MOESM5_ESM.csv]

,"WDPAID","x","y","biome","area","median_elevation","median_terrainruggedness","median_humanfootprint","irreplaceability","numbercells","mean_rcp45_novelclimate_local","mean_rcp45_disappearingclimate_local","sd_rcp45_novelclimate_local","sd_rcp45_disappearingclimate_local","mean_rcp85_novelclimate_local","mean_rcp85_disappearingclimate_local","sd_rcp85_novelclimate_local","sd_rcp85_disappearingcl…
1,3,-66.00192837,-22.34172566,"Montane Grasslands & Shrublands",113.5633011,3664,1.375,3.22585946,0.004096895,266,0.433145363,0.421403509,0.127999328,0.116306957,0.597130326,0.602042607,0.125683142,0.151839118,0.063796992481203,0.000877192982456141,0.0568546365914786,0.022468671679198,0.0474436090225564,0.000112781954887218,0.00852130325814536,0.022468671679198
2,4,-61.80070736,-24.27365752,"Tropical & Subtropical Grasslands, Savannas & Shrublands",NA,176,0.75,2.990415116,NA,107,0.400342679,0.403582555,0.134859782,0.136385223,0.577040498,0.584735202,0.191916047,0.18982841,0.00781931464174455,0,0.0363862928348909,0,0.00333333333333333,0,0.00342679127725856,0
3,6,-73.22855699,-49.97708128,"Temperate Broadleaf & Mixed Forests",5378.332084,1138.75,11.625,0,0.094758012,9678,0.070520769,0.050894469,0.113698206,0.10917689,0.113319212,0.066175518,0.175834139,0.119498843,0.0289040435351657,0.000338568574774402,0.0459664531239236,0.000763587518082249,0.0276920162568024,8.4728249638355e-05,0.0409385547978233,0.000488392918647103
4,7,-71.43255721,-39.64034108,"Temperate Broadleaf & Mixed Forests",2172.430376,1372.25,22.125,3.272702872,0.150151766,3290,0.080196555,0.056842958,0.062993916,0.044704118,0.18660385,0.157524823,0.098690461,0.102065653,0.000308004052684904,0.000559270516717326,0.000231003039513678,0.000672745694022289,0,0.000316109422492401,0,0.000329280648429585
5,8,-71.89805179,-42.80564852,"Temperate Broadleaf & Mixed Forests",1873.875875,1085,29.625,2.258427615,1.05771342,2995,0.071948804,0.081749583,0.053965272,0.067791424,0.139894268,0.136341681,0.09879443,0.110723572,3.56149137451308e-05,0.00197217584863662,0.00334557595993322,0.000126878130217028,0,0,0,0
6,10,-64.80316262,-23.66054498,"Tropical & Subtropical Moist Broadleaf Forests",763.2427202,1143.75,21.78125,4.25015446,1.319194359,982,0.193038018,0.160607604,0.089409495,0.08749343,0.357678208,0.266452817,0.137162489,0.109119421,0.00312627291242363,0.00347250509164969,0.00932790224032587,0.0199219280380176,0,0,0,1.69721656483367e-05
7,11,-64.64421809,-22.58199524,"Tropical & Subtropical Moist Broadleaf Forests",1868.012684,1040.75,23.5625,3.028324901,0.490993705,872,0.171785168,0.18764526,0.097937171,0.094206097,0.397668196,0.305133792,0.204269908,0.160049234,0.00423547400611621,0.000917431192660552,0.0269418960244648,0.00781345565749236,0,0,0.000397553516819572,0.000336391437308869
8,12,-58.13746481,-25.06591262,"Tropical & Subtropical Grasslands, Savannas & Shrublands",500.5945629,77,1.375,7.460482948,0.010209378,656,0.276478659,0.291605691,0.112170883,0.107348326,0.391580285,0.40402439,0.154944029,0.141537201,0.0178607723577236,0,0.0519766260162601,0,0.00408536585365853,0,0.0154573170731707,0
9,15,-54.28564708,-25.66855383,"Tropical & Subtropical Moist Broadleaf Forests",469.2269334,251,4.125,6.022279879,0.061320461,659,0.30149216,0.28323217,0.220402712,0.188083968,0.368421851,0.400804249,0.168701928,0.225527412,0.0895093576125442,0.00103692463328275,0.142943854324734,0,0.0254628224582701,0.000399595346484573,0.0623065250379363,0
10,16,-64.62704786,-24.70009089,"Tropical & Subtropical Moist Broadleaf Forests",446.3602602,1144.5,17.9375,1.511413354,0.025357375,523,0.218565966,0.151912046,0.081295749,0.085105729,0.410382409,0.2822116,0.161799314,0.142957335,0.00104525175270873,0.00418738049713193,0.00589547482472912,0.0347546207775654,0,0,0,0.000675589547482473
11,17,-71.67237469,-42.16939509,"Temperate Broadleaf & Mixed Forests",192.6579237,708.5,24,1.236110255,0.013735046,302,0.150485651,0.121004415,0.101243529,0.095273579,0.28602649,0.2399117,0.121584112,0.136149962,1.1037527593819e-05,0,0.00333333333333333,0,0,0,0,0
12,18,-59.65505716,-26.82658343,"Tropical & Subtropical Grasslands, Savannas & Shrublands",NA,77,1.125,5.700275752,NA,192,0.340850694,0.333159722,0.116778595,0.108733113,0.46890625,0.454791667,0.120590729,0.114474942,0.0190104166666667,0,0.057986111111111,0,0.00333333333333333,0,0.00795138888888889,0
13,19,-70.33686545,-39.04803433,"Temperate Grasslands, Savannas & Shrublands",79.86758103,1316.5,3,4.865293616,0.006034833,116,0.321695402,0.243936782,0.141069697,0.118699106,0.537902299,0.471896552,0.189400999,0.179900348,0.00853448275862068,0.043764367816092,0.000172413793103448,0.00839080459770115,0,0,0,0
14,20,-65.57997708,-37.91156853,"Temperate Grasslands, Savannas & Shrublands",NA,255,1.0625,0.73872738,NA,474,0.267981716,0.238720113,0.132135104,0.126641645,0.407081575,0.373270042,0.166895179,0.183200671,0.00147679324894515,0.00333333333333333,0.00879043600562589,0,0,0,0,0
15,21,-58.25656785,-31.88234516,"Temperate Grasslands, Savannas & Shrublands",NA,26.5,2.125,6.465142069,NA,113,0.34840708,0.376548673,0.125976889,0.123506383,0.444631268,0.466283186,0.143655566,0.126205743,0.0728908554572271,0.0332743362831859,0.152005899705015,0.0256637168141593,0.00206489675516224,0,0.000117994100294985,0
16,22,-71.62874067,-40.82940603,"Temperate Broadleaf & Mixed Forests",NA,846,9.3125,2.572463108,NA,27,0.308148148,0.281481481,0.134805167,0.127809417,0.475308642,0.47691358,0.172429457,0.157603015,0,0,0,0,0,0,0,0
17,23,-69.52507318,-29.16685593,"Montane Grasslands & Shrublands",NA,4112.5,17.3125,0.440238034,NA,12633,0.034368717,0.022023009,0.037861532,0.020609608,0.10363255,0.046222064,0.081282066,0.04920359,0.00344995910182326,0.00219293385049738,0.012938336103855,0.00965883004828624,0.000734584025963747,0.00015251062033299,0.00256048972268398,0.00663869759096546
18,24,-73.37226369,21.08832265,"Mangroves",908.5893405,5,1,0.033251844,0.064722086,951,0.214956186,0.244535577,0.122802077,0.124562209,0.334202594,0.376817385,0.164236766,0.172681925,0.0220469681037505,0.0337434279705573,0.0339291973361374,0.0372765509989485,0.00333333333333333,0,0.00537679635471433,0
19,30,-65.79450441,-16.14805501,"Tropical & Subtropical Moist Broadleaf Forests",12416.27768,222,2.25,3.020649942,1.248073081,15817,0.138972624,0.161662346,0.141311639,0.189368167,0.298842174,0.285483341,0.25826792,0.265948461,0.0385068807822807,0.00053065267328402,0.0677743356304398,0.00355145307791196,0.0376057406587848,0.00053065267328402,0.0544751427788666,0.0022033255358159
20,31,-60.91191722,-14.2168498,"Tropical & Subtropical Dry Broadleaf Forests",16213.82263,229,2.0625,1.002648063,4.511587228,19516,0.241355981,0.171227198,0.159600753,0.124345968,0.402553973,0.325788413,0.229023561,0.201959528,0.00872258659561385,0.00405786704925872,0.0232976361276217,0.00112864658058345,0,0,0.00738283118125299,0
21,33,-68.94496383,-18.12285701,"Montane Grasslands & Shrublands",985.853432,4458,8.9375,3.250656549,0.031888076,1172,0.193120023,0.100591581,0.137470442,0.095247807,0.295654152,0.16460182,0.134533756,0.120571153,0.00516211604095563,0.0351962457337884,0.0197383390216154,0.0652303754266211,0.00516211604095563,0.0329522184300342,0.0190415244596132,0.0423577929465301
22,35,-68.22534468,-11.85589631,"Tropical & Subtropical Moist Broadleaf Forests",7786.076341,226,2.125,0.535616368,0.303240212,8926,0.237679065,0.258959594,0.187133615,0.14886381,0.354622078,0.408059975,0.223240241,0.202885847,0.000395473896482187,0,0.0455739786391815,0,0.000395473896482187,0,0.0331313018149227,0
23,36,-67.5323918,-22.4825718,"Montane Grasslands & Shrublands",6840.499328,4722,6.875,0.278630734,1.344866652,8598,0.155769171,0.103788478,0.094007075,0.101818117,0.319838334,0.204804606,0.119320518,0.126011527,0.0139168023571373,0.0465177948360084,0.0197681631387144,0.0792064045902148,0.00984841435992867,0.0465174071489494,0.0194227339691401,0.0701364658447701
24,43,-56.69188994,-1.137803907,"Tropical & Subtropical Moist Broadleaf Forests",4105.025495,57,4.75,0,0.15850952,4763,0.437920778,0.442773462,0.203118142,0.249260437,0.61004549,0.624731612,0.234865069,0.298011895,0.007621946952201,0,0.0785394359297363,0.00352368955140318,0.00759815242494227,0,0.0662915529428232,0.00352368955140318
25,44,-61.71197632,-9.841124991,"Tropical & Subtropical Moist Broadleaf Forests",3490.606124,163,3.375,4,0.084996156,4108,0.342190847,0.295280753,0.21701225,0.180854912,0.451744563,0.44728903,0.245721926,0.236961937,0.00633235962349887,0,0.0698393378773125,0,0.00187520285621551,0,0.0644482310938007,0
26,47,-40.11616453,-19.00716693,"Tropical & Subtropical Moist Broadleaf Forests",280.0501853,87.75,3.75,5.309433854,0.058871467,348,0.217461686,0.217749042,0.093775485,0.11101691,0.297873563,0.294597701,0.083327642,0.083311142,0,0,0.000977011494252872,0,0,0,2.8735632183908e-05,0
27,48,-39.10515596,-15.17649198,"Tropical & Subtropical Moist Broadleaf Forests",186.2241665,78.25,9.125,NA,1.254467162,228,0.303991228,0.322280702,0.158522715,0.192207377,0.415321637,0.407587719,0.207797074,0.184878252,0.0264327485380117,0.0184795321637427,0.0246345029239766,0.0364912280701754,0.0177631578947368,0.00748538011695906,0.0125,0.0174707602339181
28,49,-42.27627862,-22.54930654,"Tropical & Subtropical Moist Broadleaf Forests",50.89454793,29,8.75,9.408242995,0.021189394,65,0.245230769,0.227538462,0.071558341,0.084069916,0.346,0.315435897,0.130736726,0.117583343,0,0,0.00446153846153846,0,0,0,0,0
29,51,-40.14662574,-18.34246986,"Tropical & Subtropical Moist Broadleaf Forests",23.88682405,104.5,4.15625,6.262180424,0.002844779,30,0.299888889,0.312,0.079180387,0.101367603,0.410333333,0.424444444,0.092524493,0.058349498,0,0,0.003,0,0,0,0,0
30,52,-38.02897928,-8.654940615,"Deserts & Xeric Shrublands",6.288718638,886.5,14.625,2.511885488,0.000162754,9,0.280740741,0.308888889,0.06219086,0.048673926,0.430740741,0.458518519,0.120862243,0.10851283,0,0.00111111111111111,0,0.00037037037037037,0,0,0,0
31,53,-62.65059697,-2.253035501,"Tropical & Subtropical Moist Broadleaf Forests",23832.38794,56,1.875,0,0.573598472,27719,0.336816504,0.334620417,0.292183248,0.257485282,0.449009103,0.522192359,0.298729504,0.263512765,0.0233237129766586,0.00384200969250935,0.0735923614368003,0.00253508423824813,0.0222413025962938,0.00369072958379931,0.0725738061738639,0.00253508423824813
32,54,-65.90639426,0.352829858,"Tropical & Subtropical Moist Broadleaf Forests",22672.46299,99,2.625,0,1.105663948,26330,0.2318634,0.189751234,0.277931371,0.293560244,0.306809849,0.301712369,0.274348624,0.268392959,0.0265779212558552,0.0136738827699708,0.0792316748955565,0.0190735536143816,0.0265771616660337,0.0136556526142549,0.0765522218002279,0.0183442207874414
33,55,-56.78006666,-4.378619997,"Tropical & Subtropical Moist Broadleaf Forests",11194.65258,112,7.6875,1,0.64439892,12491,0.465566408,0.475640061,0.234283173,0.272164651,0.644887519,0.619263737,0.254124036,0.264818677,0.0126181517359165,0.00509913804605983,0.047579857497398,0.00011234755690764,0.00673124649747819,0.00509913804605983,0.0307917700744536,0.00011234755690764
34,56,-63.33343697,-11.13291139,"Tropical & Subtropical Moist Broadleaf Forests",7131.137696,274.5,3.375,2,0.159791542,8454,0.25832387,0.201280656,0.197882725,0.135957669,0.422670531,0.35962779,0.225704073,0.200739415,0.00125897011276714,0,0.0284669978708304,0,0.001239255579213,0,0.0256233735509818,0
35,58,-50.16463495,-10.55758674,"Tropical & Subtropical Grasslands, Savannas & Shrublands",5589.338757,179,1,1,0.107283168,6615,0.290474679,0.304568909,0.167553206,0.140866792,0.404719073,0.428926178,0.208191939,0.208171441,0.0485734441924918,0,0.123364575459814,0,0.00813706223230032,0,0.0941305114638449,0
36,59,-47.64470595,-14.04182252,"Tropical & Subtropical Grasslands, Savannas & Shrublands",651.80832,1198.5,8.125,2.160108902,0.151650054,778,0.2452485,0.23041988,0.175453796,0.152598189,0.288410454,0.293667524,0.1466814,0.142859984,0,0.00100257069408741,0.00147814910025707,0.00943873179091688,0,0,8.56898029134533e-06,0
37,60,-53.88834681,-25.40295018,"Tropical & Subtropical Moist Broadleaf Forests",1704.185128,323,5.6875,4.892895465,0.07519518,2196,0.210938069,0.241479964,0.211083272,0.237125867,0.270799939,0.310233758,0.189554673,0.268657237,0.0634532483302975,0.00431845780206436,0.119588646023072,3.03582270795386e-06,0.0203384942319369,0.000689131754705525,0.0524013357619915,0
38,62,-52.90799301,-18.12206889,"Tropical & Subtropical Grasslands, Savannas & Shrublands",1333.705799,840,1.375,2.259252709,1.623214138,1629,0.281518314,0.299066912,0.138999072,0.139208073,0.485512584,0.526304481,0.274445346,0.253933997,0.00446899938612646,0,0.000493145078780438,0,0,0,0.00045426642111725,0
39,64,-42.58587923,-8.694857883,"Deserts & Xeric Shrublands",924.3563103,536,2,2.629685423,0.749778057,1186,0.26524733,0.32876054,0.109590313,0.121659708,0.392984823,0.419392917,0.135696587,0.137303843,0.0407138842046094,0.000697020798201237,0.097512647554806,0.0112844294547499,0.00458122540753232,0,0.0354440697020798,0
40,65,-46.58428224,-20.33075321,"Tropical & Subtropical Grasslands, Savannas & Shrublands",1988.163697,1153.5,11.875,3.42743843,1.85767792,2467,0.140730982,0.152942846,0.090794993,0.092734436,0.301217403,0.318301581,0.119830746,0.169646508,6.89096068098907e-05,0,0,1.6214025131739e-05,0,0,0,0
41,66,-49.5251885,-28.18009381,"Tropical & Subtropical Moist Broadleaf Forests",429.3405902,1381.5,16.3125,4.501845274,0.100023192,603,0.251282477,0.255572139,0.234926717,0.198937501,0.415406302,0.396064124,0.260743167,0.173033181,0.0246600331674959,0.0121669430624654,0.0524433388612493,0.0422332780541736,0.00533443891652847,0,0.0342786069651741,0
42,67,-48.01966187,-15.64055815,"Tropical & Subtropical Grasslands, Savannas & Shrublands",406.3037239,1127,3.6875,11.02294578,0.113906553,514,0.169494163,0.249273671,0.089767889,0.132081542,0.316108949,0.359811933,0.153698292,0.142196887,0,0,0,0.00234111543450065,0,0,0,0
43,69,-41.7865686,-20.44621692,"Tropical & Subtropical Grasslands, Savannas & Shrublands",319.2438598,1628.75,30.40625,5.250037058,4.228138987,406,0.159252874,0.149359606,0.124516562,0.129491215,0.217036125,0.192183908,0.123482155,0.112106654,0.00452380952380953,0.00548440065681445,0.00184729064039409,0.00799671592775041,8.21018062397373e-06,0,0,0
44,70,-44.65351866,-22.35472045,"Tropical & Subtropical Grasslands, Savannas & Shrublands",282.1847631,1904.75,24.9375,5.348350044,5.789494634,354,0.185084746,0.20039548,0.158401737,0.129431219,0.270677966,0.288578154,0.18155294,0.22106478,0.0419679849340866,0.0326553672316384,0.049030131826742,0.0783239171374766,0.0132203389830509,0.00024482109227872,0.0224482109227872,0.00299435028248587
45,71,-50.09871181,-29.1825433,"Tropical & Subtropical Moist Broadleaf Forests",130.8743787,942.5,8.0625,4.375652543,0.070100938,170,0.301372549,0.272215686,0.199134807,0.163989886,0.504254902,0.33845098,0.284289955,0.198825924,0.0156274509803922,0.0239803921568627,0.0939607843137255,0.0169411764705883,0.0134117647058824,0.000980392156862747,0.0575294117647059,0.00315686274509804
46,72,-43.07323046,-22.49514322,"Tropical & Subtropical Moist Broadleaf Forests",201.1479047,1213.75,32.4375,10.41337506,3.058517099,254,0.136968504,0.137349081,0.147585235,0.106939504,0.164291339,0.175656168,0.161163838,0.176658264,0,0,0,9.18635170603673e-05,0,0,0,0
47,73,-41.71202019,-4.100374047,"Tropical & Subtropical Moist Broadleaf Forests",63.4622857,193,2.40625,6.048278663,0.000795328,72,0.32787037,0.389675926,0.186703753,0.163462579,0.462407407,0.49337963,0.248823133,0.259597814,0.0319907407407408,0,0.097037037037037,0,0.000462962962962963,0,0.0698611111111112,0
48,74,-43.2710511,-22.94940459,"Tropical & Subtropical Moist Broadleaf Forests",39.75514676,443,29.625,31.16712746,0.011225726,51,0.168366013,0.132352941,0.107682237,0.077241796,0.239215686,0.200261438,0.178767164,0.176617169,0,0,0.000261437908496732,0,0,0,0,0
49,75,-40.91043738,-3.753875598,"Deserts & Xeric Shrublands",63.13204022,485.75,17.875,13.34566286,0.001625762,74,0.249279279,0.20990991,0.110085396,0.102796613,0.353153153,0.313828829,0.196922251,0.173869731,0.0599099099099099,0.0170720720720721,0.0810360360360361,0.0194144144144144,0.00018018018018018,4.5045045045045e-05,0.0365765765765766,0
50,77,-64.40316015,18.48386868,"Deserts & Xeric Shrublands",1.097261185,304.75,23,18.39474192,0.002610122,2,0.34,0.336666667,0.114449838,0.113529242,0.501666667,0.503333333,0.161293001,0.162882977,0.00333333333333333,0.0383333333333333,0.0216666666666667,0.0716666666666667,0,0.00333333333333333,0,0.00833333333333333
51,83,-73.89790249,-46.94164125,"Temperate Broadleaf & Mixed Forests",16947.53571,591.5,18.3125,NA,1.5671113,28185,0.06583017,0.046318373,0.129172964,0.097396434,0.108432026,0.097983206,0.144415316,0.146329901,0.0236384601738513,0.0187590325823428,0.0352214534918101,0.03995174738336,0.017261309207025,0.0168226598072261,0.0259195789722666,0.0245726450239489
52,86,-69.35169737,-18.24679978,"Montane Grasslands & Shrublands",1417.039383,4561,10.625,0.722187251,0.070956524,1714,0.112681836,0.131583042,0.137550514,0.119589313,0.130219759,0.217119798,0.088984702,0.146778135,0.00955853753403344,0.0803831194087904,0.0270108907040062,0.13086542201478,0.00924542979385453,0.0707137300661222,0.0189984441851419,0.0963827304550758
53,88,-72.13786983,-41.10067934,"Temperate Broadleaf & Mixed Forests",2504.169633,1012.5,28.375,3.250382566,0.316520104,3522,0.116703578,0.121131933,0.070356296,0.078855413,0.178924853,0.195489305,0.097980506,0.1408902,0.0110212000757146,0.0280503501798221,0.00349801249290176,0.0368436494416052,8.51788756388416e-05,0.00209634677266705,0.00167802385008518,0.00284118871853114
54,89,-73.10192786,-51.02950718,"Temperate Broadleaf & Mixed Forests",2196.665261,533.75,14,0.109372673,1.017506713,3797,0.081768063,0.056527961,0.110320476,0.097007373,0.131156176,0.076116232,0.154740869,0.114986237,0.0173189360021069,1.75577210078132e-06,0.0357826354139233,0.000109735756298832,0.0156535861645158,0,0.030546045123343,5.88183653761742e-05
55,90,-72.08440633,-40.64562255,"Temperate Broadleaf & Mixed Forests",1120.798489,1153,16.3125,3.268747752,0.214151544,1767,0.138939823,0.13797774,0.10762227,0.098040941,0.222092058,0.196502547,0.140692153,0.154952231,0.0072873042822109,0.00607621203546501,1.88643652141105e-06,0.0104489718920958,0,3.77287304282211e-06,0,3.96151669496321e-05
56,91,-71.74657489,-39.49425536,"Temperate Broadleaf & Mixed Forests",598.9125896,1470.75,16.28125,4.25228163,0.038251719,798,0.111524645,0.107944862,0.083265509,0.093104965,0.224168755,0.211846282,0.146118474,0.118108551,0,0.00583542188805346,1.2531328320802e-05,0.0203341687552214,0,0.000931495405179614,0,0.00502923976608187
57,100,-71.07706859,-32.96269102,"Temperate Broadleaf & Mixed Forests",78.45023297,907,26.1875,8.883856807,0.003103689,107,0.281619938,0.169003115,0.12894579,0.09391193,0.39894081,0.26728972,0.136086821,0.127781734,0.0500623052959501,0.0293457943925234,0.0952959501557632,0.0600311526479751,0,0,0,0
58,101,-71.66622685,-30.67591929,"Mediterranean Forests, Woodlands & Scrub",89.60368444,258,11.125,7.320613539,0.002624208,119,0.202913165,0.202941176,0.124222609,0.099279975,0.308739496,0.324369748,0.128121778,0.113533527,0.00484593837535014,0.0172268907563025,0.00285714285714286,0.0465546218487395,0.000476190476190475,0.00134453781512605,0.0027170868347339,0.00753501400560224
59,104,-72.99372305,-37.789143,"Temperate Broadleaf & Mixed Forests",63.93856606,1166,11.25,6.775709029,0.012110737,103,0.278252427,0.328867314,0.122683917,0.13250264,0.40197411,0.424012945,0.146896769,0.141854652,0,0.0410355987055016,0.00100323624595469,0.0933656957928803,0,0,0,0.00792880258899677
60,105,-109.3516881,-27.11517403,"Tropical & Subtropical Moist Broadleaf Forests",121.7099416,95.5,5,NA,0.001339279,66,0.358232323,0.304646465,0.166125716,0.166252214,0.463737374,0.424242424,0.198629771,0.239821064,0.00353535353535353,0.00606060606060606,0.00535353535353536,0.0182828282828283,0.00308080808080808,5.05050505050507e-05,0.000101010101010101,0.0177777777777778
61,107,-69.74092925,-52.10749609,"Temperate Grasslands, Savannas & Shrublands",51.81376915,173,1.46875,5.044396092,0.001111483,96,0.2078125,0.214201389,0.080466914,0.088741144,0.284340278,0.280555556,0.083981445,0.084624609,0.006875,0.00333333333333333,0.00631944444444444,0.00177083333333333,0,0,0,0
62,110,-72.15803149,-46.00743121,"Temperate Broadleaf & Mixed Forests",1380.049031,1337,29.125,2,0.027982196,2257,0.045795304,0.041259784,0.03703502,0.039471357,0.079703146,0.093085216,0.063085416,0.08729927,0.000900900900900901,0.000627676857185053,0.000816718357701965,0.0120144734898833,0,0,0,0.000539063653817751
63,111,-71.28987842,-37.07801549,"Temperate Broadleaf & Mixed Forests",765.0442725,1786.5,24.375,3.265575514,0.028643716,1081,0.211828554,0.17466235,0.111112288,0.09816597,0.405757015,0.3313321,0.176648063,0.190671519,0.00229108849830404,0.0118285538082023,0.00436941103916127,0.013163737280296,0,0.0102189330866482,0,0.00145852605612088
64,112,-70.94242862,-38.63398339,"Temperate Broadleaf & Mixed Forests",441.0298747,1722,9.875,2.769509073,0.011426185,456,0.218333333,0.192178363,0.104675435,0.094223177,0.358925439,0.307631579,0.114518147,0.118599151,0.00380116959064328,0.00279239766081872,0.00854532163742691,0.000935672514619883,0,0.00161549707602339,0,0
65,113,-71.55732823,-38.41972822,"Temperate Broadleaf & Mixed Forests",111.4561418,1615,23.375,4.451849786,0.004869996,201,0.250547264,0.223648425,0.144671228,0.126350728,0.382570481,0.342985075,0.176201495,0.162769198,0.00638474295190714,0.026334991708126,0.00975124378109452,0.0471641791044777,0.0039469320066335,0.0101160862354892,6.63349917081261e-05,0.0082089552238806
66,114,-71.35410275,-53.36512332,"Temperate Broadleaf & Mixed Forests",190.7725276,446.5,7.4375,1.103319243,0.004276117,427,0.147205308,0.096900859,0.111870842,0.100352016,0.205589383,0.159648712,0.12703963,0.128773941,0,0.0016783762685402,0.0090007806401249,0.00244340359094458,0,0,0.00544886807181889,0.000515222482435599
67,115,-71.54611787,-38.29097987,"Temperate Broadleaf & Mixed Forests",201.521936,1467.75,18.40625,3.910055428,0.03450904,300,0.244033333,0.251333333,0.130337391,0.13246873,0.376577778,0.4022,0.170109404,0.153272539,0.0127444444444444,0.0418666666666667,0.0144,0.0585333333333333,0.00826666666666666,0.00902222222222223,0.000511111111111111,0.0103
68,116,-71.1394631,-53.16058206,"Temperate Broadleaf & Mixed Forests",208.2939423,418.5,4.71875,2.338235122,0.004466069,412,0.085914239,0.107726537,0.078337037,0.072520922,0.147710356,0.17407767,0.097047465,0.093410767,0.00275080906148867,9.70873786407768e-05,0.00408576051779935,0.020663430420712,0.00029126213592233,8.0906148867314e-05,0.00228964401294498,0.000493527508090614
69,117,-71.52076704,-38.79910218,"Temperate Broadleaf & Mixed Forests",125.8810907,1551.75,33.96875,3.319888049,0.023970567,130,0.263051282,0.256102564,0.148178038,0.151992335,0.40174359,0.393871795,0.185944008,0.163059382,0.00143589743589744,0.00894871794871795,0.00205128205128205,0.0265128205128205,0.00102564102564103,0.00664102564102565,0,0.00612820512820513
70,118,-71.4823216,-33.16625286,"Mediterranean Forests, Woodlands & Scrub",91.80911525,374,5.8125,7.97578196,0.003268585,133,0.248646617,0.277944862,0.100035515,0.113202779,0.35047619,0.380576441,0.126112472,0.14791315,0.00132832080200501,0.0520802005012532,0.00107769423558897,0.112531328320802,0.000225563909774436,0,0,0.00165413533834586
71,119,-72.01490313,-45.52403788,"Temperate Broadleaf & Mixed Forests",25.65727371,874,16.46875,2.891101716,0.004051595,42,0.14515873,0.165396825,0.076041935,0.079311446,0.293492063,0.256269841,0.133841415,0.12049296,0.000714285714285713,7.93650793650793e-05,0.000238095238095238,0.000634920634920634,0,0,0,0
72,120,-73.09026405,-51.03295389,"Temperate Broadleaf & Mixed Forests",2196.665261,448,12.375,NA,1.017506713,4062,0.083486788,0.05770064,0.106627842,0.095174413,0.133023141,0.076418021,0.150453007,0.112730394,0.0161595273264402,8.20613819136713e-07,0.0337264073526998,0.000105859182668636,0.014472345314295,0,0.0286476284260627,5.99048087969801e-05
73,123,-71.66609152,-30.67276178,"Mediterranean Forests, Woodlands & Scrub",89.6036744,258,11.125,7.299567191,0.002624208,119,0.20512605,0.203473389,0.121993007,0.099949309,0.314733894,0.328347339,0.120925033,0.112621594,0.00490196078431373,0.0172268907563025,0.00277310924369748,0.0468067226890757,0.000476190476190475,0.00134453781512605,0.00266106442577031,0.00761904761904762
74,125,-74.48993558,10.71066587,"Mangroves",281.1363858,5,1.125,5.357026802,0.785631444,329,0.264113475,0.268308004,0.213785973,0.219385305,0.437446809,0.452117528,0.213399865,0.179653294,0.0531408308004052,0.0157548125633232,0.136565349544073,0.0276089159067882,0.0201013171225937,0.000162107396149949,0.0513272543059778,0
75,126,-73.11723673,11.38337272,"Deserts & Xeric Shrublands",76.47385536,2,1.25,NA,0.004134178,95,0.369719298,0.388315789,0.203948577,0.16467413,0.472315789,0.455368421,0.153567069,0.173521912,0.0403157894736842,0,0.113719298245614,0.000456140350877193,0.0135438596491228,0,0.0487368421052632,0
76,127,-73.45730034,5.674809124,"Montane Grasslands & Shrublands",NA,3149.5,33.1875,8.271668051,NA,81,0.139218107,0.189794239,0.095940402,0.099143234,0.193950617,0.23436214,0.112751536,0.098086611,0,0.00279835390946502,0.00205761316872428,0.00563786008230453,0,0,0,0.000987654320987652
77,128,-75.10453438,9.943553303,"Tropical & Subtropical Moist Broadleaf Forests",10.50826768,255.5,14.9375,15.77938107,0.000742971,12,0.393055556,0.389722222,0.24378506,0.248952022,0.471666667,0.471944444,0.209168286,0.207904703,0,0,0,0,0,0,0,0
78,129,-68.47650807,5.25106093,"Tropical & Subtropical Grasslands, Savannas & Shrublands",5600.806425,100,1.875,0,0.103712469,6526,0.235999081,0.260592502,0.143309876,0.147830926,0.396502707,0.389702728,0.154206224,0.140965538,0.0797476759628154,0.0110741648789457,0.147696904688937,0.0479875370313617,0.00989477985493922,9.04076003677597e-05,0.0376289712943099,0.000126672795995505
79,130,-73.6003698,2.658425627,"Tropical & Subtropical Moist Broadleaf Forests",6116.330664,264,4.125,2.067233202,1.312154145,7097,0.217815509,0.182462543,0.174667131,0.197273444,0.375744211,0.272938331,0.242821872,0.202592573,0.00146728664694002,0.000596026490066226,0.00584049598421868,0.00139166784087173,0.00146728664694002,0.000596026490066226,0.00584049598421868,0.00139025879479592
80,131,-76.12202115,7.547882206,"Tropical & Subtropical Moist Broadleaf Forests",5357.48163,690.25,23.875,4.64885042,2.280281742,6276,0.099134268,0.065267155,0.092922067,0.049182038,0.209221372,0.129716911,0.178190248,0.088250297,0.00524059910771192,0.00105003186743148,0.0093445931591247,0.000867856384108773,0.0049968132568515,0.00104312725727639,0.00730348417250903,0.000707988102825579
81,132,-73.59858309,10.93209468,"Montane Grasslands & Shrublands",4050.164197,2312,39.4375,7,25.6417519,4796,0.222612594,0.211712538,0.250536901,0.219567242,0.236290659,0.246636781,0.173881017,0.1572036,0.0929705309980539,0.00861342785654714,0.0545829858215179,0.0123450097303308,0.0132860717264387,0.00118432026688907,0.0121969696969697,0.00295107033639144
82,133,-72.17939125,6.51725676,"Montane Grasslands & Shrublands",3093.362769,3078.5,34.4375,4,0.521165243,3616,0.066653761,0.076191003,0.045070313,0.054646565,0.135728245,0.146426069,0.104102501,0.099685974,0.0176419616519174,0.0190883112094395,0.0577608775811209,0.0364850663716814,0.00104258849557522,0.00807983038348083,0.00284384218289086,0.0177498156342183
83,134,-74.6106816,2.829513996,"Tropical & Subtropical Moist Broadleaf Forests",2901.741131,1261.25,26.375,2,3.168646931,3384,0.15391253,0.122224192,0.156291431,0.165122155,0.251694247,0.187408392,0.195073676,0.171652626,0.00926319936958235,0.0014736012608353,0.0120439322301024,0.00581461780929867,0.00804275019700552,0.000670803782505911,0.0112608353033885,0.00200748620961387
84,135,-70.14354536,-3.43229705,"Tropical & Subtropical Moist Broadleaf Forests",2753.93125,124,3.25,3,0.677198612,3078,0.432816764,0.373473034,0.235330814,0.264998213,0.558076673,0.517459389,0.274323835,0.28891999,0.00554256010396361,0.000478665800303227,0.0307201646090535,0,0.00554256010396361,0.000478665800303227,0.0300422352176738,0
85,136,-75.9229168,2.981698822,"Tropical & Subtropical Moist Broadleaf Forests",1670.145278,3339.5,30.75,6.250101655,0.651732564,1943,0.149246869,0.130814891,0.162969347,0.134108279,0.231024189,0.199071882,0.182109039,0.146791198,0.0325870646766169,0.0046851947160748,0.0660181849373821,0.00899468176359581,0.0245153542631669,0.00170526676960027,0.0530725681935152,0.00127637673700463
86,137,-74.14967636,3.897474022,"Montane Grasslands & Shrublands",2246.639635,3493,28.125,5,1.591608926,2613,0.105906366,0.130660799,0.111283364,0.099850227,0.19247353,0.203158566,0.136473636,0.125995472,0.0184360250031892,0.0181834417655313,0.0441280775609134,0.0196938384998086,0.00475443296338819,0.00234978951396862,0.00591401964536293,0.00334353871667305
87,138,-76.875421,3.380500964,"Tropical & Subtropical Moist Broadleaf Forests",2079.142666,1357.5,30.3125,6.250076512,4.501332507,2320,0.137048851,0.107852011,0.167865083,0.141929563,0.258854885,0.199465517,0.203645284,0.152010914,0.0329741379310345,0.0142988505747126,0.0596695402298851,0.0258563218390804,0.0311795977011495,0.0140862068965517,0.0587227011494253,0.0242341954022989
88,139,-75.87615131,3.681019384,"Tropical & Subtropical Moist Broadleaf Forests",1257.112067,3581.75,35.75,6.365876794,0.809747083,1474,0.084387155,0.121112619,0.096053077,0.082803057,0.1635346,0.200425147,0.112297131,0.123632996,0.0161510628674808,0.00890999547715966,0.026917684305744,0.024776119402985,0.0153889642695613,0.00559023066485754,0.0230529172320217,0.0144934418815016
89,140,-78.30352825,2.537716472,"Mangroves",870.9653378,5,1.71875,NA,0.103699574,969,0.690257998,0.66004816,0.251130783,0.285332516,0.766563467,0.77872033,0.22048551,0.228710185,0.382449260405917,0.374785001719986,0.64141038871689,0.467368421052632,0.153546611627107,0.0306191950464396,0.29890264877881,0.0678156174750602
90,141,-76.43049476,2.131510011,"Tropical & Subtropical Moist Broadleaf Forests",905.2889147,3259.75,20.90625,7.476198629,0.672760765,1048,0.179860051,0.156628499,0.155316695,0.147696335,0.26571883,0.241463104,0.182436087,0.181269507,0.0416921119592875,0.00978053435114503,0.0705852417302798,0.016793893129771,0.028854961832061,0.00349872773536895,0.0590903307888041,0.00190203562340967
91,142,-77.18860171,7.81088554,"Tropical & Subtropical Moist Broadleaf Forests",814.2543245,83.5,7.75,3.054627725,0.974406418,955,0.253961606,0.206732984,0.209214562,0.211955677,0.360638743,0.295577661,0.209308229,0.199574721,0,0.00360558464223385,0.00490052356020943,0.000293193717277487,0,0.00360558464223385,0.00490052356020943,0.000286212914485166
92,143,-73.65566787,4.540352817,"Tropical & Subtropical Moist Broadleaf Forests",787.9969991,3125.25,29.46875,6.253328163,3.601718707,922,0.154797542,0.165372379,0.096239593,0.093030641,0.260350687,0.278369487,0.160301991,0.151354535,0.0036406362979031,0.012114967462039,0.0224295010845987,0.0256579898770788,0.00330079537237888,0.00687997107736804,0.0141467823571945,0.0198192335502531
93,144,-72.22601537,7.25858866,"Tropical & Subtropical Moist Broadleaf Forests",518.3016236,1687.5,32.1875,4.129688394,1.059711899,613,0.133300707,0.180386079,0.092276314,0.103250989,0.265992387,0.276878738,0.154175196,0.13382537,0.00417074497009244,0.00312669929309407,0.0115660685154976,0.0154812398042414,0.00416530723219141,0.00274605764002175,0.0103425774877651,0.0130070690592713
94,145,-72.56689908,5.88753491,"Tropical & Subtropical Moist Broadleaf Forests",369.9486899,3263.5,21.0625,7.865700533,0.076273087,430,0.089976744,0.143651163,0.04214891,0.054154467,0.179170543,0.22744186,0.106036047,0.098910348,0.000255813953488372,0.0137364341085271,0.0203255813953488,0.0366666666666667,3.10077519379845e-05,0.00472868217054264,0.000589147286821706,0.0121317829457364
95,146,-77.00901695,2.698409322,"Tropical & Subtropical Moist Broadleaf Forests",472.5967329,1125.5,33.4375,5.251222405,4.630505309,593,0.218971332,0.188965711,0.163741221,0.143719789,0.368420461,0.357537943,0.216426505,0.201393576,0.0710905002810568,0.030601461495222,0.128988195615514,0.0521472737492973,0.0691231028667792,0.0297358066329399,0.127852726250703,0.0519168071950534
96,147,-75.38180526,4.767930082,"Montane Grasslands & Shrublands",625.233837,4061.75,23.0625,7.585499339,1.240707848,736,0.250416667,0.234076087,0.214850787,0.197762318,0.309193841,0.298736413,0.216649764,0.17699824,0.0689492753623188,0.0342753623188406,0.103383152173913,0.0338043478260869,0.0478759057971014,0.0051766304347826,0.0830072463768115,0.0120244565217391
97,148,-76.26687903,6.580501014,"Tropical & Subtropical Moist Broadleaf Forests",292.6665323,1587.5,33.1875,5.31776759,0.463202861,339,0.269242871,0.273618486,0.254498139,0.231645631,0.421307768,0.432556539,0.261334653,0.278486856,0.028613569321534,0.000766961651917402,0.0677187807276302,0.00743362831858407,0.0259488692232055,0.000599803343166173,0.0659193706981317,0.00533923303834808
98,149,-71.33149481,12.14550615,"Deserts & Xeric Shrublands",268.7911061,177,4,4.410851957,1.011662103,317,0.311861199,0.353522608,0.138686386,0.125047389,0.484206099,0.460588854,0.229023696,0.226817013,0.0210830704521556,9.46372239747633e-05,0.093080967402734,0.0109358569926393,0.0117665615141956,9.46372239747633e-05,0.0627865404837014,0.00425867507886435
99,152,-74.06123296,11.31668274,"Deserts & Xeric Shrublands",194.5417365,44.5,13.125,NA,0.00708347,219,0.168995434,0.128858447,0.147460195,0.120992966,0.293789954,0.217838661,0.150610788,0.104621665,0.0632267884322678,0.00558599695585998,0.104155251141552,0.00920852359208525,0.0080365296803653,0,0.0346423135464232,0
100,153,-76.12558251,1.585845324,"Tropical & Subtropical Moist Broadleaf Forests",74.75302075,2361,20.3125,4.98723452,0.039579464,84,0.330833333,0.31031746,0.254322054,0.256465279,0.471507937,0.413134921,0.311850052,0.315655332,0.00658730158730159,0.00138888888888889,0.0425396825396826,0.00587301587301587,0.0048015873015873,0.00138888888888889,0.0408333333333333,0.00575396825396825
101,156,-83.08340229,9.646736259,"Tropical & Subtropical Moist Broadleaf Forests",100.0382945,518,21.6875,5.25741923,0.041873149,121,0.410661157,0.439090909,0.378046648,0.352833966,0.58292011,0.622699725,0.353229949,0.332222425,0.00630853994490359,0.000853994490358126,0.0423415977961433,0.000661157024793389,0.00630853994490359,0.000853994490358126,0.0416253443526171,0.000661157024793389
102,157,-84.56446417,9.781520196,"Tropical & Subtropical Moist Broadleaf Forests",53.13821017,273.5,19.21875,9.203781138,0.01695481,58,0.267931034,0.273678161,0.246728094,0.19006782,0.303965517,0.336724138,0.183745029,0.161996363,0.00339080459770114,0,0.00839080459770116,0,0.000459770114942529,0,0.0074712643678161,0
103,163,-83.50927799,9.502912948,"Tropical & Subtropical Moist Broadleaf Forests",504.6965263,2670.5,30.5,5.255371032,2.018057628,621,0.183574879,0.197466452,0.192462001,0.173736184,0.307278583,0.321030596,0.233493038,0.215530317,0.0511969940955448,0.0138271604938272,0.0918625872249061,0.0241867954911433,0.043467525496511,0.00845947396672033,0.0815995705850778,0.0143317230273752
104,165,-84.01753649,10.18075233,"Tropical & Subtropical Moist Broadleaf Forests",475.7563133,1198,21.4375,8.757346814,3.12316487,561,0.207355912,0.214266191,0.202872001,0.158614804,0.279922757,0.288918598,0.174960724,0.152192976,0.00673202614379084,0.00426619132501486,0.0110219845513963,0.00824717765894237,0.0066488413547237,0.00426619132501486,0.0105941770647653,0.00812834224598932
105,168,-85.31872665,10.80424161,"Tropical & Subtropical Moist Broadleaf Forests",142.1052103,1140,17.625,8.368038757,0.945613313,159,0.344779874,0.306771488,0.372195944,0.302620286,0.477945493,0.465136268,0.35514959,0.304133525,0,2.09643605870021e-05,0,2.09643605870021e-05,0,2.09643605870021e-05,0,2.09643605870021e-05
106,169,-84.22839289,10.2095891,"Tropical & Subtropical Moist Broadleaf Forests",66.01104504,2135.75,20.8125,9.768641195,0.151613472,80,0.273375,0.326333333,0.252908578,0.27280711,0.294375,0.366416667,0.165805792,0.199182279,0.00595833333333334,0.00308333333333334,0.0156666666666666,0.00570833333333334,0.00508333333333334,0.001375,0.0129583333333333,0.00470833333333333
107,171,-83.86021893,9.974748957,"Tropical & Subtropical Moist Broadleaf Forests",20.0916731,2877.5,23.0625,14.76777364,0.040205163,23,0.285507246,0.291884058,0.215408022,0.202386287,0.300434783,0.305072464,0.128171544,0.124623169,0,0.00956521739130435,0.00115942028985507,0.0207246376811594,0,0.00507246376811594,0,0.0036231884057971
108,181,-69.62255498,19.0111154,"Tropical & Subtropical Moist Broadleaf Forests",637.507282,222,9.4375,8.395101523,1.07924705,782,0.22912191,0.213026428,0.118596583,0.134611337,0.283243819,0.295805627,0.163193651,0.210156121,0.00773231031543052,0,0.0258098891730605,1.27877237851662e-05,0.00605711849957374,0,0.013691389599318,1.27877237851662e-05
109,183,-77.83140958,-0.066415136,"Tropical & Subtropical Moist Broadleaf Forests",3729.913319,2833,30.125,2.253478202,9.534197259,4754,0.094028888,0.089296031,0.099943636,0.098870669,0.151447202,0.133271631,0.108695984,0.116538026,0.026167437946992,0.0271413546487169,0.0454950217360819,0.0242315243303885,0.0227128032534006,0.0115278362081054,0.0435759360538494,0.0151114850652082
110,184,-78.65350641,0.588167659,"Tropical & Subtropical Moist Broadleaf Forests",2504.678828,1337.5,19.75,2,3.610044876,2719,0.138199093,0.091783744,0.125940658,0.075622892,0.215210249,0.133301459,0.154935359,0.10205,0.00993257324996935,0.000794409709452005,0.0385987495402721,0.00180581095991173,0.00981733480446243,0.00021944342282702,0.0370687752850313,0.00063748927301704
111,186,-76.05486749,-1.121599308,"Tropical & Subtropical Moist Broadleaf Forests",10408.03327,230,3.6875,0.3693064,3.467359801,11948,0.299003738,0.29568547,0.177691896,0.211502648,0.47849403,0.452763921,0.192064457,0.191517531,0.0237529293605625,0.0135219283562102,0.0655543466131012,0.0055967525945765,0.0222260350407321,0.0135146747014842,0.0653331101439572,0.00555741546702377
112,187,-90.9005012,-0.557869766,"Deserts & Xeric Shrublands",7734.920695,136.25,3.625,NA,23.0447009,8930,0.324007465,0.266383725,0.307388699,0.269880441,0.440134752,0.394551698,0.357884335,0.347211555,0.0502620380739082,0.0441556550951848,0.158109742441209,0.0472702500933184,0.00105113848450914,3.28480776409108e-05,0.0135446061963419,0.00223590892123927
113,188,-78.39908622,-2.108587166,"Tropical & Subtropical Moist Broadleaf Forests",2732.74066,3053.5,30.6875,3,2.07407582,5701,0.097465942,0.069603578,0.10501496,0.068827429,0.134458867,0.102330001,0.099694672,0.087265772,0.0166736829795942,0.00866105361632461,0.0183733847862948,0.0177541951704379,0.0162755072209554,0.00452844530199381,0.0173934397474127,0.00972519441033737
114,190,-78.45088667,-0.646609639,"Montane Grasslands & Shrublands",349.6374491,4001.25,15.0625,6.158776179,0.073851689,376,0.095549645,0.074228723,0.057985663,0.062098349,0.169796099,0.113111702,0.101111247,0.076835407,0.00502659574468085,0.00210106382978723,0.00203014184397163,0.0106117021276596,0.00146276595744681,0.00195035460992908,0.00104609929078014,0.00631205673758865
115,193,-89.61480971,17.22599117,"Tropical & Subtropical Moist Broadleaf Forests",578.5821318,260,3.625,3.254682505,0.035128963,702,0.308727445,0.298789174,0.152406348,0.099163476,0.441585945,0.449947768,0.165491698,0.172875595,8.54700854700853e-05,0,0.031358024691358,0,0,0,0.0149477682811017,0
116,196,-90.59689118,14.39088968,"Tropical & Subtropical Coniferous Forests",20.5683555,1913.25,24.28125,28.45505891,0.003287974,26,0.353076923,0.258846154,0.138477629,0.134582753,0.385,0.32,0.120978747,0.175495084,0.000256410256410256,0.00192307692307692,0.00307692307692308,0.0365384615384616,0,0,0,0
117,197,-89.61472556,17.22516652,"Tropical & Subtropical Moist Broadleaf Forests",578.5819018,260,3.625,3.256250298,0.035134408,702,0.308727445,0.298789174,0.152406348,0.099163476,0.441585945,0.449947768,0.165491698,0.172875595,8.54700854700853e-05,0,0.031358024691358,0,0,0,0.0149477682811017,0
118,198,-59.48902573,5.169073962,"Tropical & Subtropical Moist Broadleaf Forests",635.3856503,472,3.75,0.251201255,1.275829711,715,0.253356643,0.23013986,0.265672616,0.23900004,0.387888112,0.380400932,0.281570677,0.277912939,9.32400932400933e-06,0.000615384615384615,0.0037995337995338,0.000764568764568765,9.32400932400933e-06,0.000610722610722611,0.000121212121212121,0.00075990675990676
119,199,-72.23090629,19.5681943,"Tropical & Subtropical Moist Broadleaf Forests",NA,482.5,20.5,12.44878831,NA,33,0.205050505,0.215454545,0.099200399,0.09540575,0.297474747,0.302727273,0.155432524,0.156070721,0.00121212121212121,0,0.00101010101010101,0,0.000202020202020202,0,0,0
120,200,-87.11499215,14.21319687,"Tropical & Subtropical Moist Broadleaf Forests",88.27610638,1395,20.78125,6.566144916,1.001677975,292,0.167899543,0.144543379,0.132540608,0.081909693,0.215273973,0.207568493,0.130112671,0.113211434,0,0,3.42465753424657e-05,0,0,0,0,0
121,212,-98.04122352,19.22700252,"Tropical & Subtropical Coniferous Forests",457.5922235,2816.5,6.625,10.43485774,0.552009897,573,0.165799884,0.10194299,0.117265586,0.091192093,0.284351367,0.162757417,0.089737493,0.084213371,0.00173356602675974,0.00662594531704479,0.00799883653286794,0.0413263525305411,0,1.16346713205352e-05,0,1.16346713205352e-05
122,213,-98.66569345,19.22264624,"Tropical & Subtropical Coniferous Forests",408.3753454,3731,18.625,8.250829699,0.569313205,491,0.153048201,0.114059742,0.113022249,0.101366266,0.242837746,0.148479294,0.099033724,0.067851875,0.0140801086218601,0.044725050916497,0.0125526137135098,0.0759198913781398,0.00010183299389002,0.00196198234894773,0,0.00118805159538357
123,214,-97.28039755,19.04494653,"Tropical & Subtropical Coniferous Forests",196.9928099,3782.25,23.28125,6.25113415,0.119600381,244,0.162937158,0.179508197,0.109130995,0.143539375,0.193387978,0.247677596,0.097057288,0.138707681,0.0217622950819672,0.0529918032786885,0.0231830601092897,0.0559289617486339,0.00189890710382513,0.013620218579235,0.00155737704918033,0.00691256830601093
124,216,-100.1483587,19.44880291,"Tropical & Subtropical Coniferous Forests",146.8229206,2717,8.125,8.750054694,0.025220987,189,0.198253968,0.274215168,0.116076018,0.185735729,0.317654321,0.383880071,0.085517631,0.129100882,5.2910052910053e-05,0.00123456790123457,0.00365079365079366,0.0189594356261023,0,0,0,0
125,217,-97.15708625,19.49950418,"Tropical & Subtropical Coniferous Forests",116.0891518,3246.25,16.65625,6.258082476,1.032268845,142,0.218967136,0.208215962,0.141757512,0.150145057,0.315328638,0.297159624,0.145492826,0.134693857,0.0150704225352112,0.0224178403755869,0.0138262910798122,0.0268779342723005,0,0.00284037558685446,0,0.00143192488262911
126,219,-97.67168388,15.99868409,"Tropical & Subtropical Dry Broadleaf Forests",150.0541795,7,1.5625,6.853031546,0.007461333,186,0.297437276,0.286971326,0.133214343,0.11898829,0.406989247,0.431272401,0.160727968,0.156988389,0.102562724014337,0.0284587813620072,0.114175627240143,0.000125448028673835,0.0416845878136201,0.00598566308243728,0.067831541218638,0
127,220,-91.71414592,16.10773223,"Tropical & Subtropical Moist Broadleaf Forests",64.34156372,1508,9.1875,6.297758197,0.010481016,75,0.271777778,0.257866667,0.14749906,0.144059552,0.389733333,0.368888889,0.170307937,0.177052099,0,0,0.000266666666666667,0,0,0,0.000266666666666667,0
128,221,-115.8921966,32.07007413,"Temperate Conifer Forests",49.67505477,1655.75,2.375,7.74727756,0.001812531,68,0.356813725,0.303578431,0.161231949,0.131893022,0.540882353,0.466715686,0.196974017,0.189730644,0.00656862745098039,0.00823529411764706,9.80392156862747e-05,0.000245098039215686,0,0.000245098039215686,0,0
129,222,-99.30754207,19.06559887,"Tropical & Subtropical Coniferous Forests",46.54989802,3057,23.3125,9.060001222,0.023051731,55,0.297090909,0.253272727,0.203700247,0.184671539,0.454060606,0.436424242,0.171734473,0.19264095,0.000787878787878787,0.0364242424242424,0.00709090909090909,0.0207272727272727,0,0.00206060606060606,0,0.00121212121212121
130,223,-98.72325486,20.19729551,"Tropical & Subtropical Coniferous Forests",27.55549479,2865,20.375,7.952542032,0.040674721,33,0.19010101,0.285959596,0.133106803,0.139268189,0.327373737,0.431414141,0.141160949,0.121326592,0,0,0,0.000202020202020202,0,0,0,0
131,224,-99.36307562,19.2912596,"Tropical & Subtropical Coniferous Forests",72.26562057,3145.5,13.75,31.30282329,0.009199635,23,0.302608696,0.278695652,0.191039196,0.199042083,0.471594203,0.439275362,0.143767012,0.147784166,0.000144927536231884,0.0234782608695652,0.00826086956521739,0.0160869565217391,0,0,0,0
132,225,-100.9841723,19.63423918,"Tropical & Subtropical Coniferous Forests",19.32059114,2034,17.25,10.61354869,0.010182054,88,0.166969697,0.188863636,0.092549351,0.095231522,0.314015152,0.329734848,0.148834451,0.10698897,0.00227272727272728,3.7878787878788e-05,0.0162121212121212,0.00757575757575758,0,0,0.00242424242424242,0.00174242424242424
133,226,-99.51039402,18.65798854,"Tropical & Subtropical Dry Broadleaf Forests",16.33872449,1215,17.1875,11.68688029,0.001043812,19,0.317017544,0.272807018,0.161295519,0.160686283,0.480175439,0.482807018,0.155915799,0.177125998,0.00263157894736842,0.00175438596491228,0.0226315789473684,0.0129824561403509,0.000701754385964913,0,0.0119298245614035,0.00228070175438596
134,227,-91.13877445,16.4715934,"Tropical & Subtropical Moist Broadleaf Forests",3265.671075,401,10.125,4.250519692,0.403759798,4001,0.180702324,0.179894193,0.133581071,0.11768429,0.283517454,0.284831292,0.196038166,0.179162571,0.00225110389069399,1.08306256769141e-05,0.0146871615429476,8.58118803632425e-05,0.00225110389069399,1.08306256769141e-05,0.0109905856869116,5.99850037490627e-05
135,228,-103.7332789,26.62747047,"Deserts & Xeric Shrublands",3438.104867,1134,1.625,4.372919283,0.049305136,4466,0.252348858,0.19432378,0.1463186,0.115905864,0.439496193,0.383414689,0.148955664,0.103479252,0.00028735632183908,0,0.0174287207045828,7.46380056724883e-07,0,0,0.0169659650694133,0
136,229,-104.3004262,23.45871247,"Tropical & Subtropical Coniferous Forests",94.71669636,2529.5,19.4375,3.694861415,0.004243551,120,0.135638889,0.197083333,0.065709963,0.074735387,0.284027778,0.347444444,0.134723797,0.101542442,0.00255555555555556,0.0154444444444444,0.00688888888888889,0.0306388888888889,0,0,0,0.000416666666666667
137,232,-69.11449663,12.34636485,"Deserts & Xeric Shrublands",23.25053924,59,8.59375,NA,0.000617129,26,0.345512821,0.328205128,0.099762758,0.09236505,0.479230769,0.466410256,0.158274122,0.16752769,0.0538461538461539,0.0194871794871795,0.101923076923077,0.0207692307692307,0.0130769230769231,0.00243589743589743,0.0357692307692308,0.00384615384615385
138,234,-85.05398188,13.83260354,"Tropical & Subtropical Moist Broadleaf Forests",634.8622658,471.5,18.125,4.250066687,1.061371361,757,0.30452664,0.283491854,0.227657439,0.213691061,0.424037869,0.403143989,0.257351607,0.25533179,4.40334654337297e-06,0,0,0,4.40334654337297e-06,0,0,0
139,235,-86.15014167,11.9860066,"Tropical & Subtropical Moist Broadleaf Forests",55.06404457,284,4.1875,18.85243554,0.002558345,67,0.314228856,0.310497512,0.220210093,0.21543922,0.425174129,0.398208955,0.217991357,0.175000459,0.00477611940298508,0,0.0135323383084577,0.000298507462686567,0.00348258706467662,0,0.006318407960199,0
140,236,-77.69978198,7.818818504,"Tropical & Subtropical Moist Broadleaf Forests",5716.67396,438.5,19.6875,NA,24.30901664,6675,0.05843995,0.033661923,0.044792242,0.025223756,0.10098427,0.06535231,0.058137464,0.038243756,0.000881398252184769,0.00761747815230961,0.00151011235955056,0.00935430711610487,0.000814481897627965,0.00754007490636704,0.00136179775280899,0.00865468164794008
141,240,-82.5429465,8.803646992,"Tropical & Subtropical Moist Broadleaf Forests",157.8579648,2210.5,29.6875,7.258047161,1.8367358,175,0.283371429,0.249809524,0.295276789,0.239316003,0.349371429,0.29607619,0.2427573,0.170202842,0.0126285714285714,0.000323809523809524,0.008,0.00238095238095238,0.0106285714285714,5.7142857142857e-05,0.0039047619047619,0.00060952380952381
142,241,-79.9513535,8.69919875,"Tropical & Subtropical Moist Broadleaf Forests",49.54606007,598,23.6875,8.903937901,0.032090354,58,0.270287356,0.209367816,0.190314858,0.109793365,0.326954023,0.322528736,0.219441154,0.183899625,0.0114942528735632,0.0105172413793103,0.00672413793103448,0.0244827586206896,0.0113793103448276,0.0105172413793103,0.00494252873563219,0.0228735632183908
143,242,-60.23961691,-20.21990533,"Tropical & Subtropical Grasslands, Savannas & Shrublands",7253.965616,162,0.875,0.300297303,0.154091536,8976,0.261845663,0.22178773,0.152770994,0.141453697,0.451594623,0.427892528,0.237800245,0.24264918,0.00925690730837791,0,0.0594711824123589,0,0.00244058229352347,0,0.0305057932263815,0
144,243,-60.226735,-23.89754188,"Tropical & Subtropical Grasslands, Savannas & Shrublands",2460.2259,137,0.875,3.25886828,0.048527478,3124,0.290783184,0.257205506,0.142105647,0.123167522,0.443410158,0.474842083,0.229661728,0.225287252,0.00285958173282117,0,0.0411609048228767,0,0.0024722577891592,0,0.0136598378147674,0
145,244,-61.65961548,-21.03289564,"Tropical & Subtropical Grasslands, Savannas & Shrublands",414.1041994,265,0.75,1.494692944,0.009372687,512,0.392890625,0.39516276,0.159746625,0.151326556,0.513476563,0.520690104,0.220016421,0.235015962,0.00134765625,0,0.0337109375,0,0.00134765625,0,0.00490234375,0
146,245,-55.6337448,-26.09434578,"Tropical & Subtropical Moist Broadleaf Forests",133.8211076,287.5,8.125,4.250330094,0.004560022,170,0.279509804,0.251235294,0.180019584,0.176327346,0.45972549,0.436529412,0.199127818,0.213970399,0.0345490196078431,9.80392156862747e-05,0.0636274509803922,0,0.00211764705882353,0,0.013764705882353,0
147,246,-56.00339078,-22.60774567,"Tropical & Subtropical Moist Broadleaf Forests",126.7796751,301.5,3.9375,8.816282828,0.002939816,159,0.333480084,0.321677149,0.143621258,0.13510862,0.499350105,0.463983229,0.179466912,0.175662044,0.0262683438155137,0,0.0559958071278826,0,0.00111111111111111,0,0.0126624737945493,0
148,247,-56.81538866,-26.07042624,"Tropical & Subtropical Moist Broadleaf Forests",56.31026243,231,8.0625,6.250753258,0.001571186,70,0.298857143,0.283619048,0.107125854,0.118346975,0.494666667,0.500333333,0.214817776,0.22319222,0.0248571428571429,0.00342857142857143,0.053952380952381,0.00280952380952381,0,0,0.00680952380952381,0
149,249,-74.78095854,-5.217997215,"Tropical & Subtropical Moist Broadleaf Forests",21861.83219,121,1.625,1,1.916181404,25500,0.241114902,0.270306928,0.249786889,0.275603718,0.393066275,0.408188235,0.308548315,0.351192203,0.0660749019607843,0,0.175256078431373,0.000640915032679739,0.0586653594771242,0,0.164667712418301,0.000640915032679739
150,250,-76.28078868,-14.15323074,"Deserts & Xeric Shrublands",3374.055145,0,0,NA,0.059733378,1618,0.202923362,0.149499382,0.078240001,0.059447039,0.339219201,0.247777091,0.144431827,0.132269949,0.0716110424392253,0.0057478368355995,0.124822826534817,0.0107086938607334,0.053749484960857,0.00317882159044087,0.111934487021014,0.00279357231149568
151,251,-74.36911425,-14.69266993,"Montane Grasslands & Shrublands",80.60617839,3994.5,5.625,4.151150623,0.002872982,94,0.415212766,0.326099291,0.17951518,0.160136494,0.457234043,0.423368794,0.128374585,0.120982049,0.0690070921985816,0.0800709219858156,0.0498936170212766,0.0593617021276596,0.059645390070922,0.0554609929078014,0.0252482269503546,0.0509574468085106
152,252,-76.11451589,-11.00363695,"Montane Grasslands & Shrublands",529.1389718,4082,0.75,4.433307427,1.115204409,638,0.213625914,0.224791014,0.114975679,0.116585787,0.378375131,0.372502612,0.156161613,0.166549494,0.0035423197492163,0,0.0143469174503657,0,0.0035423197492163,0,0.0110135841170324,0
153,253,-69.91746929,-15.65099652,"Montane Grasslands & Shrublands",361.5236754,3817,0.9375,NA,0.01502073,431,0.245715391,0.285143078,0.152656248,0.171542506,0.385630317,0.408731632,0.211742336,0.165063364,0.00351894818252127,0,0,0.000139211136890951,0,0,0,0
154,254,-77.36171181,-11.37412478,"Deserts & Xeric Shrublands",51.55350582,245.5,15.75,9.987085963,0.003796068,57,0.205847953,0.206023392,0.086747925,0.088731886,0.331637427,0.322573099,0.186485524,0.182569441,0.0103508771929825,0,0.022046783625731,0.00204678362573099,0.00584795321637427,0,0.0137426900584795,0
155,255,-76.3406981,-10.95038122,"Montane Grasslands & Shrublands",68.08207878,4257.5,13.84375,6.621687045,0.008536517,80,0.241083333,0.231833333,0.125205109,0.131241137,0.437,0.39,0.147471723,0.149316343,0.000541666666666667,0,0.00554166666666667,0,0.000541666666666667,0,0.00225,0
156,256,-78.29519094,-8.350579145,"Montane Grasslands & Shrublands",45.13755403,3765.25,12.6875,5.303057973,0.002248598,52,0.279615385,0.240705128,0.101521499,0.090471332,0.42275641,0.369358974,0.17969012,0.121872745,0.00224358974358974,0,0.00679487179487179,0,0,0,0.00442307692307692,0
157,257,-71.6986812,-12.08515063,"Tropical & Subtropical Moist Broadleaf Forests",17051.50707,458,8.375,0,6.109735204,20299,0.156607715,0.095075619,0.105955111,0.107609682,0.303494261,0.196444981,0.261349165,0.272460524,0.00331674795145901,3.87539616073042e-05,0.0280828283823506,0.000198860370790023,0.00301295630326616,1.39579946466985e-05,0.0211163111483324,1.37937829449726e-05
158,258,-77.40514101,-9.393403186,"Montane Grasslands & Shrublands",3418.422868,4599.75,36.4375,5.32051953,1.341664077,4020,0.051131841,0.057513267,0.037533421,0.050554402,0.094721393,0.114164179,0.069704527,0.059382057,0.00307960199004974,0.00239469320066335,0.00224129353233831,0.00391044776119403,0.0027669983416252,0.001,0.000776948590381427,0.00242703150912106
159,259,-80.47577842,-3.990171126,"Tropical & Subtropical Dry Broadleaf Forests",1526.813332,547.5,16.25,3.251456701,0.469465279,1783,0.069592447,0.056560105,0.044363443,0.044609764,0.149386801,0.129532623,0.100792745,0.072599978,0.00341746120770237,0.00306225462703309,0.0139689661618994,0.00776967657506077,7.10413161338569e-05,0.000267339689661619,0.00131426434847635,0.000643110861843336
160,260,-76.00287064,-9.369854527,"Tropical & Subtropical Moist Broadleaf Forests",48.10435006,1259.5,33.21875,6.001928763,0.007692581,54,0.244753086,0.212469136,0.115405963,0.131547894,0.329197531,0.293641975,0.187075639,0.185894173,0.00290123456790123,0.000679012345679013,0.0075925925925926,6.17283950617283e-05,0.00290123456790123,0.000617283950617284,0.00697530864197531,6.17283950617283e-05
161,261,-78.78801522,-6.218578632,"Tropical & Subtropical Moist Broadleaf Forests",82.62770172,2544,31.84375,7.004552258,0.896585138,98,0.143639456,0.167721088,0.110997101,0.092722895,0.226020408,0.244795918,0.156104395,0.15841701,0.00119047619047619,0.00149659863945578,0.00153061224489796,0.00557823129251701,0.00108843537414966,0.000408163265306123,0.00125850340136054,0.00173469387755102
162,262,-72.4949189,-13.22390998,"Montane Grasslands & Shrublands",374.9005935,3620.5,45.25,5.64453643,0.092906435,449,0.088663697,0.084342984,0.061100928,0.066834384,0.16857461,0.117156644,0.130338356,0.087929387,0.00115070527097253,0.0015441722345954,0.00691907943578323,0.00196733481811433,0.000215293244246474,0.000838901262063844,0.00231625835189309,0.000950259836674092
163,264,-75.97646348,-11.218905,"Montane Grasslands & Shrublands",24.44175219,4150.5,1.875,8.065411181,0.004260948,24,0.275833333,0.247083333,0.123259835,0.116229431,0.481388889,0.416527778,0.14720941,0.143053982,0.00680555555555555,0,0.0169444444444444,0.000277777777777778,0.00680555555555555,0,0.0136111111111111,0.000277777777777778
164,266,-78.3428865,-8.570790258,"Deserts & Xeric Shrublands",643.4183407,1606,33.46875,4.250253314,0.024120829,756,0.120242504,0.097464727,0.064047754,0.076134965,0.225013228,0.192940917,0.076511582,0.047576867,0.00571869488536155,0.00264991181657849,0.0112610229276896,0.00705467372134039,0.00354056437389771,0.000559964726631395,0.00267195767195767,0.000471781305114638
165,267,-74.11903305,-13.03384269,"Tropical & Subtropical Moist Broadleaf Forests",3.014190261,3698.75,30.0625,8.001361094,0.000195685,4,0.264166667,0.3225,0.139002731,0.138335007,0.3775,0.423333333,0.157480647,0.155247711,0.0075,0.0025,0.0116666666666667,0.00416666666666667,0,0,0,0
166,276,-56.05958479,2.028990074,"Tropical & Subtropical Grasslands, Savannas & Shrublands",1014.639618,319,4.625,0,0.035858409,1184,0.397066441,0.325005631,0.239608402,0.254836515,0.572497185,0.490045045,0.280824715,0.277892741,0.00287725225225225,0,0.0645833333333334,0.000701013513513513,0,0,0.0321114864864865,0
167,277,-55.34530283,5.128046939,"Tropical & Subtropical Moist Broadleaf Forests",61.29420043,34,3.75,1.253458427,0.00287733,77,0.474415584,0.496536797,0.224681159,0.226224431,0.599004329,0.616147186,0.285959057,0.274665161,0,0.00077922077922078,0.00541125541125541,0,0,0.00077922077922078,0.00541125541125541,0
168,279,-55.19379008,4.922717329,"Tropical & Subtropical Moist Broadleaf Forests",145.0682315,200.75,13.125,1.294887121,0.006640116,166,0.402389558,0.371385542,0.193352964,0.179099237,0.526807229,0.492248996,0.252911985,0.254910875,0.000481927710843374,0.00144578313253012,0.00174698795180723,0,0.000481927710843374,0.00144578313253012,0,0
169,290,-61.60547052,10.15950522,"Tropical & Subtropical Moist Broadleaf Forests",NA,41,4.125,16.86602149,NA,50,0.4778,0.4828,0.2127889,0.239200892,0.623466667,0.618866667,0.209317952,0.211867429,0,0,2e-04,0,0,0,0,0
170,305,-53.56187925,-33.70881805,"Tropical & Subtropical Grasslands, Savannas & Shrublands",15.39551062,23.5,4.625,9.516003886,0.002583752,21,0.397619048,0.393968254,0.116060707,0.119912905,0.47,0.464920635,0.129372274,0.136141278,0.0352380952380953,0.0780952380952381,0.0104761904761905,0.0838095238095239,0.00777777777777777,0.0046031746031746,0.00333333333333333,0.00761904761904762
171,307,-68.90655346,9.996354157,"Deserts & Xeric Shrublands",271.0103252,346.75,13.1875,5.199778592,0.031885114,322,0.250703934,0.221904762,0.156064314,0.083358273,0.347412008,0.363385093,0.18312594,0.163360087,0.000962732919254659,0.000279503105590062,0.0151345755693582,0.000331262939958592,0,0,0.00143892339544513,0
172,309,-69.92246893,11.78497272,"Deserts & Xeric Shrublands",34.21523876,66,1.9375,15.12837095,0.021488706,41,0.351463415,0.344715447,0.10604004,0.134204088,0.528211382,0.507479675,0.230526333,0.227993277,0.0110569105691057,0,0.0622764227642276,0,0.0032520325203252,0,0.0321951219512195,0
173,310,-63.8218387,11.04296447,"Deserts & Xeric Shrublands",12.82902277,35.5,3,33.27022097,0.000409299,13,0.291025641,0.23,0.124283321,0.091967162,0.423076923,0.367435897,0.148516417,0.126276375,0.0176923076923077,0.00461538461538462,0.0656410256410256,0.0151282051282051,0.00282051282051282,0,0.0153846153846154,0.00076923076923077
174,313,-61.93128094,5.510981365,"Tropical & Subtropical Moist Broadleaf Forests",30522.14623,921,7.0625,0.254561861,42.0399312,35637,0.050742487,0.104980778,0.035477134,0.083890086,0.117811918,0.174638905,0.072385493,0.101760891,0.000590771763429395,0.000518468632788019,0.0045421892976401,0.00165866936049611,0.000384244839165287,0.000476564619169215,0.00308574421715258,0.00112869583111186
175,315,-66.63288962,8.329937482,"Tropical & Subtropical Grasslands, Savannas & Shrublands",5874.143722,72,1.25,4.280250156,0.128910411,6902,0.209172221,0.200035738,0.129856337,0.113738163,0.358859268,0.323762677,0.198107797,0.12527163,0.0133415435139573,0.000319231140732155,0.104702501690331,0.00541871921182266,0.00235873659808751,0,0.0477586206896552,1.44885540423066e-05
176,317,-66.77078566,3.820539618,"Tropical & Subtropical Moist Broadleaf Forests",2819.242897,114,2.5,0,1.148102575,3283,0.227899279,0.200105594,0.124068603,0.167378385,0.38032186,0.308654686,0.16674832,0.198551385,0.00815006599654788,0.000189866991572749,0.0514082647984567,0.00600670118793786,0.00813483602396183,0.000189866991572749,0.0452116966189461,0.00578434358818154
177,318,-72.97967573,9.686459043,"Tropical & Subtropical Moist Broadleaf Forests",2961.426487,1234,32.0625,5.391937821,1.711703406,3499,0.088492903,0.093099933,0.081260698,0.077540559,0.162708393,0.18126036,0.146217323,0.198871072,0.000546822901781461,9.52653138992093e-07,0.0015537772696961,0.000653520053348575,0.000502048204248832,0,0.00154901400400114,0.00049633228541488
178,321,-70.90567645,8.535100757,"Tropical & Subtropical Moist Broadleaf Forests",1545.407957,2716,40.03125,7.204068756,2.659618871,1818,0.07173084,0.047973964,0.066627408,0.047226064,0.134974331,0.122742941,0.120199011,0.096939036,0.000385038503850385,0.00293729372937294,0.00175650898423176,0.0107939127246058,6.23395672900623e-05,0.000187018701870187,3.85038503850385e-05,0.000440044004400439
179,322,-72.13351674,7.359236588,"Tropical & Subtropical Moist Broadleaf Forests",1606.348391,859,22.46875,6.250081071,2.2440507,1878,0.11157082,0.118544551,0.086162879,0.062751644,0.214597089,0.219337948,0.124996986,0.101945297,0.0017057152999645,0.00293397231096911,0.00669329073482428,0.00728434504792333,0.00167731629392972,0.00287539936102236,0.00594426695065673,0.00564075257365992
180,323,-67.63336382,10.42448782,"Tropical & Subtropical Moist Broadleaf Forests",882.3358795,673,29.8125,NA,7.408603418,1043,0.103403643,0.095771812,0.111031899,0.048733752,0.143704059,0.133748802,0.100461674,0.075799938,0.000712687759667627,7.98977309044423e-05,0.00971875998721636,9.2681367849153e-05,0.000111856823266219,0,0.00238734419942474,0
181,325,-66.55314461,10.08441459,"Tropical & Subtropical Moist Broadleaf Forests",991.0824111,520.5,23.0625,8.250006975,0.700621711,1167,0.195809769,0.168540417,0.200572299,0.141936616,0.261153956,0.270325621,0.201637441,0.197681211,9.14024564410169e-05,0,0.000631248214795773,0,7.14081690945444e-05,0,0.000302770636960868,0
182,327,-66.63020639,10.53777647,"Tropical & Subtropical Moist Broadleaf Forests",706.8933424,1015.75,31.9375,10.90227367,2.879000938,838,0.127052506,0.137776452,0.204033097,0.124365984,0.159661893,0.165656325,0.107642468,0.12327978,0.000171042163882259,0,0.00494431185361973,0,1.19331742243437e-05,0,0.000986475735879077,0
183,330,-68.71790178,10.44346168,"Tropical & Subtropical Moist Broadleaf Forests",382.9104373,313.5,16.84375,9.537197857,1.157705713,452,0.199336283,0.136629794,0.083323703,0.06704841,0.270560472,0.183237463,0.109505186,0.124614162,0.00210176991150443,0,0.00983038348082595,0,0.000442477876106193,0,0.0018141592920354,0
184,332,-69.29528771,9.877755044,"Tropical & Subtropical Moist Broadleaf Forests",215.3870906,1099.25,25.5,8.250355193,0.04695044,254,0.155603675,0.222821522,0.081308602,0.130301038,0.252821522,0.356272966,0.185247595,0.210065422,5.249343832021e-05,0.000761154855643043,0.00216535433070866,0.000144356955380577,0,0,0.000341207349081365,0
185,333,-63.48507488,10.11993473,"Tropical & Subtropical Moist Broadleaf Forests",536.5095622,940.5,26.1875,5.346376839,0.346701176,633,0.163080569,0.151716693,0.180081008,0.12134472,0.230463402,0.202596103,0.218801186,0.114356517,0,0,0.000621379673512375,0,0,0,3.15955766192733e-05,0
186,334,-67.12460126,10.37394501,"Tropical & Subtropical Moist Broadleaf Forests",179.4574309,1496.75,23.6875,14.13635532,0.168261205,214,0.213878505,0.218084112,0.208037971,0.118659093,0.206900312,0.242476636,0.138667335,0.126465599,0.000700934579439252,1.55763239875389e-05,0.00102803738317757,0,0,0,0,0
187,335,-69.44398796,9.695048874,"Tropical & Subtropical Grasslands, Savannas & Shrublands",174.1181617,1079.75,24.59375,6.740511372,0.031925222,204,0.136666667,0.157026144,0.081756596,0.116127982,0.254852941,0.255294118,0.153187106,0.167115466,3.26797385620915e-05,0.00120915032679739,0.000147058823529412,0.000686274509803921,0,0,0,0
188,337,-69.07444051,10.78058993,"Tropical & Subtropical Dry Broadleaf Forests",72.099484,246.5,11.25,4.260417157,0.996842007,84,0.344642857,0.278174603,0.129216387,0.125758665,0.405873016,0.33968254,0.14494238,0.164878074,0.000158730158730159,0,0.013968253968254,0.00202380952380952,0,0,0,0
189,338,-63.88802999,10.98784062,"Deserts & Xeric Shrublands",32.85210736,216.25,22.75,30.24922753,0.00135398,38,0.238684211,0.204649123,0.10381513,0.089583553,0.325789474,0.29377193,0.153594908,0.134227056,0.0151754385964912,0.00657894736842105,0.0501754385964913,0.0187719298245614,0.00175438596491228,0,0.0107017543859649,0.000789473684210527
190,339,-68.68916493,8.528905129,"Tropical & Subtropical Dry Broadleaf Forests",455.3155299,72,1.625,6.319955314,0.015552474,537,0.460962135,0.407548107,0.154085844,0.1717245,0.559596524,0.555040348,0.223662441,0.203142431,0.0265983860955928,0,0.0806641837368094,0.00333333333333333,0.00124767225325885,0,0.0315642458100559,0
191,344,19.94819922,41.39521907,"Mediterranean Forests, Woodlands & Scrub",294.5167236,679,20.5,14.76677434,0.004213109,453,0.258785872,0.174400294,0.167850931,0.134049515,0.495518764,0.3833039,0.238139095,0.215977832,0.0126048565121413,0.00119941133186166,0.0319646799116998,0.0301103752759382,0.00100809418690213,0,0.000721118469462841,0
192,345,20.1943964,41.76504201,"Mediterranean Forests, Woodlands & Scrub",12.61343382,1708,20.5625,15.07745784,0.000207356,18,0.424444444,0.404259259,0.150216528,0.146768395,0.595,0.570740741,0.203718761,0.184471464,0.00296296296296296,0.0222222222222222,0.00722222222222222,0.0798148148148149,0,0,0,0
193,346,20.17863099,40.6632993,"Mediterranean Forests, Woodlands & Scrub",40.10344649,1013.75,21.6875,8.086374355,0.000316694,378,0.217054674,0.158747795,0.135375624,0.134119165,0.427848325,0.327901235,0.209362782,0.201274878,0.00382716049382716,0.00520282186948854,0.0171604938271605,0.0317724867724868,0.000229276895943563,0,0.00105820105820106,0
194,347,12.32983386,-16.64186402,"Deserts & Xeric Shrublands",15350.03335,410,3.5625,NA,0.218941945,18531,0.088117569,0.09379886,0.081061523,0.065454291,0.201416365,0.165673556,0.154252997,0.08914812,0.00163941503426691,0.000302196319680535,0.0104968251398557,0.00217329519903585,0.00156962207472164,6.65551418344037e-06,0.00966092853416798,0.000133290162430522
195,348,13.61821556,-9.749304472,"Montane Grasslands & Shrublands",8651.684597,124.5,2.625,NA,0.493191203,10131,0.147927812,0.13624782,0.090999154,0.07683087,0.26472214,0.19620406,0.163394164,0.109586787,0.0393537985720396,0.0132464712269272,0.0529891751390122,0.015504556970355,0,0.000365215674661929,0.000557694205902675,0
196,349,21.63516451,-11.90840898,"Tropical & Subtropical Grasslands, Savannas & Shrublands",14272.56128,1093,0.875,2,0.266964841,16955,0.241342573,0.273684459,0.110517992,0.133456758,0.454201907,0.45479131,0.208746866,0.211326829,0,0.00914400865034897,0.00402890002948983,0.0115053573183918,0,0,0.00402890002948983,0.00109426914381205
197,350,14.80722279,-15.289775,"Tropical & Subtropical Grasslands, Savannas & Shrublands",7772.75542,1272,1.375,5.299093144,0.131837485,9357,0.254482206,0.225690214,0.133761102,0.140365282,0.412582737,0.382061202,0.174689743,0.182877193,0,0.000198781660788714,0.00271953261372947,0.022023796800969,0,0,0.00271953261372947,0.000933703822450215
198,351,16.72690907,-9.872436513,"Tropical & Subtropical Grasslands, Savannas & Shrublands",645.7730879,1091.5,1.375,5.288803847,0.014288057,760,0.275236842,0.332171053,0.14185985,0.147304343,0.424390351,0.485390351,0.160055657,0.185028503,0,0.00214473684210527,0.00298245614035088,0,0,0,0,0
199,353,151.5274804,-33.31593779,"Temperate Broadleaf & Mixed Forests",5.825830168,14.25,2.5,15.18430807,0.000423438,8,0.405,0.392083333,0.130582149,0.132701774,0.396666667,0.389166667,0.146747137,0.152792929,0,0,0.0129166666666667,0,0,0,0,0
200,354,141.6997608,-29.18307704,"Deserts & Xeric Shrublands",3264.623601,149,1.5,0.462820269,0.022852932,4331,0.306664358,0.284022166,0.097432269,0.100970673,0.50897945,0.456010929,0.148038751,0.175529574,0.000756561225275147,0,0.00912183483414146,0,0.000756561225275147,0,0.00910952051104441,0
201,356,150.313456,-33.83593109,"Temperate Broadleaf & Mixed Forests",2694.818772,607.75,16.5625,5.250015509,0.208990014,3764,0.092493801,0.077128055,0.062347352,0.059140723,0.149744067,0.136161885,0.070561936,0.074983746,0.00690046050301098,0.000150549061282324,0.0119341126461212,0,0.00431367339709529,0,0.000332979100247963,0
202,358,142.6246215,-34.21216183,"Mediterranean Forests, Woodlands & Scrub",582.5813181,76,1.125,0.514882075,0.008547486,818,0.306927465,0.268443358,0.087640715,0.098195592,0.539295029,0.483418908,0.122771796,0.169805414,0.0570497147514262,0.000358598207008963,0.11,0,0.0128035859820701,0.000358598207008963,0.0150611246943765,0
203,359,142.2718393,-32.51257345,"Temperate Grasslands, Savannas & Shrublands",446.9779148,63,1.25,5.134098805,0.003075428,619,0.279009155,0.250554658,0.114525225,0.136437839,0.517598277,0.480640819,0.139199743,0.144371325,0.0777598276790522,0.0024824986537426,0.140759289176091,0.000156165858912224,0.00576736672051696,0,0.0100376952073236,0
204,360,150.137207,-30.28280657,"Temperate Broadleaf & Mixed Forests",514.8021458,727.75,17.8125,1.337496254,0.040149652,690,0.200483092,0.163140097,0.10483209,0.098108419,0.321536232,0.263541063,0.146024158,0.153355386,0.019695652173913,0.00296618357487923,0.0384154589371981,0.00352173913043479,0.00626570048309179,0,0.0192995169082126,0
205,361,152.2426492,-30.03632955,"Temperate Broadleaf & Mixed Forests",1085.723446,795.5,26.0625,1.25052549,0.138498661,1467,0.128882072,0.110722563,0.064100401,0.055176661,0.18381277,0.162033629,0.113414211,0.085807087,0.0127175641899568,0.00111111111111111,0.0247443762781186,0.000822540331742786,0.00564189956827994,0,0.00338332197227902,0
206,362,152.4694451,-30.56393447,"Temperate Broadleaf & Mixed Forests",712.8176088,534.5,27.9375,3.296464286,0.075992656,961,0.125678113,0.10039889,0.071871286,0.064735122,0.189889005,0.143777315,0.133702106,0.096828664,0.0170690253208463,0.00156434269857787,0.0360770031217482,0.000315643426985779,0.00631980575789109,0,0.0109989594172737,0
207,363,152.2893023,-32.46335852,"Temperate Broadleaf & Mixed Forests",481.6477211,17,3.5625,NA,0.039317084,658,0.208009119,0.19,0.117104621,0.104592277,0.268363728,0.260298886,0.143456317,0.146816441,0.000866261398176293,0,0.0094984802431611,0,0.000866261398176293,0,0,0
208,365,149.0134508,-31.28108695,"Temperate Grasslands, Savannas & Shrublands",236.8530706,648.5,14.125,1.408715502,0.004461285,327,0.21969419,0.198246687,0.115273928,0.102631507,0.310468909,0.305840979,0.117106617,0.119854,0.00946992864424058,0.00251783893985729,0.035249745158002,0.00618756371049949,0.00594291539245668,0,0.00689092762487258,0
209,366,152.3400293,-29.53504196,"Temperate Broadleaf & Mixed Forests",254.8763258,946,14,1.073020495,0.051709354,345,0.148599034,0.199942029,0.075094159,0.09272496,0.213149758,0.261507246,0.138722642,0.131023836,0.0139420289855073,0.000270531400966184,0.0280869565217391,0.000434782608695652,0.0085024154589372,0,0.00360386473429952,0
210,368,151.0637139,-34.11842297,"Temperate Broadleaf & Mixed Forests",153.8226126,119,6.8125,NA,0.014125493,204,0.208284314,0.185669935,0.116043805,0.107784035,0.303937908,0.253872549,0.157896569,0.135744033,0.000147058823529412,0,0.00524509803921569,0,0.000130718954248366,0,0,0
211,370,152.2596607,-31.20635511,"Temperate Broadleaf & Mixed Forests",351.7611576,949.5,15.0625,4.5788601,0.03874066,477,0.149168414,0.178881901,0.086616886,0.083758345,0.227442348,0.253431167,0.137478975,0.111764754,0.0133333333333333,0,0.0216142557651991,0.00157931516422082,0.00464011180992313,0,0.000307477288609364,0
212,371,151.082308,-33.38559237,"Temperate Broadleaf & Mixed Forests",153.644735,168,17.25,7.801637815,0.014708463,217,0.22984639,0.250184332,0.091291639,0.107450441,0.268233487,0.29015361,0.132866353,0.144725543,0.00101382488479263,0,0,0,0,0,0,0
213,372,149.9668887,-37.13578357,"Temperate Broadleaf & Mixed Forests",107.7723011,63,5.625,NA,0.005768685,144,0.13287037,0.163657407,0.088088428,0.085011327,0.232106481,0.261435185,0.105330719,0.084550243,0.0213888888888889,6.94444444444444e-05,0.0137268518518518,0.00101851851851852,0,2.31481481481481e-05,2.31481481481481e-05,0.00101851851851852
214,373,146.2368043,-34.12893383,"Temperate Grasslands, Savannas & Shrublands",84.04571837,281.75,8.21875,3.18368144,0.001293217,118,0.322881356,0.29519774,0.148506813,0.140443122,0.481977401,0.454745763,0.197109739,0.194656697,0.0406214689265537,0.00279661016949153,0.0757344632768361,0,0.0171468926553672,0.000169491525423729,0.0361299435028249,0
215,374,148.0089823,-33.95186384,"Temperate Broadleaf & Mixed Forests",87.40533804,526,9.3125,1.289485147,0.001459533,121,0.283140496,0.251294766,0.168678086,0.157506861,0.441900826,0.40231405,0.188155209,0.205555805,0.0179063360881543,0.00049586776859504,0.051625344352617,0,0.00493112947658401,0,0.0172451790633609,0
216,375,151.2560554,-33.46218862,"Temperate Broadleaf & Mixed Forests",120.604125,135.5,10.625,NA,0.011196878,167,0.262135729,0.260778443,0.104525113,0.094454293,0.309860279,0.330499002,0.15805208,0.170945594,5.9880239520958e-05,0,0.00137724550898204,0,5.9880239520958e-05,0,0,0
217,378,152.7351989,-31.77141454,"Temperate Broadleaf & Mixed Forests",107.274131,8,1.625,NA,0.00949064,146,0.234155251,0.230136986,0.105563659,0.099220112,0.311050228,0.32673516,0.13667698,0.107576138,0.00602739726027397,0.0010958904109589,0.0127625570776256,0,9.1324200913242e-05,0,0.000776255707762557,0
218,379,152.8161486,-30.35304127,"Temperate Broadleaf & Mixed Forests",118.0634834,669.5,20.0625,4.293846261,0.013002182,160,0.247729167,0.265208333,0.147139929,0.125426895,0.343104167,0.367875,0.218465323,0.214264299,0.0496041666666667,0.00654166666666667,0.0800625,0.00902083333333333,0.0029375,0,0.0181041666666667,0
219,382,149.7310059,-37.16153415,"Temperate Broadleaf & Mixed Forests",47.13414496,336.5,19,2.428049648,0.003398962,67,0.200597015,0.193532338,0.110707616,0.099443321,0.296069652,0.283631841,0.086340174,0.104850332,0.00865671641791045,0,0.00616915422885572,0,0,0,0,0
220,384,153.0314117,-31.02671463,"Temperate Broadleaf & Mixed Forests",74.246287,11,2.75,NA,0.006183835,103,0.232977346,0.210064725,0.103472686,0.124633098,0.327216828,0.323398058,0.114063115,0.141427696,0.00320388349514563,0.00203883495145631,0.0107119741100324,0,0,0,0.000194174757281553,0
221,387,152.0574144,-28.87374568,"Temperate Broadleaf & Mixed Forests",89.01318508,1049,5.96875,2.343200376,0.005830225,120,0.271555556,0.286333333,0.082714389,0.086271535,0.370777778,0.371583333,0.10599517,0.124395455,0.00636111111111111,0,0.0173333333333333,0.00244444444444444,0.00333333333333333,0,0,0
222,389,150.2980591,-35.60711695,"Temperate Broadleaf & Mixed Forests",123.4731802,77.75,5.71875,7.684315598,0.008480618,173,0.262543353,0.233256262,0.144785041,0.124905673,0.344296724,0.293371869,0.147738276,0.119990441,0,0,0.0077456647398844,0,0,0,0,0
223,392,150.6589391,-34.56287962,"Temperate Broadleaf & Mixed Forests",10.64275921,408,15.8125,13.92233171,0.000884506,15,0.251777778,0.246444444,0.108295435,0.098362171,0.374444444,0.326888889,0.138782675,0.115243882,0.00733333333333333,0,0.0146666666666666,0,0.00622222222222222,0,0,0
224,393,132.5197311,-13.00508433,"Tropical & Subtropical Grasslands, Savannas & Shrublands",19128.47312,45,1.75,NA,6.74698516,22812,0.167130604,0.126169706,0.077624362,0.093481686,0.262332983,0.238735753,0.142253298,0.135693426,0.0139838681395756,0.00350400374072126,0.0292211701443685,0.00232538430066047,0.00457960722426793,0,0.0150191419720615,0
225,400,142.7983603,-16.65680597,"Tropical & Subtropical Grasslands, Savannas & Shrublands",4713.954216,83,0.875,0,0.249965974,5718,0.302217559,0.240932144,0.112761055,0.112509099,0.483858575,0.425005247,0.1500627,0.132432765,0.00864521394426956,0.00422408767634371,0.0275725778244141,0.010914655473942,0,0,0.00136819400722863,0
226,403,147.7653004,-24.86909337,"Tropical & Subtropical Grasslands, Savannas & Shrublands",3026.329723,684,9.5625,0.728510541,0.049976594,3885,0.18193565,0.150356928,0.057742284,0.061017649,0.327654226,0.266930073,0.138241052,0.155207315,0.0204719004719005,0.00318318318318319,0.0539064779064779,0.00916773916773916,0.000207636207636208,0,0.000153582153582154,0
227,404,147.0722595,-19.44128968,"Tropical & Subtropical Grasslands, Savannas & Shrublands",584.4991961,47,7.65625,NA,0.928536382,703,0.12859175,0.114167852,0.064910659,0.064501666,0.264262684,0.208857278,0.083289127,0.096503,0.000431484115694643,0,0.000327169274537695,0.00599336178283547,0,0,0,1.89663347558084e-05
228,405,145.273855,-16.22256425,"Tropical & Subtropical Moist Broadleaf Forests",777.2842713,394,14.625,NA,2.022100422,1435,0.099547038,0.070885017,0.116382211,0.04641307,0.185586527,0.187783972,0.129520073,0.125997656,0.00137979094076655,0,0.000139372822299652,0,0.00137979094076655,0,4.64576074332173e-05,0
229,406,148.9698508,-20.21641801,"Tropical & Subtropical Moist Broadleaf Forests",178.817603,80.5,16.625,NA,0.00329877,175,0.248514286,0.24007619,0.112049302,0.08221196,0.406704762,0.420361905,0.14881285,0.172789366,0,0,0,0,0,0,0,0
230,407,148.5670267,-20.9951489,"Tropical & Subtropical Moist Broadleaf Forests",602.750372,694,21.09375,1.93674363,1.638704693,752,0.131653369,0.118306738,0.070214686,0.05527003,0.243572695,0.251644504,0.132771438,0.112789188,2.21631205673759e-05,0,9.30851063829789e-05,0,0,0,0,0
231,409,146.2359648,-18.35521894,"Tropical & Subtropical Moist Broadleaf Forests",400.3558893,72.5,13.75,NA,0.028715458,462,0.193080808,0.199285714,0.188911316,0.110800679,0.278888889,0.305923521,0.172245084,0.155367029,0.00143578643578643,0,0.0187950937950938,0,0.00143578643578643,0,0.0112121212121212,0
232,410,144.5755999,-14.50255173,"Tropical & Subtropical Grasslands, Savannas & Shrublands",1728.179097,47,2.25,NA,0.69920133,2037,0.148060874,0.162130584,0.084589876,0.083648277,0.243758796,0.244035346,0.099378962,0.110922985,0.000157093765341188,0,0.000564555719194894,0.00295205367370315,0,0,0,1.47275405007364e-05
233,421,151.9630655,-28.84809331,"Temperate Broadleaf & Mixed Forests",117.3390021,1042,9.5,4.713369006,0.005526674,151,0.223774834,0.24615894,0.06769644,0.09201809,0.29397351,0.342251656,0.078264091,0.112766072,0.00512141280353201,0,0.0153863134657837,2.2075055187638e-05,0.00245033112582781,0,0,0
234,423,152.6718949,-28.28126295,"Temperate Broadleaf & Mixed Forests",176.4608197,615.25,20.9375,3.25511608,0.021959438,226,0.155693215,0.160073746,0.087082185,0.085260577,0.233672566,0.236961652,0.11176676,0.126426566,0.0111651917404129,1.47492625368732e-05,0.0183628318584071,0.000530973451327433,0.00352507374631268,0,0.00365781710914454,0
235,426,150.1020605,-27.82421443,"Tropical & Subtropical Grasslands, Savannas & Shrublands",71.47569815,261,1.6875,4.364770026,0.001096726,94,0.355886525,0.348794326,0.091410556,0.086150705,0.475851064,0.484184397,0.144250512,0.144259496,0.0233687943262411,0.0074822695035461,0.0677304964539007,0.0364184397163121,0,0,0.0118439716312057,0
236,428,149.0943885,-23.8274152,"Tropical & Subtropical Grasslands, Savannas & Shrublands",480.9238137,668,7.125,1.231790573,0.010565665,607,0.199560681,0.233602416,0.063618795,0.069237605,0.352701812,0.370543657,0.12198996,0.136663567,0.0014168039538715,0.000225151015925316,0.0138001098297639,0.001389346512905,0,0,0,0
237,431,147.803926,-19.7550103,"Tropical & Subtropical Grasslands, Savannas & Shrublands",86.30390112,279,21.3125,NA,0.00358873,103,0.204466019,0.194401294,0.073764136,0.088617353,0.346957929,0.328705502,0.106880797,0.104969178,0,0,0.00142394822006472,0,0,0,0,0
238,432,151.7177759,-24.15495981,"Temperate Broadleaf & Mixed Forests",233.510199,36.5,4,NA,0.011809945,298,0.33909396,0.304865772,0.172755163,0.17714097,0.349720358,0.3350783,0.130986354,0.138617732,0.0202125279642058,0.00212527964205817,0.0458724832214765,0.000268456375838926,0,0,0,0
239,433,149.9341506,-25.1548613,"Tropical & Subtropical Grasslands, Savannas & Shrublands",78.42215474,341.5,10.125,0.619961027,0.001630763,101,0.297887789,0.340924092,0.086736569,0.090966526,0.47669967,0.480726073,0.12682777,0.122851034,0.00782178217821782,0,0.0368976897689769,0.00346534653465347,0,0,0.00666666666666667,0
240,434,144.8459274,-18.09095829,"Tropical & Subtropical Grasslands, Savannas & Shrublands",62.92216351,767,1.75,3.769301959,0.001763074,81,0.31744856,0.330946502,0.093556674,0.099309923,0.45872428,0.474485597,0.13846499,0.133023485,0,0,0,0.0117695473251029,0,0,0,0
241,435,151.3465864,-24.17638467,"Temperate Broadleaf & Mixed Forests",87.87663218,233,18.375,1.241543869,0.004000858,111,0.274294294,0.252552553,0.142575802,0.133106487,0.343513514,0.307207207,0.144240281,0.130532066,0.0156456456456456,0.00174174174174174,0.0515915915915916,0,0,0,0,0
242,436,147.2925022,-22.22981233,"Tropical & Subtropical Grasslands, Savannas & Shrublands",41.47232374,246,0.875,3.409044073,0.000679731,53,0.373899371,0.363584906,0.107173309,0.110831677,0.552578616,0.559748428,0.137436758,0.145451876,0.00314465408805031,0,0.0175471698113207,0,0,0,0,0
243,440,152.037259,-25.63635944,"Temperate Broadleaf & Mixed Forests",108.3588719,389,19.625,1.254690657,0.005177978,139,0.259064748,0.236522782,0.111430227,0.094311265,0.374220624,0.328705036,0.139390241,0.125875046,0.020863309352518,0,0.02189448441247,0.000359712230215827,2.39808153477218e-05,0,0,0
244,441,144.4493928,-20.40279081,"Tropical & Subtropical Grasslands, Savannas & Shrublands",54.37398655,548.5,7.4375,4.753066219,0.000631812,65,0.298153846,0.289794872,0.123731687,0.112815449,0.41625641,0.441794872,0.154807075,0.15274425,0.00256410256410256,0,0.0248717948717949,0.00246153846153847,0,0,0.000102564102564103,0
245,442,147.8999772,-20.20577525,"Tropical & Subtropical Grasslands, Savannas & Shrublands",29.58296078,330,25,3.523589315,0.001026358,38,0.273859649,0.222105263,0.058006567,0.098580778,0.443684211,0.377807018,0.152355624,0.141928903,0,0,0.00043859649122807,0,0,0,0,0
246,444,145.6575398,-16.87046733,"Tropical & Subtropical Moist Broadleaf Forests",28.10865222,389,19.3125,12.53116934,0.011450201,35,0.240857143,0.23447619,0.236816226,0.135153711,0.327428571,0.347142857,0.150565776,0.155593938,0.000380952380952381,0,0.0100952380952381,0,0.000380952380952381,0,0.000666666666666665,0
247,446,146.8328848,-19.13661258,"Tropical & Subtropical Grasslands, Savannas & Shrublands",26.8235549,168.75,18.875,NA,0.000978639,35,0.26847619,0.261142857,0.11711528,0.09264382,0.368666667,0.383142857,0.107797717,0.121111049,0.002,0,9.52380952380953e-05,0.011047619047619,0,0,0,0.000761904761904763
248,447,145.2104758,-15.44523005,"Tropical & Subtropical Grasslands, Savannas & Shrublands",21.34639156,11,1.875,2.943259069,0.00168428,22,0.292121212,0.370757576,0.169112449,0.156467956,0.436969697,0.496666667,0.166144269,0.161880781,0.0739393939393939,0.0393939393939394,0.0953030303030302,0.0451515151515151,0.00242424242424242,0,0,0
249,451,146.0931189,-17.84425418,"Tropical & Subtropical Moist Broadleaf Forests",3.27682563,151,23.34375,13.80657445,0.000733016,4,0.45,0.465,0.211111111,0.216053263,0.571666667,0.59,0.155714205,0.160477682,0.0291666666666666,0,0.0825,0.000833333333333333,0.0225,0,0.0658333333333333,0.000833333333333333
250,454,145.973018,-17.29516754,"Tropical & Subtropical Moist Broadleaf Forests",57.58565259,38,13.0625,4.17119682,0.014535829,67,0.324378109,0.344079602,0.253839494,0.144507586,0.473532338,0.512238806,0.283354073,0.237302388,0.116616915422886,0.0141791044776119,0.229253731343284,0.0467661691542288,0.10592039800995,0.0141791044776119,0.209452736318408,0.0453731343283582
251,456,146.4949226,-18.6170331,"Tropical & Subtropical Moist Broadleaf Forests",13.08824294,48,14.625,NA,0.000432877,7,0.437142857,0.457142857,0.166035084,0.159805879,0.503809524,0.513809524,0.165852889,0.194046564,0.00142857142857143,0,0.0195238095238095,0,0.00142857142857143,0,0.00380952380952381,0
252,458,149.0203741,-20.91379898,"Tropical & Subtropical Moist Broadleaf Forests",10.79541314,30,15,NA,0.000448062,10,0.360333333,0.350666667,0.118232351,0.102449024,0.543,0.526333333,0.212727438,0.22813495,0,0,0.004,0,0,0,0,0
253,459,147.5848496,-24.04169879,"Tropical & Subtropical Grasslands, Savannas & Shrublands",26.84788653,411.5,11.28125,4.275484124,0.00038479,34,0.344411765,0.332843137,0.096320501,0.093886165,0.542254902,0.528333333,0.131743898,0.143166686,0.0306862745098039,0.0147058823529412,0.0783333333333333,0.00411764705882353,0.00088235294117647,0,0.00107843137254902,0
254,460,145.4590451,-14.669892,"Tropical & Subtropical Grasslands, Savannas & Shrublands",9.718354768,30.5,13.1875,NA,8.53e-05,9,0.439259259,0.432962963,0.195586106,0.204114438,0.464444444,0.465185185,0.11453171,0.111004064,0.0451851851851852,0.0162962962962963,0.03,0.0266666666666666,0,0,0,0
255,462,146.0516676,-17.96496655,"Tropical & Subtropical Moist Broadleaf Forests",37.08293105,8,1.875,NA,0.010138957,35,0.465904762,0.499619048,0.201165062,0.241389778,0.569714286,0.588857143,0.163567435,0.15135105,0.0165714285714286,0,0.0646666666666667,0,0.0149523809523809,0,0.0497142857142857,0
256,463,145.8414761,-16.96433074,"Tropical & Subtropical Moist Broadleaf Forests",10.91625183,262.5,23.5,5.166001049,0.003318252,43,0.242635659,0.231782946,0.159550628,0.144684384,0.329922481,0.32503876,0.126011958,0.122542778,0.00620155038759691,0,0.026124031007752,0,0.00472868217054264,0,0.018062015503876,0
257,465,142.3999559,-10.7245791,"Tropical & Subtropical Grasslands, Savannas & Shrublands",5.152573609,12,3,NA,6.18e-05,5,0.373333333,0.370666667,0.114568433,0.123696163,0.446666667,0.436666667,0.11486976,0.107645968,0.0606666666666667,0.0806666666666666,0.0453333333333333,0.113333333333333,0.00666666666666667,0.00333333333333333,0.01,0.004
258,474,137.3439698,-28.77614075,"Deserts & Xeric Shrublands",638.1021395,-13,1.0625,0,0.003261948,847,0.408185754,0.358898072,0.093966595,0.131850553,0.54587564,0.549079103,0.214713212,0.236172822,0.0178591105863833,0,0.0693900039354584,0,0.0125895316804408,0,0.066056670602125,0
259,475,138.659243,-31.39050588,"Deserts & Xeric Shrublands",920.4719168,499,6.03125,2.804108045,0.02190884,1272,0.068110587,0.134399895,0.034284269,0.07057869,0.206134696,0.326415094,0.114785755,0.137407968,0.00273060796645703,0.000144129979035639,0.00863207547169812,0,0.00164046121593291,3.66876310272537e-05,0.0069811320754717,0
260,478,140.2870171,-34.92414798,"Mediterranean Forests, Woodlands & Scrub",8.052529604,80,2.375,1.266420769,0.000131297,11,0.332424242,0.328484848,0.135157781,0.139197637,0.511515152,0.508484848,0.148912324,0.146745116,0.00727272727272728,0,0.0736363636363636,0,0,0,0.00666666666666667,0
261,482,137.4683948,-35.93538011,"Mediterranean Forests, Woodlands & Scrub",42.22523096,17,1.5,5.570393474,0.001122673,53,0.265974843,0.253522013,0.115291575,0.098167149,0.380062893,0.374402516,0.131729956,0.136665781,0,0.00522012578616352,0.000628930817610063,0.00635220125786163,0,0,0,0
262,485,135.887983,-34.83935529,"Mediterranean Forests, Woodlands & Scrub",217.4151662,31.75,3,NA,0.003352011,287,0.221626016,0.202497096,0.139890956,0.122670851,0.33960511,0.317049942,0.135185551,0.148873868,0,0,0.00104529616724739,0,0,0,0,0
263,487,139.7727565,-36.0587573,"Mediterranean Forests, Woodlands & Scrub",116.0530858,16,2.0625,1.257207049,0.002913708,166,0.291787149,0.282751004,0.123047846,0.11354989,0.445341365,0.433815261,0.123458428,0.126153088,0,0,0.000100401606425703,0,0,0,0,0
264,488,140.2469682,-37.67405656,"Mediterranean Forests, Woodlands & Scrub",95.96681686,14,2.9375,5.680855484,0.002800049,142,0.238474178,0.205492958,0.08844,0.074540955,0.36213615,0.36258216,0.086865742,0.082168656,0,0.00359154929577465,0,0.00507042253521127,0,0,0,0
265,489,138.0939398,-32.81477314,"Mediterranean Forests, Woodlands & Scrub",184.0820438,529.5,17.6875,1.735956054,0.004302878,244,0.169808743,0.204972678,0.085444264,0.085186629,0.305327869,0.340669399,0.124838275,0.12780697,4.0983606557377e-05,0,0.0119262295081967,0,4.0983606557377e-05,0,0.000327868852459016,0
266,490,136.912577,-35.98638181,"Mediterranean Forests, Woodlands & Scrub",21.80024798,29,1.875,5.291055853,0.000618475,39,0.241452991,0.231538462,0.077851577,0.080396872,0.353076923,0.351965812,0.105790845,0.11297207,0,0.01,0.00666666666666666,0.0164102564102564,0,0,0,0
267,492,137.0491426,-35.12184157,"Mediterranean Forests, Woodlands & Scrub",40.74635595,53,1.125,1.583600519,0.000724233,60,0.320833333,0.324833333,0.151153827,0.140891501,0.427388889,0.427833333,0.164821067,0.16079715,0,0,0.00394444444444444,0,0,0,0,0
268,493,139.7770236,-35.84045207,"Mediterranean Forests, Woodlands & Scrub",41.0305383,47.5,2.25,0.83765748,0.001051533,58,0.322873563,0.309827586,0.114099977,0.103957329,0.477356322,0.444310345,0.13810552,0.115754935,0,0,0.0021264367816092,0,0,0,0,0
269,494,140.0736789,-36.26830096,"Mediterranean Forests, Woodlands & Scrub",89.18234624,21,1.625,1.403848917,0.002222169,125,0.287466667,0.27984,0.107703113,0.103212915,0.446773333,0.423306667,0.137137852,0.116146945,0,0,0.00186666666666667,0,0,0,0,0
270,495,134.3422525,-32.99430526,"Mediterranean Forests, Woodlands & Scrub",36.70757924,4,1.125,1.74018614,0.000438348,50,0.334133333,0.335933333,0.112731211,0.116210303,0.4958,0.507,0.205591,0.19971764,0,0,0.0146,0,0,0,0,0
271,496,140.7042364,-35.10574359,"Mediterranean Forests, Woodlands & Scrub",36.04941502,101,4.1875,2.850072522,0.00063927,55,0.328787879,0.328666667,0.150139275,0.132552365,0.51,0.500909091,0.158486683,0.152899067,0.00836363636363637,0,0.0767272727272727,0,0,0,0.00963636363636364,0
272,498,140.8204663,-34.98789791,"Mediterranean Forests, Woodlands & Scrub",33.76203329,83.5,2.625,6.467518437,0.000619827,50,0.283,0.310933333,0.144479739,0.136563177,0.497333333,0.501466667,0.174981904,0.168282772,0.0163333333333333,0,0.0916666666666666,0,0.000733333333333333,0,0.00906666666666667,0
273,499,140.0817863,-35.6197095,"Mediterranean Forests, Woodlands & Scrub",29.35276012,52,3,3.657722433,0.000656803,43,0.306511628,0.307984496,0.110269755,0.094930948,0.501782946,0.510465116,0.15183426,0.15821942,0,0,0.0172093023255814,0,0,0,0,0
274,500,140.1110606,-34.09242675,"Mediterranean Forests, Woodlands & Scrub",28.67802857,54.75,1.375,2.825770919,0.000454831,40,0.307,0.31925,0.115432092,0.114728914,0.5195,0.517333333,0.224322093,0.230414214,0.0445,0,0.112666666666667,0,0.00691666666666666,0,0.0161666666666667,0
275,506,138.1248166,-33.03895439,"Mediterranean Forests, Woodlands & Scrub",19.80981728,312.5,19.4375,2.686681884,0.000428114,29,0.242068966,0.253103448,0.109283691,0.09551041,0.396091954,0.397471264,0.152873275,0.128021876,0,0,0.0180459770114942,0,0,0,0,0
276,507,139.4957301,-34.59983492,"Mediterranean Forests, Woodlands & Scrub",20.28644086,86,1,3.757507324,0.000379178,29,0.298045977,0.323448276,0.118390247,0.111017532,0.481609195,0.503333333,0.159967077,0.17360546,0.011264367816092,0,0.0703448275862069,0,0,0,0.00666666666666666,0
277,508,135.526758,-34.61010097,"Mediterranean Forests, Woodlands & Scrub",17.92571685,16,1.65625,NA,0.000287228,20,0.318833333,0.314333333,0.153948143,0.151082922,0.435166667,0.418833333,0.155425442,0.158429893,0,0,0,0,0,0,0,0
278,511,140.0689828,-36.81596864,"Mediterranean Forests, Woodlands & Scrub",12.66949871,22.5,2.125,2.306225181,0.000370828,16,0.351875,0.33625,0.102446209,0.107785295,0.455208333,0.455416667,0.154688961,0.157402233,0,0,0,0,0,0,0,0
279,512,140.4171666,-36.82496476,"Mediterranean Forests, Woodlands & Scrub",13.93628961,37.5,2.46875,4.551648669,0.000399149,22,0.329393939,0.31530303,0.102852391,0.109904955,0.452878788,0.455151515,0.133033505,0.125468615,0,0,0,0,0,0,0,0
280,513,139.1343658,-33.17782658,"Deserts & Xeric Shrublands",10.5874082,425.25,2.375,8.417350387,0.000112977,14,0.318571429,0.290714286,0.122226345,0.131619034,0.530952381,0.507857143,0.202957473,0.198206401,0.000714285714285713,0,0.0104761904761905,0,0,0,0.0104761904761905,0
281,517,147.6621775,-41.5657459,"Temperate Broadleaf & Mixed Forests",182.0724364,1219,11.6875,0.320515496,0.015029227,283,0.19861013,0.230294464,0.103894282,0.098127249,0.2904947,0.322061249,0.147766349,0.126047454,2.35571260306243e-05,0,0.00102473498233216,1.17785630153121e-05,0,0,3.53356890459363e-05,1.17785630153121e-05
282,528,141.132625,-35.65824536,"Mediterranean Forests, Woodlands & Scrub",1413.525412,122,1.625,0.250083898,0.052215595,2022,0.24611276,0.277807451,0.123628882,0.135543164,0.430820969,0.444657105,0.146212879,0.157205997,0.00410484668644906,0,0.0542482690405539,0,0,0,0.013862512363996,0
283,529,141.7584114,-35.58488151,"Mediterranean Forests, Woodlands & Scrub",3610.502282,86,2,1,0.155989652,5136,0.236204569,0.233666277,0.12316028,0.109766749,0.408084761,0.388295691,0.159800988,0.150097694,0.0121741952232606,0,0.0898799325025959,0,0.000557502596053998,0,0.0270476375908619,0
284,533,142.3655975,-34.69447495,"Mediterranean Forests, Woodlands & Scrub",500.9313849,52,1.625,1.651420163,0.021301782,708,0.301563089,0.297349341,0.109763298,0.107062386,0.493747646,0.472443503,0.181238561,0.195605607,0.0454708097928437,0,0.123931261770245,0,0.0113135593220339,0,0.0186158192090395,0
285,535,146.7746668,-36.71191721,"Montane Grasslands & Shrublands",275.3189636,725.5,20.875,4.366896186,0.010251928,398,0.180485762,0.183232831,0.136592302,0.140171427,0.301432161,0.293249581,0.124839703,0.134172761,0.0174539363484087,0.00491624790619766,0.0693467336683416,0.00760469011725293,0,0,2.51256281407035e-05,0
286,541,149.3269209,-37.34223324,"Temperate Broadleaf & Mixed Forests",385.7168553,423,15,1.410493685,0.02341751,571,0.161640397,0.137688266,0.122097836,0.090622096,0.27385289,0.219130181,0.126310143,0.083730139,0.00944541739638062,0,0.0112434325744308,8.75656742556917e-05,0,0,0.000192644483362522,8.75656742556917e-05
287,543,145.2734757,-37.46922605,"Temperate Broadleaf & Mixed Forests",231.8548608,452,10.65625,4.826742837,0.007950149,346,0.205356455,0.229075145,0.092829503,0.101125407,0.312726397,0.313015414,0.119275574,0.11871443,0.00184971098265896,0,0.00876685934489402,0,0,0,0.000308285163776493,0
288,544,146.9136352,-38.21922417,"Temperate Broadleaf & Mixed Forests",107.6335617,136.5,3.875,3.335774297,0.006422882,164,0.221158537,0.187520325,0.110551936,0.10559026,0.36745935,0.341117886,0.141731906,0.160392429,0.0126219512195122,0,0.0283943089430894,0,0.000182926829268293,0,0.0066260162601626,0
289,545,146.0690765,-36.87343364,"Temperate Broadleaf & Mixed Forests",74.59115116,644.5,13.125,1.808108539,0.002526484,105,0.233428571,0.263492063,0.108059278,0.121416848,0.339873016,0.37352381,0.133542475,0.12860136,0.000730158730158729,0,0.00114285714285714,0,0,0,0,0
290,546,144.2459238,-37.81606183,"Temperate Broadleaf & Mixed Forests",76.75117848,355,6.75,4.779104623,0.002132756,133,0.224887218,0.221779449,0.112290836,0.108633403,0.383258145,0.374185464,0.127561115,0.133281607,0.00789473684210526,0,0.02468671679198,0,0,0,0.00463659147869674,0
291,549,147.6744726,-37.98854492,"Temperate Broadleaf & Mixed Forests",24.26943365,9,1.5,5.518592886,0.001127297,24,0.328333333,0.339166667,0.125944988,0.109685687,0.469861111,0.448888889,0.145279002,0.161907091,0.0201388888888889,0,0.0320833333333334,0,0,0,0.00847222222222222,0
292,550,149.3621305,-37.55971555,"Temperate Broadleaf & Mixed Forests",30.27122589,232.5,11.15625,4.608306139,0.002242986,46,0.277753623,0.272318841,0.12009571,0.109553672,0.420724638,0.425724638,0.114065531,0.131641072,0.0116666666666667,0,0.0333333333333333,0.00478260869565217,0,0,0.00652173913043478,0.00478260869565217
293,551,141.4215541,-38.26968214,"Mediterranean Forests, Woodlands & Scrub",17.40528954,121,2.875,1.775292239,0.000720192,27,0.264691358,0.243209877,0.054327846,0.070633398,0.370493827,0.370493827,0.103908365,0.104302033,0,0.00580246913580246,0,0.0265432098765432,0,0,0,0
294,552,148.9645467,-37.57357906,"Temperate Broadleaf & Mixed Forests",13.62090288,245,11.3125,3.762695079,0.001577484,19,0.326666667,0.343508772,0.151584543,0.146116468,0.450526316,0.447368421,0.102370254,0.103840286,0.0147368421052632,0,0.0468421052631579,0,0,0,0.00631578947368421,0
295,555,119.1566917,-24.62525144,"Deserts & Xeric Shrublands",2363.152363,635,1.375,0.251105227,0.015190891,3011,0.329195173,0.280090778,0.167472484,0.165137999,0.491457987,0.46701096,0.158450328,0.181324149,0.0333842577216872,0,0.0304826746374405,0,0.0333842577216872,0,0.0304826746374405,0
296,556,126.9586518,-14.99392511,"Tropical & Subtropical Grasslands, Savannas & Shrublands",4475.562206,302,2.0625,0,0.124011097,5425,0.192650691,0.218749002,0.09700742,0.08724777,0.335355453,0.377808909,0.213110086,0.169950676,0.000106912442396313,0,0.0137228878648233,0.00248847926267281,6.14439324116743e-06,0,0.0023342549923195,0
297,562,118.1945082,-34.4208064,"Mediterranean Forests, Woodlands & Scrub",1138.8722,272,1.9375,3.250600971,0.074603887,1597,0.201260697,0.062648716,0.094032014,0.04222408,0.300684617,0.112924233,0.139792332,0.067709431,0,0,0.00194113963681903,2.08724692131079e-06,0,0,0,0
298,563,113.9303186,-22.13789388,"Deserts & Xeric Shrublands",501.9107792,122,3.75,1.349182761,0.01256254,632,0.345184599,0.344862869,0.178497576,0.174670242,0.529546414,0.510516878,0.128750097,0.142492759,0.000163502109704641,0,0.0024789029535865,0,0,0,0.0024789029535865,0
299,564,120.2651173,-32.93923439,"Mediterranean Forests, Woodlands & Scrub",689.184996,326,1.375,1.440027389,0.018263245,961,0.259895942,0.255605272,0.124997513,0.111370975,0.441449879,0.42653486,0.180642734,0.184820026,0.0057925771765522,0,0.0148699271592092,0,0.00203954214360042,0,0.00371488033298647,0
300,565,115.8406148,-30.30259422,"Mediterranean Forests, Woodlands & Scrub",446.2963224,247,1.375,1.281965444,0.010132022,1782,0.344612795,0.314354658,0.169500662,0.183297982,0.481397306,0.48198092,0.189996679,0.171937211,0.00456228956228956,0,0.0473961840628507,0,0,0,0,0
301,570,115.6719027,-32.93568193,"Mediterranean Forests, Woodlands & Scrub",131.8541713,6,2.75,10.28628548,0.015256219,184,0.347789855,0.361413043,0.125650418,0.116813602,0.511684783,0.520797101,0.153894362,0.154029235,0.00240942028985507,0,0.0360507246376812,0,0,0,0,0
302,572,115.4358121,-30.44417611,"Mediterranean Forests, Woodlands & Scrub",131.4824038,220.75,2.9375,3.136230098,0.003689527,182,0.38521978,0.409981685,0.171575764,0.151727501,0.535915751,0.533498168,0.190208957,0.184575376,0.00122710622710623,0,0.0258791208791209,0,0,0,0,0
303,574,115.576137,-30.06147349,"Mediterranean Forests, Woodlands & Scrub",85.27618572,301,2.25,3.678491553,0.002275526,345,0.370376812,0.388927536,0.193414836,0.196588363,0.526144928,0.554811594,0.18209517,0.188900747,0.000405797101449276,0,0.0457971014492753,0,0,0,0,0
304,575,116.2172114,-31.60458053,"Mediterranean Forests, Woodlands & Scrub",44.70369177,220.5,10.375,8.378499592,0.00205547,57,0.335614035,0.372631579,0.159765694,0.156449429,0.498596491,0.52005848,0.212987063,0.215196918,0.00175438596491228,0,0.0332163742690058,0,0,0,0,0
305,576,115.5137235,-29.79795444,"Mediterranean Forests, Woodlands & Scrub",43.36917071,270,2.75,3.14030535,0.001087011,122,0.416284153,0.440054645,0.154920533,0.164826967,0.54420765,0.556830601,0.169803745,0.181175539,0.0107103825136612,0,0.0606010928961749,0,0,0,0,0
306,577,117.9216829,-35.09538333,"Mediterranean Forests, Woodlands & Scrub",39.40568556,107,10.0625,NA,0.003171581,49,0.278231293,0.287482993,0.075353081,0.073462529,0.346666667,0.354353741,0.064189721,0.04306295,0,0,0,0.00653061224489796,0,0,0,0
307,579,115.6830852,-31.53814896,"Mediterranean Forests, Woodlands & Scrub",28.85931099,32.5,2.75,11.802248,0.00265617,39,0.373162393,0.372393162,0.138975983,0.149496955,0.544957265,0.568205128,0.176640566,0.164333784,0.0126495726495726,0,0.0544444444444444,0,0,0,0,0
308,580,115.0927545,-30.22960071,"Mediterranean Forests, Woodlands & Scrub",25.72242601,45,2.625,1.827294316,0.00185944,35,0.422571429,0.432666667,0.181972092,0.16549706,0.585619048,0.570285714,0.174541663,0.181312813,0.00761904761904762,0,0.0414285714285715,0,0,0,0,0
309,581,117.884353,-34.68307946,"Mediterranean Forests, Woodlands & Scrub",26.92153063,416.5,16.4375,4.217313261,0.001802128,37,0.247747748,0.248558559,0.083270409,0.074166818,0.347567568,0.327297297,0.114677604,0.110213933,0,0,0,0,0,0,0,0
310,582,124.9773749,-17.41749823,"Tropical & Subtropical Grasslands, Savannas & Shrublands",20.61704328,136,4.375,5.233537445,0.000881306,24,0.4225,0.401111111,0.132880533,0.122316532,0.61,0.610694444,0.186558335,0.18549748,0.0075,0,0.0461111111111111,0,0.00305555555555555,0,0.0180555555555555,0
311,585,116.0771352,-31.7211492,"Mediterranean Forests, Woodlands & Scrub",18.19652571,94,9.1875,14.43043502,0.000912065,23,0.366231884,0.345507246,0.168812829,0.162681043,0.53,0.519855072,0.214613547,0.220696347,0.0105797101449275,0,0.0566666666666667,0,0,0,0,0
312,586,116.0853923,-31.86865021,"Mediterranean Forests, Woodlands & Scrub",26.85413656,187.5,8.75,15.07065752,0.001413948,31,0.358709677,0.36,0.154932601,0.126512433,0.536666667,0.505806452,0.214640852,0.172043907,0.00569892473118279,0,0.039247311827957,0.00182795698924731,0,0,0,0
313,590,118.3735041,-34.66491136,"Mediterranean Forests, Woodlands & Scrub",11.492581,129,1.5625,10.17575311,0.000884419,18,0.24537037,0.233333333,0.112823735,0.103147391,0.300555556,0.328888889,0.119201511,0.133053547,0,0,0,0,0,0,0,0
314,593,116.1683365,-34.36967776,"Mediterranean Forests, Woodlands & Scrub",1.734451079,224,5.4375,9.267447953,0.000181254,2,0.373333333,0.366666667,0.089649523,0.082775913,0.446666667,0.453333333,0.072775657,0.070623327,0,0,0,0.00999999999999999,0,0,0,0
315,597,1.526555782,11.23048116,"Tropical & Subtropical Grasslands, Savannas & Shrublands",2844.630501,198,1.25,4.084878379,0.034750343,3368,0.340213777,0.272707838,0.124534527,0.089179404,0.550386975,0.453600554,0.155506117,0.167029352,0.0610332541567695,0,0.159497228820269,0,0.0352998812351544,0,0.12812054631829,0
316,600,24.50675926,-18.5492598,"Tropical & Subtropical Grasslands, Savannas & Shrublands",10608.73833,962,1,0.954735759,0.18801652,12916,0.300529318,0.290524414,0.123052202,0.147434846,0.494220089,0.508583927,0.232692944,0.231237259,1.62589036853515e-05,0.00130174460617322,0.0108214617528647,0.0245375245173945,0,0.00130174460617322,0.00145865593062868,0.000235108908846908
317,601,24.82600686,-19.919993,"Tropical & Subtropical Grasslands, Savannas & Shrublands",4024.936653,935,0.75,3.250070581,0.049538675,3223,0.431482056,0.418161134,0.163150878,0.171905814,0.60014893,0.608899576,0.208952052,0.217044009,0.00205398696866274,0.00426414313786328,0.0100424035577619,0.00103216464991209,0,0,0,0
318,602,23.43033607,41.74215361,"Temperate Broadleaf & Mixed Forests",404.1085445,2077.5,26.6875,7.030830394,0.002369937,629,0.063879173,0.164493906,0.065496037,0.124704158,0.167673556,0.326719661,0.176391707,0.183983488,4.23953365129837e-05,0.00202967673555909,0.00189719130895602,0.0226921038685745,0,0,0.000450450450450451,0
319,603,23.25438628,42.54652015,"Temperate Broadleaf & Mixed Forests",272.1039751,1312.75,15.625,14.00305991,0.001431772,430,0.183333333,0.104658915,0.092480335,0.073264964,0.412403101,0.252294574,0.204181864,0.196475179,0.000992248062015502,7.75193798449613e-06,0.0115736434108527,0.00472093023255814,0,0,0.00361240310077519,0
320,604,26.06622543,43.64456468,"Temperate Broadleaf & Mixed Forests",43.1218426,134.25,9.46875,9.121659657,0.000356232,58,0.461781609,0.417471264,0.200968218,0.204332631,0.66591954,0.638563218,0.228422398,0.24692817,0.0381034482758621,0,0.0731609195402299,0,0.00402298850574713,0,0.0161494252873563,0
321,606,14.65903938,8.629870398,"Tropical & Subtropical Grasslands, Savannas & Shrublands",2129.08115,362.5,1.875,3.087532561,0.022885885,2499,0.279433107,0.197696412,0.107567834,0.090289201,0.436319861,0.367756436,0.181587988,0.159784491,0.015250100040016,0,0.0971335200746965,0,0.00633720154728559,0,0.0781112444977992,0
322,607,13.8076602,8.314698318,"Tropical & Subtropical Grasslands, Savannas & Shrublands",1993.115786,376,2.625,2.328003834,0.027798781,2335,0.23497359,0.193501784,0.105041748,0.114657686,0.444042827,0.460266952,0.16427308,0.21110398,0.0102226980728051,0,0.0421113490364025,0,0.00246395431834404,0,0.030830835117773,0
323,608,14.69630165,11.29213391,"Tropical & Subtropical Grasslands, Savannas & Shrublands",1415.82131,306,0.875,5.303903624,0.019719611,1680,0.323396825,0.328825397,0.119726185,0.108034406,0.574146825,0.52618254,0.22751288,0.199318198,0.0197876984126984,0,0.100890873015873,8.73015873015873e-05,0.0196805555555556,0,0.0843412698412699,0
324,611,-113.2581146,59.3549854,"Boreal Forests/Taiga",45351.08673,257,0.75,0,0.463508029,103713,0.230644471,0.182508139,0.161752801,0.122092901,0.407090818,0.317280669,0.204789281,0.157656284,0.0181781133191275,0,0.124837452071261,0.000124510267115341,0.00188028501730738,0,0.0322245363004959,0
325,612,-139.2022941,60.63140654,"Tundra",21975.03858,NA,NA,0,0.053560115,52099,0.087598994,0.052889499,0.079257994,0.069527667,0.18278585,0.110987607,0.142170977,0.097922529,0.0318396386366981,0.0175356532754947,0.0782046360454775,0.02188915974075,0.00209268252109765,0.00208961144487738,0.0119793726047205,0.000254643403264298
326,613,-66.02780429,67.35237461,"Tundra",19452.77089,NA,NA,NA,0.005963916,55937,0.203844802,0.198266562,0.191523548,0.135390458,0.358510944,0.369476614,0.201952392,0.171341345,0.0103360923896526,0.0285189290332577,0.0143074053548337,0.058724696235646,0.00949937727562556,0.0219618499383235,0.0139788214121839,0.0560658121338887
327,614,-117.9842044,52.85145592,"Temperate Conifer Forests",11213.41789,2031.5,22,0,0.05248577,21568,0.114572978,0.103321588,0.109008993,0.122081783,0.208763755,0.199938335,0.155489362,0.160840203,0.00174440529179031,1.82368941641938e-05,0.0115663637487636,0.000112512363996044,0.000285608308605341,0,0.00413498392680515,0
328,615,-116.1236969,51.54310427,"Temperate Conifer Forests",6842.490157,2209,23.5625,0.251063475,0.032183103,12790,0.128866041,0.104482408,0.114543475,0.117952268,0.240049518,0.201105551,0.156527063,0.167887065,0.00269507427677874,0.000448527495439145,0.011436278342455,7.01068543132655e-05,0.00127573625228043,0,0.00398488402397706,0
329,616,-125.9038648,61.61017322,"Boreal Forests/Taiga",29955.06243,NA,NA,0,0.076522771,73217,0.157904949,0.088038889,0.155032513,0.087227471,0.299461282,0.207579205,0.182743432,0.166304562,0.00976389818393725,0.00222985554356684,0.0601592071058179,0.0138941775817092,0.00489813385780169,0.000223126687335819,0.0299397680866465,5.190051490774e-06
330,617,-106.3698587,53.96348075,"Boreal Forests/Taiga",3959.477755,573.5,2,0.2500287,0.011375085,7825,0.401838552,0.40988328,0.191511109,0.202263208,0.533455591,0.538778275,0.203181529,0.215050543,0.036362513312034,0.00110926517571885,0.155861980830671,0.0141844515441959,0.0104485623003195,0,0.043014696485623,0
331,618,-100.2009504,50.82859706,"Boreal Forests/Taiga",3086.773712,612,2.25,0.278305114,0.011276798,5640,0.356150709,0.399910757,0.212726486,0.236786584,0.520474586,0.524890071,0.243799155,0.222346076,0.0767659574468086,0,0.177225177304965,0.0106985815602837,0.0208930260047282,0,0.0638735224586287,0
332,619,-57.73612792,49.63084091,"Boreal Forests/Taiga",1807.267326,439,7.375,NA,0.001648013,3241,0.36465597,0.346380747,0.211002014,0.204978311,0.502699784,0.489572149,0.173391635,0.165277842,0.0203959683225342,0.00326339607117145,0.0968127121258871,0.000130618121978813,2.36552504371079e-05,0,0.00757893654221948,0
333,620,-85.90407907,48.28936186,"Boreal Forests/Taiga",1852.40217,387,6.5,NA,0.006137517,3237,0.317178457,0.30626815,0.196793098,0.180798709,0.496657399,0.495275461,0.187333898,0.217564651,0.0752620739367727,0.00583462053341572,0.164305426835547,0.00979507774688497,0.013099577798373,0,0.0555524662753579,0
334,621,-116.0413792,50.96201437,"Temperate Conifer Forests",1380.825531,1840,26.375,0.581369662,0.007368298,2542,0.182256753,0.102192499,0.138632081,0.114854809,0.336900079,0.208707055,0.211211615,0.149516454,0.00522685549436139,0.00011539470233412,0.0113440860215054,0.00015997901914503,0.000407815368476265,0,0.002360346184107,0
335,622,-117.524316,51.26856947,"Temperate Conifer Forests",1356.411322,1898.5,28.25,0.253357332,0.006996049,2516,0.189349497,0.176249338,0.122650665,0.143103918,0.300317965,0.299499205,0.154675736,0.184802913,0.0028060413354531,0.00393216746157923,0.0165302066772655,0.0159962904080551,1.9872813990461e-05,0.00016163222045575,0.00781531531531531,3.04716481187069e-05
336,623,-116.526373,51.38394907,"Temperate Conifer Forests",1291.286349,2021,25.8125,0.256230193,0.006948142,2394,0.153844333,0.115853523,0.1367598,0.120720174,0.277005013,0.237541075,0.175535928,0.159404515,0.00739626844890003,0.000201893622946255,0.0254706209969368,0.000197716513505986,0.00104706209969368,0,0.00864383180172655,0
337,624,-60.6410885,46.73230425,"Boreal Forests/Taiga",951.3060447,412.5,4.375,NA,0.003674804,1611,0.353589903,0.37048831,0.144961257,0.125990668,0.510784192,0.555464515,0.174131352,0.167831397,0.104742396027312,0,0.184057521208359,0.00130974549968963,0.00559486861162839,0,4.13821642871923e-06,0
338,626,-113.9331542,49.0813423,"Temperate Conifer Forests",499.8107638,1766,24.875,0.285697517,0.003113465,887,0.219631717,0.187944382,0.142723287,0.139996319,0.365347614,0.3236941,0.199157444,0.183441065,0.00776024051108606,0,0.00152574220217963,0.000691469372416385,0.000120255543028936,0,3.75798571965427e-06,0
339,628,-125.1470951,48.82705622,"Temperate Conifer Forests",516.5301684,40,4.75,NA,0.005276158,469,0.257206823,0.245657427,0.146640773,0.123960143,0.393702914,0.344783227,0.188108439,0.144814723,0.0386922530206112,0.033091684434968,0.0834541577825161,0.0510874200426439,0.00379530916844349,0.00547263681592039,0.0155934612651031,0.00884861407249468
340,629,-65.2996697,44.37180535,"Temperate Broadleaf & Mixed Forests",381.493724,112.5,2.25,2.211203792,0.002336145,621,0.334863124,0.342243693,0.111392931,0.116432318,0.546580784,0.553075684,0.200894863,0.211580501,0.00175523349436393,0,0,0,0.00175523349436393,0,0,0
341,630,-118.0447823,51.09335698,"Temperate Conifer Forests",261.0863857,1639,28,0.704085615,0.00141764,483,0.178136646,0.208026225,0.122076442,0.138725066,0.279917184,0.360365769,0.145262618,0.160618909,0.000407177363699103,0.000420979986197377,0.00729468599033817,0.00768115942028985,0,0,0.00211180124223602,0
342,632,-64.95071535,46.82976209,"Temperate Broadleaf & Mixed Forests",236.7866776,12,1.125,NA,0.000790449,338,0.419664694,0.421045365,0.171485224,0.176577059,0.620848126,0.599063116,0.241622626,0.223467282,0.0018145956607495,4.930966469428e-05,0.0294575936883629,0.00214003944773176,0.0018145956607495,4.930966469428e-05,0.0182445759368836,7.8895463510848e-05
343,633,-65.03527691,45.619142,"Temperate Broadleaf & Mixed Forests",205.6181043,277.5,5.34375,1.815468272,0.00146139,334,0.414860279,0.421457086,0.158212181,0.161995372,0.62493014,0.61007984,0.211406907,0.230422709,0.00331337325349302,0.00638722554890219,0.0264870259481038,0.00172654690618762,0.00331337325349302,0.00332335329341317,0.0253293413173653,0.000269461077844311
344,634,-112.8619024,53.60768975,"Temperate Grasslands, Savannas & Shrublands",192.8141449,725,1.875,5.13726758,0.000654609,377,0.478965517,0.474916004,0.270997237,0.264097511,0.5943855,0.588258179,0.26396337,0.264666721,0,0,0.0109549071618037,0.016710875331565,0,0,0.00358974358974359,0
345,635,-63.07624502,46.44723204,"Temperate Broadleaf & Mixed Forests",24.65819407,3,1.5,NA,3.22e-05,37,0.385225225,0.396666667,0.178548265,0.143089264,0.526036036,0.53990991,0.183048959,0.143583777,0.00324324324324324,0,0.0181981981981982,0,0.00324324324324324,0,0.0137837837837838,0
346,636,-82.51858861,41.96268672,"Temperate Broadleaf & Mixed Forests",15.23982268,172,1.375,9.040845477,6.58e-05,21,0.35952381,0.366984127,0.159107576,0.162363703,0.545238095,0.545396825,0.143358419,0.137419947,0.0668253968253969,0,0.1,0,0.0593650793650794,0,0.0933333333333334,0
347,638,-76.01578371,44.37585717,"Temperate Broadleaf & Mixed Forests",24.79580981,86.25,3.1875,NA,6.82e-05,40,0.39375,0.420916667,0.188588098,0.207072649,0.491583333,0.501833333,0.221770531,0.183447692,0.0155833333333333,0,0.0834166666666667,0,0.0125,0,0.0645,0
348,639,19.69094107,8.132992254,"Tropical & Subtropical Grasslands, Savannas & Shrublands",11263.59497,413,1.375,0.250366543,0.141139389,13215,0.194374322,0.199342918,0.101637916,0.095652474,0.351453399,0.387260941,0.128819778,0.168755335,0.00847673098751419,0,0.0476201286416951,0,0.00169706142010342,0,0.0405481145163324,0
349,641,19.66811957,10.8224966,"Tropical & Subtropical Grasslands, Savannas & Shrublands",2357.112541,422,1.25,5.754731568,0.015000011,3628,0.276788864,0.354212606,0.122527288,0.152845399,0.524945792,0.622592797,0.206417314,0.229711124,0.0241749356854098,0,0.102928151414921,0.00330485115766262,0.014039875045939,0,0.0871352443954429,4.22638735758913e-05
350,642,18.01768604,9.410584912,"Tropical & Subtropical Grasslands, Savannas & Shrublands",1749.392688,375,1.125,5.453288996,0.017395947,1129,0.359031591,0.356519043,0.114356931,0.11266968,0.593049897,0.572869796,0.198270454,0.193672817,0.0271892530262769,0,0.121848243283142,0,0.0147564216120461,0,0.0987776793622675,0
351,643,14.91839112,0.979290312,"Tropical & Subtropical Moist Broadleaf Forests",13854.73813,482,4.75,1,0.65960406,15928,0.117689812,0.119099071,0.065479631,0.075875456,0.210472125,0.20614892,0.119594083,0.107498586,0,0,0.000973129080863888,0,0,0,0.000214506947932363,0
352,646,20.49441596,49.38788676,"Temperate Conifer Forests",37.074311,656,15.375,11.06734203,0.000170842,65,0.415179487,0.411230769,0.219433681,0.213352296,0.576769231,0.566461538,0.220642121,0.215358593,0.00625641025641026,0,0.00887179487179487,0,0,0,0.00635897435897436,0
353,652,40.03502177,8.914690285,"Tropical & Subtropical Grasslands, Savannas & Shrublands",743.063312,1041,3.125,8.117195498,0.925279872,874,0.296155606,0.227520976,0.134813649,0.094818469,0.407261632,0.321086957,0.147940728,0.141989523,0.00653699466056445,1.5255530129672e-05,0.0287795575896262,3.813882532418e-06,0.00231884057971015,0,0.009744469870328,0
354,653,38.17780383,13.16241224,"Montane Grasslands & Shrublands",453.1221742,3230.5,21.8125,6.547558888,0.047254325,539,0.089950526,0.139128015,0.078897353,0.099602522,0.156178108,0.232455164,0.091646686,0.126743132,0.00685837971552257,0.0346753246753247,0.00957328385899814,0.0291836734693878,0.00185528756957328,0.0304329004329005,0.00440321583178726,0.0139455782312925
355,654,25.60798497,68.60018123,"Boreal Forests/Taiga",2845.420939,NA,NA,0.03295453,0.002259454,9073,0.377980822,0.344999082,0.198585876,0.186447333,0.479016496,0.437598001,0.193874554,0.180045471,0.000430214188618243,0,0.0124240420294647,0.00416253352437636,0.000430214188618243,0,0,0
356,655,24.08735593,67.98210176,"Boreal Forests/Taiga",1017.49438,NA,NA,0.829635574,0.000956483,3161,0.3992998,0.339537066,0.20786509,0.203293491,0.484317199,0.450468206,0.20287902,0.192928493,0.00201096699356744,0,0.0168448803121376,0.00155752399029843,0.00196562269324054,0,6.95982284087315e-05,0
357,656,29.37071213,66.39762678,"Boreal Forests/Taiga",277.2792445,NA,NA,1.345206465,0.00028864,829,0.39482107,0.405500603,0.242263923,0.228068379,0.544414958,0.5464616,0.225617912,0.210132488,0.00963409730599115,0,0.0328146361077604,0.00257740249296341,0.00618415761962204,0,0,0
358,657,26.97762779,67.06935005,"Boreal Forests/Taiga",143.2096374,NA,NA,0.717589368,0.00014098,437,0.39928299,0.361655225,0.225425336,0.195988849,0.522059497,0.495614035,0.221990833,0.208031988,0.00502669717772692,0,0.0307704042715484,0,0.00441647597254004,0,0,0
359,658,25.46576891,62.84549455,"Boreal Forests/Taiga",12.9842287,NA,NA,3,1.22e-05,32,0.436354167,0.4453125,0.198257777,0.205825912,0.577395833,0.5615625,0.246487697,0.249331886,0.0282291666666666,0,0.0979166666666666,0,0,0,0,0
360,659,6.275257675,44.85585599,"Temperate Conifer Forests",923.8099748,2430,40.5625,5.234888299,0.008165675,1529,0.168393285,0.250728145,0.133887691,0.155642544,0.227270547,0.30763462,0.122941826,0.166794103,0.00136472640069762,0.0532112491824722,0.00693699585785917,0.0939938957924569,0.00014170481796381,0.0108524089819054,0.000573359494222803,0.0154763461957706
361,660,3.646990786,44.26973318,"Temperate Broadleaf & Mixed Forests",937.7385618,1099,16.09375,4.846889738,0.004182969,1520,0.139026316,0.175629386,0.12608826,0.107229563,0.330008772,0.323782895,0.203359321,0.148605725,0.00116447368421053,0,0.0162434210526316,0,2.19298245614035e-06,0,0.00949561403508771,0
362,661,6.850839093,45.37069147,"Temperate Conifer Forests",534.4466172,2679.5,28.375,7.109777648,0.008760717,887,0.249939872,0.317249154,0.183107222,0.186243165,0.294028561,0.409357384,0.159917618,0.204367392,0.0134498308906426,0.0994926719278467,0.0288763622698234,0.140571213829388,0.000830514844043592,0.020086433671552,0.00386696730552423,0.0364862833521233
363,662,-0.210221385,42.81139152,"Temperate Broadleaf & Mixed Forests",457.0221299,2124,32.9375,8.633016198,0.011897899,726,0.147924702,0.171602388,0.132381591,0.177524032,0.259063361,0.30597337,0.137221325,0.222789672,3.21395775941231e-05,0.000472910927456382,0.00147842056932966,0.00570247933884298,3.21395775941231e-05,0.00012396694214876,0.000188246097337007,0.00116620752984389
364,664,7.048020655,44.18132555,"Mediterranean Forests, Woodlands & Scrub",679.6565273,2199.25,30.875,7.247611559,0.010168287,1094,0.127309567,0.1553961,0.103653534,0.099854441,0.178936624,0.27650518,0.106950444,0.110464369,0.00723034734917733,0.067407068860451,0.0113040828762949,0.222550274223035,0,0.000362583790371725,0.000411334552102377,0.00475929311395491
365,666,9.51906159,-0.519021238,"Tropical & Subtropical Moist Broadleaf Forests",4291.451044,68,4.375,NA,0.192956175,4962,0.142784495,0.125144431,0.096769233,0.069045002,0.238174795,0.204147521,0.112255214,0.090613923,0.000928389090420529,0.00497581620314389,0.00297460701330109,0.00354091092301491,0.000928389090420529,0.00497581620314389,0.00120381566572618,0.00332191320704017
366,667,13.39517337,48.98853713,"Temperate Broadleaf & Mixed Forests",241.9069143,933,9.8125,6.815034175,0.000711518,423,0.349109535,0.327754137,0.163863414,0.162733973,0.53107959,0.436989756,0.223086584,0.174332864,8.6682427107959e-05,0,0.00552403467297084,3.94011032308903e-05,0,0,0.00507486209613868,0
367,668,12.93042978,47.55122949,"Temperate Conifer Forests",208.0954904,1569,32.5625,10.8023265,0.001601643,365,0.286730594,0.311424658,0.142782396,0.116964167,0.528757991,0.485497717,0.167893336,0.112466682,0.0345662100456621,0.000118721461187215,0.0530319634703196,0.00294063926940639,0.00276712328767123,0,0.0186118721461187,0
368,669,-1.843176566,9.613148103,"Tropical & Subtropical Grasslands, Savannas & Shrublands",4522.284205,242,2.375,6,0.072910172,5333,0.271205075,0.272376399,0.16456562,0.144145971,0.393159572,0.372012626,0.17630449,0.174453656,0.00519782486405401,0,0.089593724607788,0,0.00162947684230265,0,0.0496249765610351,0
369,670,-0.222055861,7.428402637,"Tropical & Subtropical Grasslands, Savannas & Shrublands",2789.466213,124.5,2.875,5.250643336,0.060017788,3272,0.263192747,0.254248166,0.118151071,0.110954882,0.365471679,0.355664222,0.167359986,0.152517796,0.00718317033414833,0,0.0794040342298288,0,2.13936430317848e-05,0,0.0192104726976365,0
370,671,-2.384778323,8.462128488,"Tropical & Subtropical Grasslands, Savannas & Shrublands",1897.319158,214.5,2.375,7.957730753,0.032355203,2226,0.272707397,0.206937706,0.125618278,0.108298956,0.375053908,0.317735849,0.173799399,0.192357045,0.00684935609463911,0,0.0955870020964361,0,0,0,0.0279979035639413,0
371,672,-3.08256803,6.489995303,"Tropical & Subtropical Moist Broadleaf Forests",310.8317905,211,4.5625,7.066190473,0.016658714,361,0.32498615,0.323028624,0.090151706,0.075653023,0.416481994,0.400083102,0.119300066,0.118967085,0,0,0.0061865189289012,0,0,0,0.00344413665743306,0
372,673,21.12622714,39.89574935,"Mediterranean Forests, Woodlands & Scrub",31.55715451,1682.5,27.5,6.060814716,0.000415064,46,0.290289855,0.319637681,0.152874013,0.156016753,0.516811594,0.516884058,0.244403579,0.226300544,0.00123188405797102,0.00507246376811594,0.00702898550724638,0.0218840579710145,0,0,7.2463768115942e-05,0
373,674,21.0860896,40.76483989,"Mediterranean Forests, Woodlands & Scrub",51.04204999,846,0,3.612710733,0.000923117,76,0.475614035,0.478903509,0.150146156,0.158623434,0.705570175,0.710307018,0.179432851,0.167284334,0.00657894736842105,0,0.0956140350877193,0,0,0,0.0233333333333334,0
374,678,20.65673343,38.15055689,"Mediterranean Forests, Woodlands & Scrub",28.31351055,1150.25,32.34375,8.250559533,7.19e-05,40,0.238083333,0.28625,0.144195325,0.175882804,0.37275,0.438166667,0.175504586,0.197404376,0,5e-04,0.00391666666666667,0.0145833333333333,0,0,0.0015,0
375,679,21.05120378,47.56246894,"Temperate Broadleaf & Mixed Forests",566.5800991,85,0.75,12.5479755,0.002257,1387,0.448228791,0.432912761,0.174899752,0.18079871,0.66124249,0.648788753,0.235845118,0.227353673,0.0266450372506609,0,0.0741624609468877,0,0.0088536409516943,0,0.0239942321557318,0
376,680,20.5221412,48.04806263,"Temperate Broadleaf & Mixed Forests",382.2646933,510.75,13.09375,7.916974727,0.001539748,730,0.31126484,0.312465753,0.163961333,0.192870699,0.537621005,0.502876712,0.228239417,0.203253246,0.00969406392694064,0,0.0211872146118722,0,7.76255707762556e-05,0,0.00748401826484018,0
377,681,19.32244719,46.84666576,"Temperate Broadleaf & Mixed Forests",347.0379699,94,0.875,12.29660361,0.001268993,876,0.443211568,0.420566971,0.185929721,0.192377529,0.651815068,0.646251903,0.225184278,0.256696653,0.0242808219178082,0,0.100388127853881,0,1.14155251141553e-05,0,0.0471004566210046,0
378,684,-21.07418498,64.28526795,"Boreal Forests/Taiga",226.9109054,NA,NA,4.001009308,0.00020666,611,0.265079105,0.21400982,0.160022189,0.148268904,0.336530278,0.278199673,0.15531706,0.183377821,0.0164757228587016,0.0216912165848336,0.0725259138025095,0.0376977632296781,0.0111402073104201,0.00193126022913257,0.00123295144571741,0.00865248226950355
379,686,80.72203928,22.22097003,"Tropical & Subtropical Moist Broadleaf Forests",906.3757598,650.75,5.625,8.115769377,0.014313837,1138,0.282211482,0.266593439,0.125524716,0.128733975,0.522961336,0.483591095,0.292518445,0.24622495,0.0368599882835384,0.00806971294669009,0.0828236672524897,0.037489748096075,0.0288781487990627,0.00189513766842413,0.0712126537785589,0.0289543057996486
380,689,88.31022603,27.65842061,"Temperate Conifer Forests",1798.293989,4591.75,38.1875,4.544087371,0.190885345,2360,0.072740113,0.067737288,0.073307989,0.069409266,0.08895904,0.081851695,0.067802461,0.066932187,0.01125,0.0140127118644068,0.00695056497175141,0.0366610169491525,0.00159039548022599,0.00331497175141243,0.00203248587570621,0.0115762711864407
381,690,78.91587163,29.58975227,"Tropical & Subtropical Coniferous Forests",574.0570077,601.5,17.5625,8.183690696,0.017211075,771,0.341513186,0.270319931,0.20581936,0.162844698,0.636234328,0.432153048,0.273273889,0.290162301,0.173882403804583,0.00825767401642888,0.312810203199308,0.0453437094682231,0.0425421530479896,0,0.137587548638132,0.00167315175097276
382,691,80.70241333,28.49093891,"Tropical & Subtropical Grasslands, Savannas & Shrublands",719.0800094,168.5,2,16.53840091,0.149023237,957,0.290801115,0.346837339,0.15438523,0.137490816,0.530912574,0.571870428,0.287326116,0.236394691,0.144907697666318,0.013995123650296,0.333820968303727,0.0721560431905259,0.085067920585162,0,0.160438871473354,0.0106269592476489
383,692,93.34773025,26.65486867,"Tropical & Subtropical Moist Broadleaf Forests",317.9781404,78,1.875,8.746067751,0.048408563,417,0.318888889,0.295019984,0.095600064,0.132258394,0.511502798,0.451822542,0.173033812,0.201463114,0.0228617106314948,0,0.0794564348521184,0,0.0161550759392486,0,0.0503197442046364,0
384,694,79.30330004,21.67155951,"Tropical & Subtropical Dry Broadleaf Forests",904.4238581,443.5,2.75,14.28004863,0.018970539,1134,0.324661964,0.328439153,0.161361181,0.163784169,0.584764844,0.587275132,0.194126556,0.201939154,0.0387654320987654,0.00600529100529101,0.146014109347443,0.00281011169900059,0.0191093474426808,0,0.0826719576719577,0
385,696,77.69082031,25.4806238,"Tropical & Subtropical Dry Broadleaf Forests",175.2415789,445,2,17.41197449,0.001861767,223,0.450149477,0.444499253,0.152472217,0.149073664,0.62632287,0.623856502,0.19981329,0.205080435,0.0493871449925262,0.00127055306427504,0.212316890881913,0.0298056801195815,0.0313303437967115,0,0.138550074738415,0.00881913303437966
386,697,80.18301285,20.94510989,"Tropical & Subtropical Dry Broadleaf Forests",169.2664322,321,6.8125,8.91303273,0.002373733,214,0.379517134,0.302554517,0.168728065,0.139914011,0.63334891,0.538426791,0.227407176,0.239332943,0.157320872274143,0.00532710280373831,0.337133956386293,0.0211682242990654,0.0787694704049844,0,0.173971962616822,0.00121495327102804
387,698,79.31964382,20.36268832,"Tropical & Subtropical Dry Broadleaf Forests",111.4686071,284.5,2.125,14.87242236,0.00163292,139,0.400119904,0.401486811,0.152604946,0.16665694,0.607194245,0.606690647,0.268194898,0.274043948,0.0938609112709833,0.0198561151079136,0.295563549160671,0.0282014388489209,0.0415827338129496,0,0.140167865707434,0.00151079136690647
388,699,80.95168503,23.60809201,"Tropical & Subtropical Dry Broadleaf Forests",361.0212928,480,2.75,14.34643602,0.003864019,454,0.40226138,0.379111601,0.145137515,0.163129129,0.654295154,0.628465492,0.269071563,0.256106335,0.0753964757709252,0.0326725403817915,0.218325991189427,0.0609985315712187,0.0398237885462556,0,0.0943392070484581,0.00976505139500734
389,700,77.09652191,10.25039639,"Tropical & Subtropical Moist Broadleaf Forests",159.5884921,1986,25.4375,7.250430186,3.537114245,189,0.101164021,0.099770723,0.055658276,0.037190229,0.17308642,0.188306878,0.131831622,0.129906204,0,0.000317460317460318,0.00326278659611993,0.000864197530864197,0,0.000105820105820106,0.00308641975308642,0.000158730158730159
390,702,72.04339344,22.0397204,"Deserts & Xeric Shrublands",45.24998527,7,1.25,11.03297834,0.000522196,54,0.44962963,0.455061728,0.155634792,0.146812913,0.638333333,0.636666667,0.16452916,0.149963218,0.0421604938271605,0.00666666666666667,0.19141975308642,0.0133333333333333,0.0229012345679013,0,0.0731481481481481,0.00666666666666667
391,703,52.45462494,34.63286053,"Deserts & Xeric Shrublands",4440.354475,881,2.125,4.847500286,0.013168046,6268,0.390022336,0.217960009,0.221624856,0.160489875,0.597086258,0.465231334,0.212086302,0.270824082,0.0249633056796426,0.000203148266326314,0.054685705169113,0.000558391831525209,0.0249633056796426,0.000203148266326314,0.0532535630716869,7.87066581578389e-05
392,705,51.53198605,36.26414095,"Temperate Broadleaf & Mixed Forests",3999.607805,2250,27.5625,12.15588471,0.719636572,5760,0.143921875,0.111085069,0.137611042,0.10286605,0.296087963,0.227308449,0.175954193,0.123681916,0.00554050925925926,0.0119820601851852,0.0435862268518518,0.0273761574074074,0,0.000178819444444444,0.00229803240740741,2.1412037037037e-05
393,706,55.97220871,37.40197054,"Temperate Broadleaf & Mixed Forests",876.0985243,1409,17.875,8.030907753,0.011713791,1275,0.246695425,0.256627451,0.155464952,0.181589946,0.480930719,0.449623529,0.245925528,0.17482093,0.0336810457516339,0.00910065359477124,0.12481045751634,0.00530457516339869,0,0,0.00223529411764706,0
394,708,51.90889665,29.58382331,"Temperate Broadleaf & Mixed Forests",658.3445229,1764.5,13.125,10.65099951,0.017547682,889,0.268136483,0.252410949,0.118600322,0.106588042,0.385335583,0.36815898,0.161784541,0.144042541,0.0609373828271466,0.00887889013873266,0.14355455568054,0.0453543307086615,0.000194975628046494,0.000322459692538433,0.019328833895763,9.37382827146607e-05
395,710,58.73189615,37.42968026,"Montane Grasslands & Shrublands",341.2678923,1746,23.6875,8.315145004,0.003716904,497,0.263910127,0.275472837,0.154509397,0.168414848,0.458128773,0.454942991,0.198665283,0.167261805,0.0371629778672032,0,0.129745137491616,0,0,0,0.0001140174379611,0
396,711,56.13583545,27.41680052,"Deserts & Xeric Shrublands",431.5066263,673.5,21.1875,7.253864203,0.002188166,571,0.317326328,0.257641565,0.171142729,0.129874281,0.535989492,0.413374197,0.195813133,0.145942786,0.00579100992410975,0.00103911266783421,0.0384238178633976,5.83771161704613e-06,0.00579100992410975,0,0.0370227670753065,0
397,712,52.69344513,29.72553177,"Temperate Broadleaf & Mixed Forests",501.0086751,1859,15.9375,11.87613921,0.002567671,673,0.404754829,0.286859832,0.16140831,0.149568988,0.589113422,0.466225854,0.168080489,0.164849366,0.0538632986627043,0.005789995047053,0.14618623080733,0.060975730559683,0,0,0,0
398,713,56.39568319,37.44390172,"Temperate Conifer Forests",475.1808628,1552.75,14.6875,8.654653131,0.006074635,700,0.250580952,0.191157143,0.153900855,0.147277136,0.465752381,0.344114286,0.232392149,0.166158982,0.0207142857142857,0,0.075047619047619,0.00199999999999999,0,0,0.00124761904761905,0
399,715,35.02515757,32.72044459,"Mediterranean Forests, Woodlands & Scrub",31.67133454,278,16.28125,32.33858129,0.001602999,44,0.309924242,0.332045455,0.194048347,0.16610713,0.500227273,0.529924242,0.214017215,0.224884832,0.0153030303030303,0.00810606060606061,0.125530303030303,0.0131060606060606,0,0,0.0278030303030303,0
400,716,35.03426066,29.84996989,"Deserts & Xeric Shrublands",NA,68,1.78125,9.783301738,NA,40,0.441916667,0.382166667,0.237428693,0.256891796,0.599916667,0.566833333,0.198406246,0.206372924,0.000916666666666666,0,0.0856666666666666,0.00583333333333333,0.000833333333333333,0,0.0843333333333333,0.00583333333333333
401,717,10.55308529,46.47821977,"Temperate Conifer Forests",1307.482749,2408.5,32.3125,8.723349636,0.014488059,2196,0.198606557,0.258986035,0.12109015,0.125343421,0.342519733,0.486385853,0.104941621,0.154938192,0.0167000607164542,0.0341605950212508,0.0203718882817243,0.0793913175470553,0.00355798421372192,0.0101502732240437,0.00779447480267152,0.0111930783242259
402,718,7.306112418,45.52943333,"Temperate Conifer Forests",710.701108,2469.5,34.1875,7.181330808,0.013798057,1183,0.211059453,0.268746126,0.151562974,0.157120571,0.259701324,0.357326007,0.17540295,0.189324344,0.0212454212454213,0.0721217244294167,0.0389461820231051,0.103460129613976,0.00122569737954353,0.0167624683009299,0.00926739926739927,0.0350352211890673
403,719,13.84593665,41.78795552,"Temperate Broadleaf & Mixed Forests",497.5330253,1516,22.3125,8.896971948,0.016251559,783,0.160821626,0.188241805,0.13872216,0.128354554,0.291472967,0.312469136,0.19684257,0.125546674,0.000349084716900809,0.00257556406981694,0.0135632183908046,0.0111025968497233,9.36568752660705e-05,2.12856534695615e-05,0.00638995317156237,0
404,721,-7.126033925,5.709491489,"Tropical & Subtropical Moist Broadleaf Forests",4321.247567,197,3.625,5.007518612,6.136525356,5044,0.157776236,0.132115385,0.099205171,0.057904417,0.259983479,0.227722707,0.147057778,0.128668717,0,0,0.00440259053661115,1.12344699973566e-05,0,0,0.00440259053661115,1.12344699973566e-05
405,722,-6.018530998,7.10614563,"Tropical & Subtropical Grasslands, Savannas & Shrublands",1189.299644,228,3.25,7.446080398,0.050542662,1383,0.279315498,0.269795131,0.103070632,0.114388927,0.369062425,0.339795131,0.12772983,0.125565418,0.00068932272836828,0,0.0456784767413835,0,0,0,0.00325861653410461,0
406,723,-7.253307959,7.976086583,"Tropical & Subtropical Grasslands, Savannas & Shrublands",903.1346579,366.5,3.625,5.972309781,0.029249241,1061,0.268378888,0.176047754,0.108627351,0.097711297,0.38617028,0.292802388,0.177586754,0.156602854,0,5.34087338988377e-05,0.00505812126924285,0,0,0,0.00239082626453032,0
407,724,-7.25452902,7.003449431,"Tropical & Subtropical Moist Broadleaf Forests",314.8052503,305,6,6.285412799,0.016922535,366,0.286211293,0.18636612,0.072357167,0.08265267,0.399307832,0.298843352,0.127897407,0.110704296,0,0,0.000154826958105647,0,0,0,0.000154826958105647,0
408,725,-4.059949115,5.398891827,"Tropical & Subtropical Moist Broadleaf Forests",26.27472126,91.75,7.59375,28.76811727,0.002238179,28,0.33952381,0.325238095,0.156905986,0.150045974,0.491547619,0.507261905,0.228175259,0.228772818,0,0,0.00178571428571429,0,0,0,0,0
409,726,142.9583168,43.49169881,"Temperate Conifer Forests",3455.855973,996.5,19.5625,9.272959557,0.266091184,3631,0.244065914,0.231554209,0.21764817,0.211453476,0.40378959,0.421359589,0.219249263,0.227013613,0.086367391903057,0.00744698430184523,0.198656017625998,0.0246323326907188,0.0684439548333793,0.00295694482695309,0.178883686771321,0.00630129440925365
410,727,139.9314136,38.00787993,"Temperate Broadleaf & Mixed Forests",2665.159329,936,26.71875,10.03388553,0.1003297,2784,0.244756944,0.183703305,0.224493533,0.203694911,0.389255268,0.317874761,0.238779687,0.234614277,0.0620126915708813,0.00113266283524904,0.1409219348659,0.00524904214559388,0.0600874042145595,0.000252634099616858,0.138982279693487,0.000344827586206897
411,729,137.65169,36.49124641,"Temperate Conifer Forests",2601.844039,1880.5,38.875,10.79290738,0.844729361,2529,0.270681429,0.32303941,0.262007035,0.246429332,0.399032556,0.40712271,0.266234287,0.248897029,0.133715566099908,0.0349215763806511,0.227317780413866,0.0312415974693555,0.0930525899565046,0.0244536707526031,0.161955977329643,0.021419533412416
412,732,138.8618001,35.85307093,"Temperate Conifer Forests",1580.735105,1232.75,33.6875,8.144238048,0.116956394,1806,0.250603544,0.232919897,0.209067151,0.164044991,0.329505353,0.336659284,0.231041023,0.196676099,0.0778110003691399,0.00953488372093024,0.149311554078996,0.00899040236249539,0.0264710225175341,0.0033610188261351,0.0745127353266888,0.00188999630860096
413,733,141.1520094,42.72673045,"Temperate Conifer Forests",1589.371163,474.5,14.0625,10.38563104,0.020325867,1595,0.296390805,0.166344828,0.223322536,0.181918284,0.444693835,0.320631139,0.219219897,0.19067146,0.0488484848484848,2.08986415882968e-06,0.129312434691745,9.40438871473354e-05,0.0309070010449321,0,0.0825120167189133,0
414,734,144.2918892,43.53432516,"Temperate Conifer Forests",1197.33782,418,10.09375,6.994816838,0.014655141,1506,0.297525454,0.28062417,0.181898214,0.176080444,0.459920319,0.429386897,0.228137897,0.214383443,0.0309096945551128,0.00609340416113324,0.0499026117751218,0.0129924745462594,0.0202545374059318,4.42673749446657e-06,0.0323306772908367,0.0015958388667552
415,735,140.8648195,40.23842333,"Temperate Broadleaf & Mixed Forests",1671.473951,868,15.25,11.28296372,0.072120336,1302,0.257698413,0.268294931,0.206466178,0.199884727,0.389116743,0.40109831,0.219518548,0.218902379,0.0479057859703021,0.000158730158730159,0.10715565796211,0.00456221198156682,0.044521249359959,2.81618023553508e-05,0.106108550947261,1.02406554019457e-05
416,736,131.1239212,32.98514394,"Temperate Broadleaf & Mixed Forests",NA,789,10.78125,14.62142686,NA,1010,0.282534653,0.22509901,0.205504271,0.174995965,0.457339934,0.36909901,0.239706891,0.202214468,0.136056105610561,0.0605643564356435,0.230943894389439,0.104306930693069,0.129699669966997,0.00817491749174918,0.225607260726073,0.0322607260726072
417,741,136.7545214,36.16913335,"Temperate Broadleaf & Mixed Forests",887.5529646,1323.25,32.71875,9.986155579,0.121671036,718,0.281583101,0.307799443,0.328265426,0.306195335,0.393138347,0.41955896,0.302593549,0.238796749,0.13863974001857,0.00792479108635097,0.225951717734448,0.025422469823584,0.131100278551532,0.000937790157845869,0.222414113277623,0.00787372330547819
418,743,138.2097496,35.6264392,"Temperate Broadleaf & Mixed Forests",894.8070992,2168.5,43.5,10.24210406,0.059747933,508,0.330721785,0.348490814,0.269452278,0.25677973,0.450367454,0.445419948,0.246304338,0.229694666,0.114199475065617,0.074232283464567,0.144481627296588,0.138169291338582,0.100787401574803,0.0356824146981628,0.138366141732283,0.0466272965879265
419,752,38.76867883,-2.775271516,"Tropical & Subtropical Grasslands, Savannas & Shrublands",13080.47924,392,1.375,2.253488906,1.100556741,15731,0.105225351,0.083681902,0.083104898,0.071853781,0.192206895,0.192850423,0.095420346,0.094414666,0.00114444938868053,0,0.00517110588434726,6.6959082914839e-05,0,0,8.47583328035938e-06,0
420,753,37.90213496,2.355951525,"Tropical & Subtropical Grasslands, Savannas & Shrublands",1905.572214,806.25,2.25,4.282705057,0.208253605,1602,0.317284644,0.30145027,0.192415795,0.15838161,0.42599459,0.429677486,0.252531193,0.253125197,0.0269413233458177,0.00732833957553059,0.0283021223470662,0.0213066999583853,0.00915938410320433,0,0.0126029962546817,0.000401581356637536
421,754,36.35264795,3.972336701,"Deserts & Xeric Shrublands",1474.727598,436.75,1.75,NA,0.033483784,1832,0.364495997,0.336959607,0.181908706,0.181803487,0.444308588,0.425571325,0.151763327,0.186476713,0.0475855167394469,0.000214701601164483,0.169241266375546,0,0.0244778020378457,0,0.116584788937409,0
422,755,38.19840963,0.100356332,"Tropical & Subtropical Grasslands, Savannas & Shrublands",855.336867,585,2,2.312630768,0.034131108,1024,0.366513672,0.346041667,0.157217192,0.121996001,0.502906901,0.475214844,0.207228341,0.177626091,0.0155240885416667,0.01064453125,0.0263932291666667,0.038720703125,0.00998697916666667,0,0.0147526041666667,0.00472981770833333
423,756,36.68071192,-0.382392409,"Tropical & Subtropical Moist Broadleaf Forests",722.4264387,3070,13.3125,4.818737062,0.286320045,903,0.271738649,0.238383167,0.263991942,0.161014897,0.313407161,0.373816907,0.259301368,0.228677027,0.0321926910299004,0.00567368032484311,0.0762200073827981,0.00449981543004799,0.0289073458840901,0.000719822812846069,0.0703949796973053,0.00141380583241048
424,757,37.33715817,-0.11962139,"Montane Grasslands & Shrublands",593.6455669,3598,16.9375,1.250314904,1.306329857,689,0.366395743,0.308848573,0.347008624,0.240763631,0.433899371,0.358819545,0.276071125,0.223904519,0.118577648766328,0.00418480890179004,0.121688437348815,0.0251427189163039,0.0367876149008224,0.00183841315916788,0.0440686985970004,0.00387518142235124
425,758,37.24269082,-2.640703378,"Tropical & Subtropical Grasslands, Savannas & Shrublands",403.1629647,1132,1.625,5.223915735,0.022498842,459,0.340689906,0.343202614,0.177451502,0.216948054,0.433006536,0.418315178,0.158806615,0.177529886,0,0.000232389251997095,0,0.00259259259259259,0,0,0,0
426,759,39.39812755,-4.258045502,"Tropical & Subtropical Moist Broadleaf Forests",225.7584797,236,7.6875,10.29094152,1.025905891,226,0.26380531,0.25039823,0.182712538,0.165728033,0.356253687,0.362212389,0.13183566,0.142659078,0.00103244837758112,0,0.00699115044247788,0,0,0,0,0
427,760,34.6870313,1.078176942,"Tropical & Subtropical Moist Broadleaf Forests",105.1808062,2959.5,15.875,7.312366775,0.049250705,186,0.441845878,0.424157706,0.325742702,0.301934091,0.509086022,0.507060932,0.306576547,0.310795842,0.0214516129032258,0.0020967741935484,0.061415770609319,0.00485663082437276,0.0184587813620072,7.168458781362e-05,0.0605913978494623,0.00383512544802867
428,761,36.85567663,-1.377877844,"Tropical & Subtropical Grasslands, Savannas & Shrublands",66.55072949,1631.5,2.75,13.44986757,0.006662015,139,0.304052758,0.307961631,0.169615766,0.163123524,0.377721823,0.342134293,0.190378994,0.162047433,0,0.00410071942446043,0,0.00172661870503597,0,0,0,0
429,762,36.09682555,-0.393604593,"Tropical & Subtropical Grasslands, Savannas & Shrublands",188.0667078,1784,2.5625,11.83630777,0.014376783,223,0.439506726,0.373408072,0.216424638,0.180240431,0.501988042,0.449581465,0.222604066,0.219494228,0.016576980568012,0.0639013452914798,0.0461434977578475,0.0489835575485799,0.012152466367713,0.0176083707025411,0.0449476831091181,0.0234977578475336
430,764,37.25736576,-1.132457615,"Tropical & Subtropical Grasslands, Savannas & Shrublands",33.68781933,1703,22.1875,9.308180057,0.002132943,23,0.335652174,0.346086957,0.183383068,0.185659157,0.355217391,0.384637681,0.218914098,0.192178503,0.00072463768115942,0.0123188405797101,0,0.0102898550724638,0,0,0,0
431,767,127.6365827,35.32357145,"Temperate Broadleaf & Mixed Forests",480.2284786,886.75,27.9375,6.169081073,0.005127767,684,0.298396686,0.326500975,0.213244743,0.219427327,0.435804094,0.400229045,0.24517813,0.231273335,0.101803118908382,0.00869395711500974,0.132904483430799,0.0029093567251462,0.0950682261208577,0.00528265107212476,0.127046783625731,0.000999025341130604
432,768,128.413253,38.13577457,"Temperate Broadleaf & Mixed Forests",397.4594648,789.25,29.375,7.883309104,0.005206384,586,0.290699659,0.275648464,0.248153175,0.180611171,0.425802048,0.352030717,0.260512564,0.212252194,0.0743117178612059,0.00486916951080774,0.105062571103527,0.00445392491467577,0.0703412969283277,0.00425483503981798,0.10164960182025,0.00402161547212742
433,769,128.6110657,37.77604165,"Temperate Broadleaf & Mixed Forests",309.9059201,940,24.5625,7.413683932,0.005392041,454,0.339273128,0.300190896,0.270192976,0.200886115,0.441527166,0.369243759,0.262397098,0.176485892,0.0980983847283407,0.00930249632892804,0.136908957415565,0.0114023494860499,0.0934654919236418,0.00634361233480176,0.129023494860499,0.010374449339207
434,770,127.7415691,35.87479505,"Temperate Broadleaf & Mixed Forests",232.3568837,854.5,25.875,8.102728872,0.002963799,329,0.376281662,0.388956434,0.265891914,0.257413572,0.491448835,0.426524823,0.22199591,0.188653098,0.113242147922999,0.00353596757852078,0.163454913880446,0.000526849037487335,0.110921985815603,0.00300911854103344,0.151094224924012,0.000526849037487335
435,773,127.8678633,36.62801394,"Temperate Broadleaf & Mixed Forests",281.3200294,452.25,23.03125,7.438910024,0.007648316,406,0.400238095,0.382668309,0.244104901,0.221479999,0.476921182,0.436288998,0.244482509,0.19081673,0.1014039408867,0.000500821018062398,0.183481116584565,0.000492610837438424,0.0994663382594417,0.000500821018062398,0.171600985221675,0.000492610837438424
436,774,126.8669291,35.46839741,"Temperate Broadleaf & Mixed Forests",81.83489963,346,24.3125,13.29122689,0.001414593,121,0.36261708,0.375674931,0.20612599,0.190047909,0.469889807,0.465482094,0.189712493,0.218385245,0.0758126721763086,0,0.120826446280992,0,0.0757851239669422,0,0.120110192837466,0
437,775,127.2264018,36.35230714,"Temperate Broadleaf & Mixed Forests",65.42919111,306.5,25.78125,20.52230569,0.000841884,94,0.403687943,0.405212766,0.245978912,0.238816386,0.532163121,0.492304965,0.230130039,0.224977515,0.122375886524823,0,0.201063829787234,0,0.116347517730496,0,0.192943262411347,0
438,776,128.107815,35.80145142,"Temperate Broadleaf & Mixed Forests",77.53706068,792.25,24.125,6.362951124,0.000857154,112,0.408809524,0.401636905,0.259148184,0.244607342,0.482470238,0.426755952,0.212633042,0.18903027,0.08125,0.00133928571428571,0.123035714285714,0.000357142857142857,0.0778571428571429,0.00116071428571428,0.117529761904762,0.000357142857142857
439,779,33.84954485,-10.56828442,"Montane Grasslands & Shrublands",3137.092621,1877.75,14.90625,1.250724404,2.035292547,3706,0.055630509,0.111366253,0.039342507,0.060874679,0.139554776,0.208345026,0.121535202,0.120837158,0.00191041554236373,0.000147508544702284,0.0120201475085447,0.00144180608023026,0,0,6.65587335851772e-05,0
440,780,33.13759626,-12.9215301,"Tropical & Subtropical Grasslands, Savannas & Shrublands",2354.85892,1081,2.0625,2.250098564,0.710471244,2797,0.262439519,0.246324634,0.145808466,0.132986606,0.404189012,0.379292099,0.167931948,0.139265022,0,0,5.72041473006793e-05,0.0165379573352401,0,0,5.72041473006793e-05,0
441,782,102.4520004,4.647215076,"Tropical & Subtropical Moist Broadleaf Forests",4541.666021,301.5,17.5,2.168952448,3.192225002,5306,0.335572936,0.308223395,0.246265361,0.248683575,0.413840307,0.409922729,0.266967127,0.318172297,0.0119782636009549,0.00253549440884534,0.0423294383716547,0.00468714662646062,0.0119770071617037,0.00250282698831512,0.0423281819324035,0.00457343887423044
442,784,109.6114113,1.95730939,"Tropical & Subtropical Moist Broadleaf Forests",96.64012866,39,3.375,NA,0.009263709,100,0.452466667,0.3877,0.230817934,0.292000061,0.5355,0.5115,0.181831644,0.190869372,0.0049,0.0633666666666666,0.0178333333333333,0.0938666666666666,0.0049,0.0633666666666666,0.0178333333333333,0.0938666666666666
443,785,116.6298776,6.190883727,"Montane Grasslands & Shrublands",770.4468521,1198,31.75,5.250723427,10.18447801,888,0.260630631,0.259992492,0.243670351,0.256087648,0.403656156,0.426970721,0.268866705,0.258171819,0.068506006006006,0.0721171171171172,0.165844594594595,0.0862875375375375,0.00311186186186186,0.00111861861861862,0.0430105105105105,0.00787162162162162
444,787,114.8902605,4.088098467,"Tropical & Subtropical Moist Broadleaf Forests",555.3752898,438,29.1875,1.033165889,3.938592245,647,0.465048944,0.308799588,0.281950114,0.301175119,0.612668727,0.499969088,0.250692218,0.268694275,0.108918083462133,0.041957753735188,0.150726429675425,0.0715971148892324,0.104080370942813,0.0418238021638331,0.149397217928903,0.0702163833075735
445,788,115.6294728,5.296573626,"Tropical & Subtropical Moist Broadleaf Forests",36.19133554,32,1.5,5.752754154,0.003277645,41,0.624878049,0.648780488,0.249336986,0.234615734,0.829837398,0.824715447,0.202660041,0.210970414,0.109512195121951,0.0226829268292683,0.189024390243902,0.0326016260162601,0.108780487804878,0.0226829268292683,0.186260162601626,0.0326016260162601
446,791,113.7764059,3.805508222,"Tropical & Subtropical Moist Broadleaf Forests",35.71348949,49.5,10.71875,4.366224942,0.002599129,40,0.598166667,0.573666667,0.295176449,0.283954167,0.775333333,0.75275,0.253560814,0.253774607,0.0800833333333333,0.0559166666666667,0.13275,0.0919166666666667,0.07875,0.0559166666666667,0.132083333333333,0.0919166666666667
447,794,101.7049172,3.362749554,"Tropical & Subtropical Moist Broadleaf Forests",77.87146705,523.5,22.28125,13.03658014,0.013291509,94,0.372021277,0.374184397,0.290822108,0.249307947,0.460106383,0.484078014,0.290615872,0.288647906,0.0176595744680852,7.0921985815603e-05,0.0504609929078015,0.00163120567375886,0.0176595744680852,7.0921985815603e-05,0.0504609929078015,0.00163120567375886
448,795,117.9361795,4.45378248,"Tropical & Subtropical Moist Broadleaf Forests",282.3264636,448.75,16.375,5.886605106,0.029531945,326,0.428231084,0.360316973,0.190520176,0.187267143,0.511912065,0.500214724,0.246935012,0.247266145,0.0235889570552147,0.0124539877300614,0.0770347648261759,0.0226584867075664,0.0235889570552147,0.0106543967280164,0.0770347648261759,0.0226584867075664
449,798,96.57893792,43.8291429,"Deserts & Xeric Shrublands",53464.88304,1300,1.875,0,1.288517494,86134,0.111756759,0.077563022,0.132882379,0.118552053,0.25945043,0.197385508,0.179641301,0.161864715,0.0244132785349958,0.000827702571961518,0.0669865945310021,0.0117758763477063,0.0234192072816774,0.000729444818538557,0.0662879931269882,0.00481397202808028
450,799,32.87318433,-22.80632814,"Tropical & Subtropical Grasslands, Savannas & Shrublands",6080.223165,96,1.125,3.610705301,0.097328705,7680,0.256001736,0.249965712,0.094800816,0.14810574,0.371823351,0.36381467,0.188209096,0.200782242,0,0,0.00231380208333333,0,0,0,0.00231380208333333,0
451,800,33.55500392,-21.61420278,"Tropical & Subtropical Grasslands, Savannas & Shrublands",3910.300555,138,1.125,4.269117605,1.034035575,4885,0.271291027,0.268561583,0.129846403,0.143616765,0.398150119,0.391772091,0.185933635,0.156426634,0,0,0.00447765267826681,0,0,0,0.00250085295121119,0
452,801,34.50281461,-18.82227438,"Tropical & Subtropical Grasslands, Savannas & Shrublands",3694.94599,55,1.4375,6.30508286,0.104923267,4535,0.207510474,0.137347299,0.10821373,0.088882104,0.45015509,0.303863286,0.213829896,0.183183104,0.00139066519661889,0.00133774347666299,0.0143631018008085,2.27857405365674e-05,0,0,0.00357221609702315,0
453,803,85.58063575,28.15044322,"Montane Grasslands & Shrublands",1638.793131,4316.5,42.625,7,0.082237779,2187,0.073319616,0.053842402,0.077723567,0.05357584,0.118286847,0.094363664,0.097011871,0.072383351,0.00191586648376772,0.0038774577046182,0.00608596250571559,0.00792714525224813,0.000480109739368999,0.00200274348422496,0.00204084743179393,0.00585276634659351
454,804,86.72414411,27.93320885,"Montane Grasslands & Shrublands",1114.56754,5183.5,36.25,5.37174468,0.033987947,1493,0.118457245,0.073576691,0.097706109,0.074582273,0.172317482,0.10248493,0.096731709,0.076353157,0.00052020540299174,0.0124112525117214,0.000848403661531592,0.028372404554588,0.000450993525340478,0.0114065639651708,0.000450993525340478,0.0276445635186425
455,805,84.37518075,27.5014173,"Tropical & Subtropical Moist Broadleaf Forests",1184.257176,280,6.25,13.1621486,0.394146565,1607,0.210421074,0.189222153,0.113929175,0.090200309,0.399045841,0.363843601,0.265877806,0.229916966,0.0481248703588467,0.00644679527069073,0.0998962870773698,0.0100622277535781,0.0321904169259489,0.00300145198091682,0.0856482057664385,0.00693424600705248
456,806,82.07542067,29.50184067,"Temperate Conifer Forests",114.348333,3200.75,34.03125,5.506004276,0.949827188,148,0.273333333,0.320653153,0.265069034,0.252256096,0.39,0.423581081,0.239908747,0.225896648,0.00713963963963964,0,4.5045045045045e-05,0.00150900900900901,0.00211711711711712,0,0,9.009009009009e-05
457,808,167.3425435,-45.38955076,"Temperate Broadleaf & Mixed Forests",12778.77422,617.5,32.625,NA,2.613905331,20773,0.119184518,0.089566264,0.217589759,0.137779852,0.191053932,0.162269613,0.271848484,0.215073327,0.0923848264574207,0.00937402718272116,0.148880277283012,0.0234966864038255,0.079586803382596,0.00503024759704103,0.137184967666362,0.0107623678171986
458,809,168.7846263,-44.28045156,"Montane Grasslands & Shrublands",1917.860774,1116.5,36.875,1.193932684,0.073195114,5815,0.195119518,0.150962453,0.271114282,0.173261992,0.287044999,0.243891086,0.282166332,0.248978687,0.145415305245056,0.0722206936084838,0.227825738033821,0.160837489251935,0.12843909429636,0.0201547721410147,0.198995700773861,0.0568529664660362
459,810,177.0291127,-38.53969251,"Temperate Broadleaf & Mixed Forests",2168.97309,674,23.4375,1.250868733,0.186331731,3195,0.165576421,0.145615023,0.240197298,0.196970456,0.298906625,0.286730308,0.264360141,0.218130689,0.0586364110589463,0.00253938445487741,0.109451225873761,0.0103745435576421,0.037264475743349,0.00181742305685968,0.0864851330203443,0.00295252999478351
460,811,171.7227609,-42.89030561,"Montane Grasslands & Shrublands",1040.073843,1161.5,35.34375,2.253115225,0.027081232,1886,0.191189466,0.155173206,0.211818486,0.154341946,0.334757865,0.328732768,0.267989335,0.252199436,0.0617444326617178,0.0495245669848002,0.179194061505832,0.137007776599505,0.0437239307175681,0.0118663838812302,0.138492400141393,0.0249911629551079
461,812,170.0753345,-43.47075458,"Montane Grasslands & Shrublands",1271.760981,723.25,27,NA,0.030239611,2115,0.304086682,0.262713948,0.306706498,0.302324624,0.455834515,0.390805359,0.261543388,0.261741243,0.225038613081166,0.126592592592593,0.381312844759653,0.260510638297872,0.193995271867612,0.050408195429472,0.334409771473601,0.0835807722616233
462,813,175.5830755,-39.21140886,"Temperate Broadleaf & Mixed Forests",793.8891146,1129.5,9.1875,2.255505206,0.027592777,1177,0.197663551,0.160444633,0.231837969,0.170423359,0.332452563,0.314095157,0.285174216,0.248215603,0.0615576323987539,0.0399065420560747,0.125177003681677,0.0824072500708015,0.046743132257151,0.0245624468988955,0.117623902577174,0.0503426791277258
463,814,170.2847929,-43.59957087,"Montane Grasslands & Shrublands",721.2572853,1621,37.375,2.250323056,0.018422672,1155,0.206614719,0.204458874,0.265693419,0.199530854,0.336992785,0.310533911,0.265508818,0.24270147,0.14976911976912,0.0835815295815296,0.241157287157287,0.183443001443001,0.129408369408369,0.0247532467532468,0.207411255411255,0.0634170274170275
464,815,172.6072117,-42.04196801,"Montane Grasslands & Shrublands",1012.307302,1290.5,33.5,1.250233226,0.036759594,1585,0.125796004,0.104241851,0.129532405,0.104730431,0.303400631,0.262258675,0.270913931,0.214320636,0.0181009463722398,0.0255625657202944,0.0791735015772871,0.0461535226077813,0.0129001051524711,0.00230283911671925,0.0571314405888539,0.00631125131440589
465,816,174.0529354,-39.28299608,"Temperate Broadleaf & Mixed Forests",342.0869874,651,8.1875,3.485278046,0.004111983,510,0.330405229,0.318836601,0.248431182,0.210316447,0.533267974,0.493098039,0.254397932,0.213960769,0.125653594771242,0.15443137254902,0.234398692810457,0.305529411764706,0.0774052287581699,0.11856862745098,0.174960784313725,0.217156862745098
466,817,172.9661259,-40.90994273,"Temperate Broadleaf & Mixed Forests",227.1462336,467,18.25,NA,0.005094205,358,0.157113594,0.138081937,0.12759071,0.099436565,0.340195531,0.281824953,0.199630147,0.147230673,0.0136871508379888,8.37988826815641e-05,0.0313035381750466,0.00688081936685289,0,0,0.0215549348230913,0.00686219739292365
467,818,2.410411637,12.30606228,"Tropical & Subtropical Grasslands, Savannas & Shrublands",2225.159413,246,1.4375,1.655286145,0.022808209,2653,0.317708255,0.323624827,0.142672639,0.144517483,0.514537002,0.517559995,0.206040943,0.214917506,0.027528583992964,0,0.123079532604599,0,0.0238158060057796,0,0.100992587008418,0
468,819,4.286172252,9.999004371,"Tropical & Subtropical Grasslands, Savannas & Shrublands",5861.335275,264,1.75,6.092062799,0.073133073,6923,0.267100486,0.263573595,0.113356518,0.091952192,0.399557995,0.428546873,0.161771068,0.14720161,0.0101343348259425,0,0.0724401752612066,0,0.0018060571043382,0,0.0384977610862343,0
469,822,24.81684813,68.81948842,"Boreal Forests/Taiga",1403.068808,NA,NA,0,0.001117387,4516,0.374704753,0.352503691,0.207282408,0.187369689,0.488421907,0.449800709,0.197454801,0.193432598,4.7977561263655e-05,0,0.0129244168881016,0.00173752583407145,4.7977561263655e-05,0,0,0
470,823,13.91445752,65.16708219,"Tundra",1445.488229,NA,NA,0.250421716,0.001287053,3999,0.185105443,0.183645911,0.143066989,0.120158293,0.322554805,0.313982662,0.143491844,0.143755847,0.0106468283737601,0,0.0628815537217637,0.00333583395848962,0.00035008752188047,0,0.0124989580728515,0.00296574143535884
471,824,19.86604384,68.70910597,"Tundra",765.8930032,NA,NA,1.250033426,0.000561419,2466,0.237349284,0.233391457,0.191656044,0.158466241,0.340494728,0.357649365,0.172201187,0.198228318,0.0125533928088673,0.000400108137334415,0.04625033792917,0,0.00789267369559341,0,0.000300081103000811,0
472,825,9.81297226,61.90159634,"Tundra",964.3929727,NA,NA,2.200593542,0.001050018,2384,0.220206935,0.215573266,0.14196574,0.140694852,0.383928971,0.404258949,0.199044629,0.202038392,0.014829418344519,0.00132270693512304,0.0340492170022372,0,0,0,0.00293624161073826,0
473,826,12.11385831,62.30204044,"Boreal Forests/Taiga",594.7491733,NA,NA,1.255535923,0.00050022,1486,0.28688201,0.241240467,0.161774026,0.157327806,0.448086586,0.426381786,0.217899335,0.233986363,0.00490354419021983,0.00359802602063706,0.00846792283535218,0.0164356213548677,0.00204351727231943,0,0.000233288470165994,0
474,827,9.097383727,62.39204988,"Tundra",1689.585501,NA,NA,2.261247585,0.001778016,4236,0.127071923,0.133314448,0.139932002,0.136129505,0.252975291,0.27187441,0.192591194,0.182493373,0.0145616934214668,2.9115517784073e-05,0.0437259993704753,0.000440667296191376,6.45262826565943e-05,0,0.00722930437519672,3.38369531004092e-05
475,828,12.92506706,64.17026657,"Boreal Forests/Taiga",1910.720792,NA,NA,0.250052041,0.001792957,5123,0.172631921,0.146740191,0.146320679,0.135132235,0.313218166,0.2645325,0.130339073,0.177328529,0.00441342963107553,0,0.0486720020821134,6.11620795107033e-05,8.19832129611555e-05,0,0.00770577135792829,0
476,829,15.99804496,67.43775203,"Tundra",161.4052213,NA,NA,1.000640299,0.000116042,483,0.280669427,0.292353347,0.176560359,0.16770091,0.446604555,0.443850932,0.125086346,0.117265444,0.00859213250517598,0,0.0511663216011042,0.000531400966183576,2.0703933747412e-05,0,0.00616977225672878,0
477,830,24.46338571,70.00797168,"Tundra",743.3980443,NA,NA,0,0.000536238,2529,0.311365494,0.241900619,0.227951367,0.190294734,0.405328852,0.337537894,0.159203678,0.229146603,0.0408303677342823,0,0.112539870831686,0.00151575062607091,0.000950309740345328,0,0.00261104520890997,0
478,831,17.26231843,69.21525941,"Tundra",124.3071456,NA,NA,2.164178063,7.13e-05,405,0.3361893,0.318930041,0.161105322,0.179287175,0.452148148,0.413950617,0.156265163,0.142289329,0.0223292181069959,0.0076872427983539,0.0289300411522634,0.0126008230452675,0.00500411522633745,0.000362139917695473,0.00116049382716049,0.00119341563786008
479,832,28.92725534,69.11547654,"Boreal Forests/Taiga",118.4411203,NA,NA,1.328484302,0.000111218,384,0.429357639,0.43484375,0.173357351,0.167862963,0.589522569,0.578125,0.177330269,0.180414669,0.0195659722222222,0.0201041666666667,0.0230034722222222,0.0316493055555556,0.01,0,0,0
480,833,12.18457003,62.02794376,"Boreal Forests/Taiga",22.48446512,NA,NA,0.386009417,1.93e-05,55,0.305454545,0.326060606,0.179284478,0.158702267,0.483333333,0.510787879,0.227466719,0.228230941,0.00654545454545454,0.000606060606060607,0.0123030303030303,0.0135151515151515,0.00315151515151515,0,0,0
481,834,67.54897614,25.65810798,"Deserts & Xeric Shrublands",2990.440085,288,2.625,6.250037536,0.018595245,3855,0.238862949,0.158786857,0.19241579,0.150350572,0.394071768,0.318543882,0.227949844,0.179126212,0.00128404669260701,1.46995244271509e-05,0.0198140942498919,0.000253350626891483,0.0012676178123649,0,0.0120492866407263,5.18806744487678e-06
482,835,72.02581137,29.39740899,"Deserts & Xeric Shrublands",72.73037119,129,1.125,7.369961143,0.000433392,98,0.45744898,0.480680272,0.211326095,0.218617673,0.600612245,0.620816327,0.20346321,0.186780074,0.0682993197278911,0,0.151292517006803,0.00129251700680272,0.0682993197278911,0,0.147857142857143,0.00129251700680272
483,836,75.39986113,36.58700282,"Montane Grasslands & Shrublands",3340.507882,4996.5,40.5,6.250929396,0.022228413,4837,0.084807387,0.06968231,0.109541883,0.108758899,0.182808214,0.171006822,0.174809513,0.177210494,0.0165502032940528,0.0166838949762249,0.041511267314451,0.0394149266074013,0.0104224381503687,0.00632485700503066,0.0128392254152023,0.0212011577424024
484,837,72.92115938,33.71622364,"Tropical & Subtropical Coniferous Forests",99.37463628,660.25,18.15625,25.09192973,0.001300705,136,0.407916667,0.340514706,0.262128379,0.281824617,0.588284314,0.471323529,0.200081042,0.190368033,0.156960784313726,0.0199509803921569,0.257009803921569,0.0360049019607843,0.116838235294118,2.45098039215686e-05,0.179803921568627,0.0045343137254902
485,838,146.6667917,-7.29712111,"Tropical & Subtropical Moist Broadleaf Forests",21.21566271,1377,24.125,10.69840931,0.027819551,27,0.222469136,0.221851852,0.1909002,0.164944155,0.320123457,0.322222222,0.231389959,0.231543567,0.0385185185185185,0,0.0785185185185185,0,0.0385185185185185,0,0.0777777777777778,0
486,839,147.3689261,-9.455888354,"Tropical & Subtropical Moist Broadleaf Forests",10.34755064,813,11.1875,4.280265926,0.002092633,13,0.284871795,0.253076923,0.158322577,0.151887099,0.448205128,0.432051282,0.251278563,0.250175627,0.021025641025641,0,0.0648717948717949,0,0.021025641025641,0,0.0648717948717949,0
487,840,125.3189937,6.925492044,"Tropical & Subtropical Moist Broadleaf Forests",635.4887572,1073.5,23.28125,12.12696703,0.802135748,536,0.325130597,0.325087065,0.154870505,0.123756841,0.498893035,0.476971393,0.177052997,0.156956353,0.0110012437810945,0.000584577114427861,0.0486878109452736,0.00449626865671641,0.0108084577114427,0.000572139303482587,0.0432835820895523,0.00430348258706468
488,841,121.4839026,14.05936779,"Tropical & Subtropical Moist Broadleaf Forests",113.9427845,946,25.5625,9.512161736,6.070527781,135,0.285876543,0.241703704,0.173027873,0.133737712,0.524049383,0.423234568,0.185598887,0.148563134,0,0,0.000197530864197531,0,0,0,0.000123456790123457,0
489,842,123.6957963,13.25601779,"Tropical & Subtropical Moist Broadleaf Forests",58.0364825,828.5,24.28125,15.87740875,0.013050623,68,0.384313725,0.394068627,0.214276438,0.21989111,0.588529412,0.615539216,0.283328264,0.28540425,0.000784313725490197,0.00230392156862745,0.00931372549019608,0.00147058823529412,0.000588235294117648,0.00122549019607843,0.00931372549019608,0.00147058823529412
490,844,121.3363424,15.67494004,"Tropical & Subtropical Moist Broadleaf Forests",71.31393098,487.25,20.46875,16.75817931,0.05764325,76,0.217105263,0.220263158,0.187779863,0.173660064,0.365745614,0.359736842,0.218595604,0.208270156,0.00118421052631579,0,0.00355263157894737,0,0.00118421052631579,0,0.00197368421052631,0
491,846,121.8122662,13.99308426,"Tropical & Subtropical Moist Broadleaf Forests",8.759532821,202.5,20.4375,19.36534752,0.001621981,13,0.542051282,0.551282051,0.166331901,0.170974356,0.672820513,0.655128205,0.168924872,0.159686165,0,0,0.00487179487179487,0,0,0,0.00487179487179487,0
492,847,20.57931249,52.32369262,"Temperate Broadleaf & Mixed Forests",376.2087499,82,1.375,11.51529978,0.000760707,733,0.398085493,0.35682583,0.23976437,0.184210667,0.546971351,0.542446567,0.218010843,0.233048751,0.0176580263756253,0.00229195088676671,0.0339381537062301,0,0,0.00229195088676671,0.0223692587539791,0
493,848,19.96088773,49.24858929,"Temperate Conifer Forests",211.5780454,1320,23.4375,12.20023813,0.003377014,377,0.350291777,0.318523431,0.15123467,0.148926675,0.529398762,0.483289125,0.165577116,0.146601028,0.00304155614500442,0.00248452696728559,0.0152431476569408,0.00124668435013263,0.000486295313881521,0.000707338638373122,0.00381962864721485,0.00013262599469496
494,850,20.94153141,50.89942724,"Temperate Broadleaf & Mixed Forests",77.60163359,391,7.34375,11.18578755,0.000168057,142,0.383967136,0.371103286,0.193974158,0.225110407,0.579061033,0.579929577,0.24675881,0.265554265,0.0100234741784038,0,0.0154694835680751,0,0,0,0.01518779342723,0
495,851,22.64005847,49.11322949,"Temperate Conifer Forests",291.9822094,872.75,14.75,5.677184108,0.008760516,524,0.415966921,0.351361323,0.238517097,0.195647727,0.572945293,0.514319338,0.242728176,0.202758646,0.000286259541984733,0,0.0186068702290076,0,0,0,0.0035178117048346,0
496,852,15.63794929,50.77978292,"Temperate Broadleaf & Mixed Forests",55.56140684,1144.5,14.90625,15.63090213,0.000146194,108,0.346512346,0.341728395,0.186550242,0.172557628,0.469104938,0.492067901,0.158549639,0.168758782,0.000123456790123457,0.00231481481481481,0.000864197530864198,0.0238888888888889,0,0,0.000864197530864198,0
497,853,16.7913925,52.2807856,"Temperate Broadleaf & Mixed Forests",75.79638713,87,2.1875,26.01659172,0.000152641,139,0.405707434,0.407769784,0.161385594,0.168953394,0.569448441,0.56529976,0.194771179,0.201914163,0.0135731414868106,0,0.0223741007194245,0,0,0,0.0134052757793765,0
498,854,23.8658869,52.76440516,"Temperate Broadleaf & Mixed Forests",103.89076,165,1.4375,6.018096224,0.003651145,201,0.44681592,0.430364842,0.209065768,0.197038879,0.565041459,0.548175788,0.217649725,0.219790054,0.0130348258706468,0,0.0321393034825871,0,0,0,0.02,0
499,856,23.02989239,50.60028501,"Temperate Broadleaf & Mixed Forests",83.17845607,278,3.8125,6.819006482,0.000196687,156,0.432692308,0.422564103,0.202489533,0.193522207,0.587863248,0.585576923,0.258848682,0.245106908,0.0160470085470085,0,0.02,0,0,0,0.0166666666666667,0
500,857,20.38788922,49.42089811,"Temperate Conifer Forests",23.70774553,635.5,16.375,15.06054988,0.000124913,43,0.394031008,0.393333333,0.221234826,0.21649158,0.566899225,0.558682171,0.23582377,0.208220335,0.00798449612403101,0,0.0112403100775194,0,0,0,0.0075968992248062,0
501,859,19.81323238,50.214469,"Temperate Broadleaf & Mixed Forests",18.46920739,424.25,8,17.43161109,4.61e-05,40,0.466333333,0.469666667,0.215067891,0.232486957,0.632333333,0.636,0.231821092,0.24948119,0.00733333333333333,0,0.0118333333333333,0,0,0,0.0118333333333333,0
502,860,-8.13244822,41.85039548,"Temperate Broadleaf & Mixed Forests",696.420654,920,16.3125,4.507771132,0.011590922,1081,0.115547333,0.152047487,0.079021677,0.072227496,0.274113475,0.341369103,0.134880608,0.159178105,0,0.000465618254702437,0.0127844588344126,0.000126426148627813,0,0,0,0
503,861,22.82874402,45.33852643,"Temperate Conifer Forests",381.1479667,1723,27.75,7.484693147,0.001812579,637,0.247718472,0.269152276,0.107122365,0.10985623,0.38021978,0.436394558,0.159993339,0.19137223,0.000225013082155939,0.00178963893249608,0.00521716378859236,0.000999476713762427,0,0,0.000177917320774464,0
504,862,30.7092803,-1.637152339,"Tropical & Subtropical Grasslands, Savannas & Shrublands",1027.012718,1299,3.1875,7.574920069,0.026302351,1198,0.237276016,0.177262104,0.131600552,0.088883087,0.333247078,0.259860879,0.113167647,0.083688547,0.00236227045075125,0.0162242626599889,0.000920979410127992,0.00913466889259878,0.00167501391207568,0,0.000119643850862549,0.00138564273789649
505,863,29.52357038,-1.475183388,"Montane Grasslands & Shrublands",183.650291,3028.25,17.59375,8.287747875,0.118808784,188,0.149503546,0.164468085,0.117221359,0.080026923,0.21037234,0.224964539,0.127849742,0.110088086,0.00269503546099291,0.00556737588652482,0.00565602836879431,0.00379432624113475,1.77304964539007e-05,0.00230496453900709,0,0.00351063829787234
506,865,-13.02639291,13.0110285,"Tropical & Subtropical Grasslands, Savannas & Shrublands",8283.420653,73.5,1.75,2,0.12878933,9883,0.312674626,0.284086478,0.121542668,0.153280446,0.506785389,0.522701272,0.206666416,0.216427397,0.0255603898951061,0.0017460959897467,0.0999625619751088,0.000128166211339336,0.0207592161624338,7.35269317683563e-05,0.077109851934298,1.92249317009005e-05
507,867,-16.24180089,16.4032198,"Tropical & Subtropical Grasslands, Savannas & Shrublands",137.5646042,3,0.75,6.254491405,0.000873142,168,0.318452381,0.299424603,0.10926018,0.086767821,0.470019841,0.470218254,0.18720844,0.191578245,0.0144246031746032,0.0141666666666667,0.0173214285714286,0.00521825396825397,0.0138095238095238,0,0.00130952380952381,0
508,868,-16.59756304,12.39555447,"Mangroves",42.71099802,6.75,1.375,5.384066794,0.000786594,48,0.485902778,0.49125,0.134847868,0.145768725,0.641597222,0.635277778,0.18102694,0.183816645,0.0673611111111111,0.0533333333333333,0.103055555555556,0.0882638888888889,0.0123611111111111,0,0.0161805555555555,0.0338194444444444
509,873,31.48341245,-24.01342653,"Tropical & Subtropical Grasslands, Savannas & Shrublands",19093.58976,339,1.9375,NA,0.496360284,24495,0.129052188,0.125816697,0.075740914,0.039404326,0.245135606,0.249322447,0.170969454,0.102233197,0.000216370687895489,0,0.0019418929033136,1.36082193644962e-07,0,0,0.00159229774783969,0
510,874,20.3650007,-25.6824277,"Deserts & Xeric Shrublands",9640.756317,968,1.8125,3,0.087183734,12408,0.367814851,0.343678809,0.167070381,0.152712813,0.551264775,0.511745917,0.140126163,0.130580891,0.00970583494519664,0.00160756501182033,0.0270978401031593,0.0122203417150226,0.00805501826778422,0.000234794756071352,0.0238185041908446,0.0011844508918977
511,876,22.29358021,-32.25247356,"Deserts & Xeric Shrublands",770.1116225,1000.75,5,5.373401423,0.021843359,1132,0.199004711,0.108009423,0.106840856,0.06410247,0.348144876,0.222550059,0.139876485,0.108152132,0,0,0.00285924617196702,0,0,0,0,0
512,877,25.4546784,-32.19651655,"Deserts & Xeric Shrublands",246.6409102,1232.5,6.5,7.36411681,0.00609686,279,0.236714456,0.148207885,0.104322963,0.095143007,0.363751493,0.255436081,0.116983164,0.134166125,0.0001194743130227,0.0001194743130227,0,0.00014336917562724,0,0,0,0
513,878,20.15642895,-28.52960693,"Deserts & Xeric Shrublands",555.6253376,656,2.3125,8.492337197,0.009905573,647,0.338124678,0.327547656,0.128310303,0.122481835,0.474533745,0.480850077,0.132615078,0.140374426,0,0,0.030252447192169,0,0,0,0.030252447192169,0
514,879,28.66854579,-28.48855953,"Montane Grasslands & Shrublands",116.0947059,1911.5,12.25,6.618988498,0.005371583,463,0.191353492,0.087221022,0.10391042,0.087983424,0.269956803,0.173527718,0.10275422,0.088937313,0,0,0,0,0,0,0,0
515,881,23.39690985,-33.93764643,"Tropical & Subtropical Moist Broadleaf Forests",138.9873883,350.5,13.71875,NA,0.021861845,1337,0.102635253,0.08820743,0.076608486,0.069020641,0.187761157,0.159361755,0.141113112,0.106971222,0.000902518075292943,0.00300174520069808,0.0337297432061831,0.0143081525804039,8.47668910496136e-05,0.000129643480428821,0.00335826477187734,0
516,882,20.46616283,-34.06675345,"Mediterranean Forests, Woodlands & Scrub",33.65368193,92.5,1.96875,11.70457736,0.003115929,48,0.296875,0.307013889,0.098172303,0.120434211,0.410625,0.404722222,0.157162476,0.165285818,0.0520833333333333,0.00569444444444445,0.120138888888889,0,0.0105555555555556,0,0.0406944444444445,0
517,883,15.32924592,-24.54781108,"Deserts & Xeric Shrublands",50991.17969,601,3.375,NA,3.688428478,65033,0.070013429,0.038713166,0.053128217,0.039187855,0.143501248,0.08106997,0.070733171,0.057864283,0.00147986406901112,0.0021838656271944,0.00611709952383149,0.00663939845924377,0.00121266638988411,0.000305178396608901,0.00203148145300591,0.000131112922157469
518,884,15.89797078,-18.94542404,"Flooded Grasslands & Savannas",23063.38833,1120.5,1.375,3.068975507,0.464325909,28285,0.310695657,0.259995875,0.151457062,0.172711729,0.4594447,0.430897885,0.224426585,0.222638881,0.0342599728949384,0.0899116139296448,0.109222673973249,0.19552577927052,0,1.53202521949207e-06,0.00254316186435684,0
519,885,12.79528664,-19.26654717,"Deserts & Xeric Shrublands",16906.22384,250,2.375,NA,0.593927952,20712,0.096640917,0.079431891,0.076008692,0.079191581,0.227652569,0.18462904,0.135986801,0.116841317,0.0103011136861079,0.00496716879103901,0.0295418115102357,0.0259315050856186,0.00811510235612205,0.000720194412256985,0.0195910583236771,0.00693478820651475
520,887,17.28511181,-20.40470792,"Deserts & Xeric Shrublands",397.7793626,1647,2,1.282331933,0.007838237,491,0.345139172,0.370217244,0.185626619,0.158283478,0.556476578,0.56197556,0.2060836,0.197868351,0,0.00694501018329939,0,0.0187576374745418,0,0.00361846571622539,0,2.71554650373388e-05
521,890,-5.440786484,36.17141439,"Mediterranean Forests, Woodlands & Scrub",501.0053898,0.5,1.4375,NA,0.075840924,2,0.451666667,0.453333333,0.161484242,0.160976956,0.718333333,0.723333333,0.156040909,0.153799613,0,0,0.0316666666666666,0,0,0,0.0116666666666667,0
522,893,0.029435965,42.63992066,"Temperate Broadleaf & Mixed Forests",101.3383094,2056.75,32.4375,4.368462546,0.010655232,248,0.14827957,0.180228495,0.113694668,0.164367249,0.266142473,0.319717742,0.132230917,0.196288015,8.06451612903226e-05,0.000618279569892473,0.00330645161290323,0.00677419354838709,4.03225806451613e-05,0.000134408602150538,0.000551075268817205,0.00134408602150537
523,895,-13.78007466,29.01406883,"Mediterranean Forests, Woodlands & Scrub",NA,142,3.75,5.285660744,NA,61,0.271967213,0.235901639,0.15044502,0.124381489,0.377540984,0.34295082,0.170548706,0.150799476,0.00420765027322405,0.00158469945355191,0.0292896174863388,0.000327868852459016,0.00076502732240437,0,0.0150819672131147,0
524,897,-17.24796578,28.13031213,"Mediterranean Forests, Woodlands & Scrub",40.82940657,1052,18.375,7.865129045,0.014537843,53,0.259559748,0.244465409,0.129941852,0.119043625,0.396226415,0.367295597,0.157170078,0.136945584,0,0.000125786163522013,0.00327044025157232,0,0,0,0.0030188679245283,0
525,899,81.42897766,6.508860515,"Tropical & Subtropical Dry Broadleaf Forests",1032.456023,69,1.8125,6.253182911,0.099108042,1149,0.203124456,0.217299101,0.116429756,0.126364108,0.299469104,0.330815202,0.137660851,0.173788558,0.00822164200754278,0.0413925152306353,0.0436350449666376,0.0402988105599072,0.000249492312155497,0.00225993617638527,0.033086742094575,0.000246591238758341
526,900,81.44217129,7.196396163,"Tropical & Subtropical Dry Broadleaf Forests",364.3247423,144,5.65625,6.318683624,0.030085931,412,0.286699029,0.21920712,0.203823924,0.213744131,0.339401294,0.259781553,0.240910509,0.193325361,0.0568446601941748,0.00898867313915857,0.0811488673139158,0.0198624595469255,0.000137540453074434,0.00034789644012945,0.00924757281553399,0.00557443365695793
527,901,80.87335963,6.490592958,"Tropical & Subtropical Dry Broadleaf Forests",320.1217244,103.5,2,7.363799221,0.059190656,362,0.147228361,0.184097606,0.105235907,0.103758722,0.236740331,0.264014733,0.127842293,0.158745905,0.00488029465930018,0.00128913443830571,0.0137384898710866,0.00773480662983426,0,0,0.000552486187845304,0.000138121546961326
528,902,80.03548485,8.442041935,"Tropical & Subtropical Dry Broadleaf Forests",1296.200918,58,1.625,NA,0.096080837,1541,0.164964309,0.209595501,0.089916028,0.116850151,0.292169587,0.346898118,0.138663731,0.172068952,0.00116374648496647,0.000841444949167208,0.0363638330088687,0.00616266493618862,0.00018818948734588,0,0.0172139303482587,0
529,903,28.7874534,6.191986629,"Tropical & Subtropical Grasslands, Savannas & Shrublands",14776.18392,530,1.8125,6.280242996,0.164705702,22603,0.247310534,0.242797564,0.090802801,0.085358028,0.359658305,0.355324219,0.133357088,0.12767462,0.00540650946039611,0,0.0467314073353094,0,0.00165892433157841,0,0.0209172823666476,0
530,904,31.93251619,3.697142075,"Tropical & Subtropical Grasslands, Savannas & Shrublands",NA,644,4.125,6.638325555,NA,153,0.30130719,0.282897603,0.117353337,0.11062549,0.464509804,0.418082789,0.185692002,0.187558433,0.0238997821350763,0,0.0951633986928105,0,0.000915032679738563,0,0.0418082788671024,0
531,905,16.72185947,67.41002165,"Tundra",1990.869797,NA,NA,0,0.00131561,6017,0.205385297,0.175839566,0.173180365,0.158150163,0.32527173,0.317874356,0.134612928,0.138424551,0.0136130962273558,0,0.0611201595479475,0,0.000805495540413273,0,0.00218824441859177,0
532,906,17.66913853,67.28833938,"Tundra",1976.261853,NA,NA,0,0.00145888,5950,0.196911485,0.22190028,0.195021138,0.183820849,0.292730532,0.355396078,0.176183294,0.168451176,0.0192453781512605,0.000451540616246497,0.0644212885154061,1.51260504201681e-05,0.0051641456582633,0,0.0071187675070028,0
533,907,20.19733351,66.9163156,"Boreal Forests/Taiga",508.7641828,NA,NA,1.250014066,0.000446137,1505,0.339122924,0.35730454,0.204534848,0.20520644,0.474024363,0.456296788,0.237511945,0.216126856,0.00403543743078627,0,0.0233399778516058,0,0.00333776301218162,0,0,0
534,908,16.76825759,66.35430079,"Tundra",154.2264046,NA,NA,0.254242738,0.000122971,447,0.294183445,0.302453393,0.209226883,0.224862964,0.410730798,0.424891872,0.168541258,0.147376222,0.032289336316182,0,0.107621178225205,0,0,0,1.49142431021626e-05,0
535,909,18.68073067,68.32429948,"Tundra",76.84186892,NA,NA,1.280220414,5.28e-05,241,0.334094053,0.307289073,0.144892324,0.145460542,0.457621024,0.423098202,0.181653949,0.205727191,0.0306085753803597,0.00496542185338866,0.049792531120332,0.00033195020746888,0.00923928077455048,0,0.00219917012448133,0
536,912,18.43265553,68.54127847,"Tundra",26.91196212,NA,NA,1.253447786,1.91e-05,86,0.306821705,0.290426357,0.154505349,0.142788071,0.445620155,0.438565891,0.156123044,0.164302814,0.02,0,0.0305813953488372,0,0.0084108527131783,0,0.000697674418604652,0
537,913,12.48009466,62.16537132,"Boreal Forests/Taiga",16.5211231,NA,NA,1.348702632,1.42e-05,41,0.361544715,0.337723577,0.179114566,0.168316989,0.499268293,0.516422764,0.22839418,0.20809578,0.00617886178861789,0,0.0123577235772358,0.00902439024390244,0.00138211382113821,0,0,0
538,915,10.17267686,46.65907562,"Temperate Conifer Forests",170.2525143,2325,33.9375,8.24444095,0.002129732,292,0.336118721,0.332876712,0.155656825,0.153686116,0.53673516,0.552739726,0.1415183,0.116374982,0.0146917808219178,0.0146232876712329,0.0266095890410959,0.0440182648401827,0.00270547945205479,0.00504566210045663,0.0108675799086758,0.00487442922374429
539,916,34.78444087,-2.33335043,"Tropical & Subtropical Grasslands, Savannas & Shrublands",13122.96118,1576,1.9375,6.250753563,1.876594469,15251,0.115502153,0.092466942,0.111839022,0.091466024,0.169313051,0.135645531,0.134794225,0.109318386,9.61685572530762e-06,0.00348152033746421,0.000349485279653793,0.00134592267173737,2.84134373702271e-06,0,0.000276047472296899,0
540,917,34.57035371,-7.65352086,"Tropical & Subtropical Grasslands, Savannas & Shrublands",10894.33671,1115,2.4375,5,0.257389033,17121,0.137234196,0.107247046,0.092801787,0.059575536,0.266839359,0.227200125,0.143759429,0.137533889,0.0014541596090571,0.00572532757043007,0.00913128127251134,0.0132192434242548,1.44072581430212e-05,0,0.00301578957615404,3.69916087455951e-06
541,919,37.22318441,-7.438489035,"Tropical & Subtropical Grasslands, Savannas & Shrublands",3333.836947,468,4.125,7.09696267,0.17432578,3800,0.124488596,0.121642982,0.094087186,0.080305292,0.235157018,0.205086842,0.167676098,0.105590903,0.00203245614035087,0.00167105263157895,0.011580701754386,0.00320350877192983,0.000115789473684211,0,0.000298245614035088,0
542,920,36.10401619,-4.151493856,"Tropical & Subtropical Grasslands, Savannas & Shrublands",2645.824508,1148,1.75,7.182268641,0.109189906,3062,0.216755933,0.200068583,0.112288965,0.104897656,0.3426769,0.322838014,0.179139346,0.158920187,0,0.000602003048116698,0,0.00164816024384934,0,0,0,0
543,921,31.29456387,-6.924813956,"Tropical & Subtropical Grasslands, Savannas & Shrublands",4266.249869,951,1.625,4.163656124,0.103672778,4951,0.232754999,0.133298997,0.121768613,0.074026962,0.379035885,0.267424763,0.186421546,0.144892845,0.00406921160708275,0,0.0130512354406517,0,0.00186898269709823,0,0.000824075944253686,0
544,922,37.32887249,-3.063251214,"Montane Grasslands & Shrublands",1863.642005,2552,12.96875,8.080628038,3.594272294,2160,0.195006173,0.197364198,0.213376559,0.203977756,0.222186728,0.239223765,0.149422251,0.145345512,0.0255385802469136,0.00256944444444444,0.0270046296296296,0.00500308641975309,0.00608950617283951,0.000811728395061728,0.00827777777777778,0.00106944444444444
545,923,31.84801535,-2.329413608,"Tropical & Subtropical Grasslands, Savannas & Shrublands",203.6687733,1183.75,4.53125,NA,0.002775994,246,0.35303523,0.298157182,0.151147336,0.146029746,0.424241192,0.39199187,0.172290533,0.169975988,0.000528455284552847,0.0021680216802168,0.0103929539295393,6.7750677506775e-05,0,0,9.4850948509485e-05,0
546,924,35.79015316,-3.494056367,"Tropical & Subtropical Grasslands, Savannas & Shrublands",318.7528875,964,1.46875,7.250027703,0.015614415,126,0.271719577,0.269338624,0.125723488,0.120316993,0.382566138,0.354232804,0.184713494,0.142513358,0,0,0,0.00206349206349207,0,0,0,0
547,925,36.84788477,-3.247871213,"Tropical & Subtropical Moist Broadleaf Forests",382.2935968,1644.75,9.96875,8.728712092,1.042401679,132,0.281136364,0.216540404,0.197197739,0.162510731,0.362272727,0.270984848,0.185150486,0.16419918,0.00214646464646464,0.00224747474747475,0.00103535353535354,0.0095959595959596,0.000151515151515152,0,0.000808080808080808,2.52525252525253e-05
548,926,29.63206862,-4.68504055,"Tropical & Subtropical Grasslands, Savannas & Shrublands",35.60868109,1032.5,27.0625,6.32315763,0.02123157,39,0.312051282,0.259230769,0.119951783,0.126041283,0.445811966,0.374529915,0.156723748,0.15448049,0.00452991452991453,0.0070940170940171,0.0373504273504274,0.00769230769230769,0,0,0.0130769230769231,0
549,927,101.5069439,14.33097861,"Tropical & Subtropical Dry Broadleaf Forests",2196.20996,551.5,10.75,6,2.37943247,2630,0.102134347,0.097531052,0.079650902,0.068118396,0.186754119,0.156269962,0.096865266,0.098866454,0.00548035487959443,5.5766793409379e-05,0.00408618504435995,0.000420785804816224,0.00221419518377694,0,0.000249683143219266,0
550,929,100.8107578,16.70728625,"Tropical & Subtropical Moist Broadleaf Forests",1275.655963,646,10.125,5.273090925,0.038789676,1551,0.108162476,0.170872555,0.081101851,0.09691867,0.194268214,0.278016334,0.137029471,0.134305311,0.00123361272297442,0,0.00187405974640017,0,4.943047496239e-05,0,0.000399742101869762,0
551,930,101.5374234,16.71421501,"Tropical & Subtropical Moist Broadleaf Forests",975.2669043,849,12.3125,6.252071832,0.032659605,1191,0.133725161,0.162563672,0.095662244,0.111529317,0.239123985,0.268620207,0.122525044,0.128419983,0,0,0.000750069969213548,0,0,0,1.39938427092079e-05,0
552,931,103.8894984,17.00248597,"Tropical & Subtropical Dry Broadleaf Forests",712.5787539,302.75,5.125,8.191447482,0.011688231,874,0.197421815,0.160663616,0.099629493,0.080330354,0.319969489,0.302021358,0.167843788,0.134521891,0.0152364607170099,0,0.0120099160945843,0.00669336384439359,0.00352402745995423,0,0,0.00113653699466057
553,932,99.71431631,8.540863393,"Tropical & Subtropical Moist Broadleaf Forests",580.0287541,525,24.875,7.258593051,0.064141656,687,0.359490539,0.324881126,0.202355775,0.221965092,0.429679767,0.372057254,0.303760695,0.255170667,0,0,0.000591945657447841,4.85201358563803e-06,0,0,0.000591945657447841,0
554,933,99.07927464,14.33796572,"Tropical & Subtropical Moist Broadleaf Forests",530.9659532,556,17.09375,5.211132673,0.038082674,636,0.125786164,0.134732704,0.073863873,0.07759015,0.248951782,0.234240042,0.124046412,0.105392197,0.000592243186582809,0,0.000241090146750525,0,0.000592243186582809,0,0.000241090146750525,0
555,934,101.7621705,16.88310141,"Tropical & Subtropical Moist Broadleaf Forests",255.7450623,699.5,12.8125,4.851493662,0.212085355,311,0.184105038,0.175133976,0.117481804,0.101325063,0.297759914,0.273729904,0.102364406,0.111122466,0,0,0.00286173633440514,0,0,0,0.00067524115755627,0
556,935,98.55326331,18.52188398,"Tropical & Subtropical Moist Broadleaf Forests",466.708853,1171,18.6875,6.251356445,0.074893819,567,0.162251617,0.090364491,0.110203337,0.092784003,0.224620811,0.153156966,0.140406461,0.120282828,8.8183421516755e-05,0,0.00708994708994709,0.000329218106995885,0,0,0.00224573780129336,0
557,936,99.31614903,18.47934223,"Tropical & Subtropical Dry Broadleaf Forests",249.6027419,570,18.5,7.152097208,0.009904044,305,0.215530055,0.13073224,0.13792302,0.102363363,0.355453552,0.260928962,0.156720746,0.144432323,9.83606557377048e-05,0,0.00955191256830601,0.000120218579234973,0,0,0.0026448087431694,0
558,937,102.2151693,12.54718285,"Tropical & Subtropical Moist Broadleaf Forests",121.0343992,318,21.40625,8.638142887,0.012228839,148,0.169617117,0.180292793,0.093909494,0.075646642,0.212342342,0.212432432,0.103004251,0.126306927,9.009009009009e-05,0,0.000653153153153154,0,0,0,0.000653153153153154,0
559,938,101.7475904,12.94066341,"Tropical & Subtropical Moist Broadleaf Forests",82.19372051,310.5,23.3125,7.25001489,0.002261004,97,0.195051546,0.164707904,0.106241615,0.084412139,0.277010309,0.25137457,0.124766979,0.127451651,0,0,0.000790378006872852,0.000206185567010309,0,0,0.000412371134020619,0
560,940,102.1635617,12.84397902,"Tropical & Subtropical Moist Broadleaf Forests",59.57648297,516.5,23.875,5.297249247,0.006985331,70,0.215428571,0.185904762,0.091649095,0.060968996,0.292428571,0.276285714,0.103737524,0.118960137,0,0,0.000238095238095238,0.000285714285714286,0,0,0.00019047619047619,0
561,956,31.79564708,2.256762109,"Tropical & Subtropical Grasslands, Savannas & Shrublands",3903.82939,847,3.125,NA,0.109491693,4556,0.267220515,0.157919959,0.243519489,0.114043698,0.386612526,0.313249195,0.194377338,0.167193828,0.00697907521217443,0,0.0421085747731929,0,0.000370939420544337,0,0.0031833479660521,0
562,957,29.97941619,-0.175064519,"Tropical & Subtropical Moist Broadleaf Forests",2112.680451,945,1.625,NA,0.192906338,2444,0.191477087,0.190272777,0.094105706,0.087352891,0.298592471,0.306680306,0.152627247,0.148094363,0.00728314238952537,0.0003873431533006,0.0235160938352428,0.000420076377523185,0.000440534642662303,0,0.00280278232405892,0.000420076377523185
563,958,33.79756702,3.856564918,"Tropical & Subtropical Grasslands, Savannas & Shrublands",1440.455729,1189.5,2.5,5,0.052022872,1678,0.233865713,0.206160111,0.141252397,0.135567511,0.38465435,0.315333731,0.176559764,0.160946667,1.39054429876837e-05,0.00491259435836312,0.0102344060389352,0.00207389749702027,0,0,0.00144616607071911,0
564,959,-3.071864419,54.46757133,"Temperate Broadleaf & Mixed Forests",2290.20225,237.5,8.0625,13.4923736,0.004259803,4665,0.152093605,0.153506252,0.10957025,0.105974321,0.25064666,0.245622008,0.13058688,0.131027739,0,3.57270453733477e-06,0,3.78706680957484e-05,0,0,0,3.78706680957484e-05
565,960,-3.897915761,52.90035608,"Temperate Broadleaf & Mixed Forests",2136.688611,309.5,10,NA,0.002143609,4090,0.127435208,0.126733496,0.081637578,0.088695677,0.23608965,0.217168704,0.134165818,0.126735577,0,0.00228687856560717,0,0.000899755501222494,0,1.46699266503667e-05,0,0.000272208638956805
566,961,-2.221718779,54.26064616,"Temperate Broadleaf & Mixed Forests",1765.472464,359,6.3125,12.52754445,0.002442079,4343,0.157101082,0.139044439,0.10590377,0.112589297,0.238799601,0.194814644,0.128880851,0.130502911,7.6751861232635e-07,0,1.91879653081587e-05,0,0,0,0,0
567,962,-0.884287232,54.3742892,"Temperate Broadleaf & Mixed Forests",1438.820478,199,4.5625,NA,0.002971037,2848,0.120946863,0.198254916,0.088810151,0.132874638,0.224709738,0.262879213,0.13074371,0.133049728,0.00155547752808989,3.51123595505617e-06,0.00502926029962547,0.000697565543071163,9.24625468164793e-05,0,0.000184925093632959,0
568,963,-1.803201033,53.29913458,"Temperate Broadleaf & Mixed Forests",1436.133613,327.5,6.0625,18.97611037,0.00313148,2790,0.178560335,0.187144564,0.130165772,0.143286361,0.276831541,0.252376344,0.154017652,0.147736916,0.000690561529271205,0,0.00182198327359618,0.000152927120669056,0.000108721624850657,0,3.584229390681e-06,0.000152927120669056
569,964,-3.433023766,51.88082884,"Temperate Broadleaf & Mixed Forests",1348.388368,328,7.4375,14.32634416,0.001553245,2538,0.17775545,0.142459942,0.111485964,0.113978012,0.268220384,0.221465721,0.144194174,0.14497865,0,0.000152350932492776,0,0.00121880745994221,0,1.31337010769635e-06,0,4.46545836616757e-05
570,965,-2.227520359,55.28139867,"Temperate Broadleaf & Mixed Forests",1049.245809,275.5,5.125,9.625068812,0.002119667,2134,0.208053733,0.171888472,0.136081719,0.129703516,0.277672602,0.230996564,0.131088866,0.123445791,0,0,0,0.000154639175257732,0,0,0,0
571,966,-3.905537284,50.58214798,"Temperate Broadleaf & Mixed Forests",954.7890586,303.5,5.75,14.38804965,0.001393828,1749,0.152557652,0.160264913,0.088416749,0.106560663,0.240987231,0.249275777,0.127995971,0.149193237,0,0.00359443491518963,0,0,0,0,0,0
572,967,-3.652874672,51.14298758,"Temperate Broadleaf & Mixed Forests",692.4145096,305,7.625,NA,0.00156736,1281,0.170247203,0.188519386,0.09509567,0.154340726,0.271699193,0.259672131,0.157493012,0.158661125,0,0.000348685922456413,0,1.30106687483737e-05,0,0,0,1.30106687483737e-05
573,968,-4.93644146,51.85216104,"Temperate Broadleaf & Mixed Forests",613.5760007,61,3.8125,NA,0.000547561,1073,0.164234234,0.137104691,0.123222081,0.095640889,0.280248524,0.207533395,0.164975829,0.125346658,0,0.00685305995650823,0.00244796520658589,9.3196644920783e-05,0,0.000453557005281143,8.38769804287047e-05,9.3196644920783e-05
574,969,-151.058143,63.28434599,"Tundra",10351.37572,NA,NA,0,0.063344243,62516,0.084809542,0.07110617,0.094557324,0.089769765,0.184718685,0.14044138,0.13981451,0.104742777,0.0272005566574957,0.00234643931153625,0.0698585961993729,0.0115210506110436,0.000860313093181479,9.90146522490242e-05,0.000852688378441787,0.00205376756883571
575,972,-112.6889532,36.16995416,"Deserts & Xeric Shrublands",4897.158469,1414.5,23.875,3.0221393,0.074841096,6875,0.060989576,0.08385697,0.066270376,0.046980677,0.12380897,0.109578667,0.076877524,0.062743268,0.0146875151515151,4.84848484848483e-07,0.0255418181818182,0.000927030303030303,0.0144324848484849,0,0.0233090909090909,9.6969696969697e-07
576,974,-124.0405477,47.81527639,"Temperate Conifer Forests",3934.896562,137.5,5.25,0,1.342787726,2,0.495,0.496666667,0.200316108,0.20439613,0.576666667,0.59,0.201414749,0.187280736,0.105,0.0716666666666667,0.251666666666667,0.0383333333333333,0.0116666666666667,0,0.0366666666666667,0
577,975,-119.5561449,37.84799596,"Temperate Conifer Forests",163.9717223,2502,16.125,2.131747924,0.00867964,4431,0.082023621,0.084387271,0.071460392,0.057710808,0.146612503,0.171301437,0.08557526,0.084562182,0.000315203490558941,0.0044008124576845,0.000494997367035282,0.0111193861430828,0,0,0,0
578,976,-103.2274147,29.29826591,"Tropical & Subtropical Coniferous Forests",3305.80813,900.5,5.0625,1.333665697,0.092383637,4126,0.190862821,0.077889804,0.130703496,0.039772425,0.353382614,0.207516562,0.164291892,0.097450146,0.0996946194861852,0.00127403457747617,0.215064630796575,0.00653255776377444,0.00896105994506382,0,0.0425763451284537,0
579,979,-121.2044728,48.71025243,"Temperate Conifer Forests",2025.70565,1479.5,35.5625,1.250051527,0.040291354,3564,0.081759259,0.09830434,0.071545005,0.088824957,0.143356715,0.169988777,0.089393136,0.097065281,1.12233445566779e-05,0.00349794238683128,0.000513468013468013,0.0147783389450056,0,0,0.000128133183688739,8.69809203142535e-05
580,982,-109.8798666,38.24502206,"Deserts & Xeric Shrublands",1357.512422,1525.5,12.9375,3.15773789,0.015895738,2009,0.334602622,0.241748797,0.215498974,0.14774598,0.443708313,0.341179691,0.194768057,0.148882661,0.0450788120126099,0,0.0953310104529616,0,0.0430164260826281,0,0.0922382611581218,0
581,983,-110.7103906,43.80967883,"Temperate Conifer Forests",1248.792022,2178,9.375,0.377252492,0.00989904,1803,0.236921797,0.146380107,0.139910715,0.108960253,0.383995193,0.272174154,0.15665941,0.144304574,0.00761693473839896,0.0189443520059161,0.0183268626363468,0.0537677944167129,0.00242928452579035,0.00847846182288777,0.0140340173784434,0.0133462747273063
582,984,-105.6974574,40.35555403,"Temperate Conifer Forests",971.0320946,3238,20.75,3.255369611,0.00893478,1647,0.14617284,0.160586926,0.106024963,0.135571403,0.237595628,0.280518114,0.139941049,0.141956943,0.00994940295486744,0.00299736895365311,0.00854685286379276,0.0139506172839506,0.00582068407205019,0.000728597449908925,0.00567294070026311,0.00272819267354786
583,988,-93.13391704,48.56947515,"Temperate Broadleaf & Mixed Forests",537.7856318,334,1.09375,3.997788175,0.002024177,1,0.473333333,0.473333333,0.240780623,0.240780623,0.673333333,0.673333333,0.228143338,0.228143338,0.0733333333333334,0,0.14,0,0.0533333333333333,0,0.113333333333333,0
584,989,-78.46894728,38.4914412,"Temperate Broadleaf & Mixed Forests",459.9763289,660.75,18.46875,7.296378674,0.250111247,1188,0.291397306,0.282413019,0.263514369,0.249996334,0.468218294,0.493462402,0.267919126,0.249865305,0.0803226711560046,0,0.178347362514029,0,0.0730836139169473,0,0.155131874298541,0
585,990,-122.133129,42.9411283,"Temperate Conifer Forests",735.8945828,1845,6.75,1.250374677,0.022638828,1189,0.161996075,0.153829549,0.087069919,0.107476152,0.35287076,0.301533502,0.146003752,0.12636784,0.000527053546397532,0.00137089991589571,0.000555088309503785,0.0168713204373423,0,0.000171012054948136,0,0.00424726661059714
586,991,-113.0245835,37.29649075,"Deserts & Xeric Shrublands",548.9516964,1820,22.375,3.26899941,0.00752417,847,0.21248721,0.230952381,0.15013453,0.165444275,0.3329634,0.28072806,0.209691153,0.185598265,0.00172373081463991,0.000181031090121999,0.00118063754427391,0.00129476584022038,0.00132231404958678,0,0.000916961826052735,0
587,996,-109.5718307,38.72069997,"Deserts & Xeric Shrublands",309.6519423,1470.75,5.65625,2.305877116,0.003195248,524,0.436991094,0.430566158,0.161007456,0.166420755,0.576259542,0.507283715,0.175535179,0.151326298,0.0508142493638678,0,0.12058524173028,0,0.0461959287531807,0,0.114790076335878,0
588,997,-108.4624409,37.23885883,"Deserts & Xeric Shrublands",162.2901301,2272,16,6.602693298,0.00195394,317,0.304805468,0.255688749,0.166200355,0.180055643,0.413869611,0.349842271,0.149340503,0.124371722,0.0114090431125131,0,0.00518401682439538,0,0.000273396424815983,0,0.0016508937960042,0
589,999,-104.5521079,32.14135058,"Temperate Conifer Forests",62.50727992,1498.5,18.5,3.250586568,0.001084462,261,0.249846743,0.254699872,0.164153613,0.164100014,0.37651341,0.396564496,0.189951306,0.136984854,0.00993614303959132,0,0.0612005108556833,0.00402298850574712,0.000114942528735632,0,0.00743295019157088,0
590,1000,-112.1827935,37.5840213,"Deserts & Xeric Shrublands",147.0938405,2383,13.6875,4.108505464,0.003826396,213,0.236447574,0.232034429,0.127460868,0.123281336,0.372347418,0.323302034,0.129299164,0.142703603,0.000798122065727701,1.56494522691706e-05,0.00968701095461659,0.00145539906103286,0.00076682316118936,0,0.00677621283255086,0
591,1006,-153.2221164,67.3634524,"Tundra",746.9437848,NA,NA,0,0.001637548,11529,0.190911903,0.07768757,0.168776921,0.083408506,0.289892734,0.15237517,0.169491532,0.132948119,0.00912683956399803,0.00452684534651747,0.0383600774857605,0.0221785642004221,0.000237083297192587,0.00129326047358834,0.00244369271691676,0.00643825714863966
592,1007,-115.3971838,51.35325298,"Temperate Conifer Forests",152.2145347,2258.25,29.25,0.250104462,0.000669133,280,0.280619048,0.22327381,0.163725434,0.132696992,0.384107143,0.37002381,0.215839409,0.211376957,0.00241666666666666,0.000630952380952381,0.00471428571428571,0,0.00241666666666666,0,0.00194047619047619,0
593,1008,-159.8189878,68.00763867,"Tundra",3391.058554,NA,NA,0,0.005051765,81729,0.143975333,0.074881458,0.130317577,0.098953398,0.319577261,0.201963318,0.19328478,0.161079734,0.0056416938907854,0.00433819900728831,0.025104960703463,0.0303035642183313,0.00347277792052597,0.00422114549303185,0.0211447588983102,0.0182268635775959
594,1009,-155.0151917,58.60217416,"Tundra",1707.11156,367,8.1875,NA,0.003960937,35529,0.128762138,0.088148649,0.093679478,0.061816394,0.265804554,0.222754276,0.150975965,0.149497955,0.0141407488718136,0.000371715124733784,0.0633937534596151,0.000552975503579236,0,0,0.000410181354198917,0
595,1015,-159.216021,67.35842308,"Boreal Forests/Taiga",6380.18328,NA,NA,0,0.008768527,20849,0.21815147,0.096386717,0.137901171,0.106786028,0.414257758,0.244584233,0.240417739,0.16004604,0.00842486450189458,0.0247562632900059,0.0286976193902186,0.0909092362543367,0.00279805586199178,0.00186275920507778,0.0194292292196268,0.00947079795993413
596,1016,-150.0759365,59.84778565,"Tundra",2326.608392,669.25,18.25,NA,0.008149958,5586,0.130174842,0.13899809,0.107089929,0.107763372,0.231808688,0.24682301,0.160716479,0.129632329,0.00288220551378446,0.00221327127342164,0.0064954051796157,0.00343179377013964,0,0,0,6.80272108843537e-05
597,1023,-106.3315034,32.77984417,"Deserts & Xeric Shrublands",566.2140838,1209.5,1.125,3.603711913,0.01035637,805,0.413478261,0.363308489,0.200266842,0.202894927,0.58647205,0.578666667,0.189341398,0.212337659,0.0223809523809524,0,0.0884099378881988,0.00551552795031056,0.0221076604554865,0,0.0854202898550725,0
598,1027,-113.5212147,43.40374143,"Deserts & Xeric Shrublands",1894.304035,1718.5,1.5,2.250285,0.016087909,335,0.443562189,0.216915423,0.192894889,0.180934177,0.516945274,0.394945274,0.182709129,0.160407734,0,0.000577114427860697,0.0207164179104477,0.023910447761194,0,1.99004975124378e-05,0.0184776119402986,1.99004975124378e-05
599,1030,-106.328623,35.77730964,"Temperate Conifer Forests",32.81887792,2037.75,12.21875,6.821424573,0.001944777,192,0.287118056,0.217065972,0.146988913,0.112405655,0.474270833,0.358888889,0.162020456,0.139899003,0.00878472222222222,0.000208333333333333,0.048263888888889,0.000243055555555556,0.000590277777777778,5.20833333333333e-05,0.0121875,0
600,1034,-108.6921095,39.05054962,"Deserts & Xeric Shrublands",82.63387541,1878.5,14,9.677532798,0.00100639,121,0.446584022,0.422672176,0.152244589,0.16097387,0.52738292,0.506831956,0.125448629,0.13948512,0.0355922865013774,0,0.0722865013774105,0,0.0234986225895317,0,0.0626997245179063,0
601,1035,-121.1812324,36.49034787,"Mediterranean Forests, Woodlands & Scrub",34.4220091,526,17.53125,4.303122243,0.001686179,156,0.299700855,0.261666667,0.130170056,0.129512141,0.428461538,0.384209402,0.156179604,0.150905688,0.0107264957264957,0.063076923076923,0.0251923076923077,0.130277777777778,4.27350427350427e-05,0,0.00297008547008547,0
602,1037,-119.8805396,44.62523094,"Temperate Conifer Forests",56.5190226,717,11.375,6.223530152,0.000430678,93,0.386057348,0.323835125,0.211751997,0.187919859,0.54311828,0.464193548,0.212955451,0.181580632,0.0260573476702509,0,0.087741935483871,0.00376344086021505,0,0,0.00025089605734767,0
603,1039,-109.3427967,32.0093575,"Tropical & Subtropical Coniferous Forests",5.749314022,1882,21.1875,0.251427267,0.000143443,63,0.283809524,0.28984127,0.166423626,0.149544274,0.453227513,0.44,0.161081391,0.144290973,0.0117460317460318,0.000529100529100529,0.0398412698412698,0.0384126984126984,0.00513227513227513,0,0.00222222222222222,0
604,1040,-110.7624714,41.85634277,"Deserts & Xeric Shrublands",33.68727042,2206.5,10.5,3.271386289,0.000364578,55,0.388606061,0.361454545,0.16129382,0.179223279,0.521030303,0.53169697,0.152056957,0.123188285,0.0036969696969697,0.00121212121212121,0.0587878787878787,0.0456969696969697,0.00193939393939394,0,0.0461818181818182,0.00842424242424243
605,1041,-110.0024181,37.6044937,"Deserts & Xeric Shrublands",30.00017064,1896.25,8.71875,8.112148583,0.000349915,46,0.461884058,0.414492754,0.20978263,0.186677943,0.553405797,0.513623188,0.166788113,0.154278749,0.0153623188405797,0,0.0246376811594203,0,0.0123913043478261,0,0.0216666666666667,0
606,1042,-112.8452344,37.63627252,"Temperate Conifer Forests",24.7306963,2944.75,24.8125,5.733677806,0.000218562,38,0.232017544,0.446491228,0.108476971,0.224572444,0.261666667,0.505087719,0.141071523,0.182486034,0.00307017543859649,0.00789473684210526,0.000701754385964911,0.0242105263157894,0.00140350877192982,0,0,0.00245614035087719
607,1043,-105.2803377,38.91259092,"Temperate Conifer Forests",24.26218429,2605.5,6.4375,3.541213381,0.000230451,38,0.445087719,0.420964912,0.15103702,0.145757492,0.595438596,0.575877193,0.169794091,0.172834103,0.0126315789473684,0,0.0214912280701754,0.0246491228070175,0.00596491228070175,0,0.005,0.00429824561403509
608,1048,2.15713394,11.89593332,"Tropical & Subtropical Grasslands, Savannas & Shrublands",2444.013638,267,1.375,3.270615271,0.026983914,2896,0.252951197,0.311302947,0.118789958,0.138412106,0.471713858,0.50828384,0.19936173,0.216306711,0.0245626151012891,0,0.110360267034991,0,0.0174516574585635,0,0.0912246777163904,0
609,1049,-1.255905476,11.47456823,"Tropical & Subtropical Grasslands, Savannas & Shrublands",1525.076775,278,1.5,5.269218771,0.015437733,1808,0.332015118,0.322955383,0.120822038,0.131852328,0.452221608,0.471489676,0.148543042,0.172369702,0.0306323746312685,0,0.12140302359882,0,0.0145335545722714,0,0.0918196902654868,0
610,1050,20.66677348,41.6861907,"Temperate Broadleaf & Mixed Forests",265.5368864,1617.25,21.71875,9.057449182,0.004862762,1146,0.159680047,0.205549738,0.137962819,0.139550406,0.304272833,0.330968586,0.238106491,0.168105715,0.00059045956951716,0,0.00576207097149506,0.00318499127399651,0.00025305410122164,0,0.00329261198371146,0
611,1053,19.65451961,45.15599328,"Temperate Broadleaf & Mixed Forests",257.9043939,287.5,11.1875,11.22302226,0.001125225,429,0.341895882,0.335889666,0.166790934,0.14058634,0.629409479,0.638073038,0.232406312,0.260123918,0.0173970473970474,0,0.0657808857808858,0,0.00020979020979021,0,0.0408313908313908,0
612,1054,15.58379544,44.8532341,"Temperate Broadleaf & Mixed Forests",296.2318979,800.5,10.5625,5.565343276,0.003783009,491,0.329422946,0.332579769,0.17367606,0.16839501,0.519008826,0.505723014,0.239510075,0.218437115,0,0,6.7888662593347e-06,1.35777325186694e-05,0,0,0,0
613,1058,15.48756944,44.34210801,"Temperate Broadleaf & Mixed Forests",95.09347448,939.5,25.875,9.851287879,0.001141855,151,0.219161148,0.279403974,0.135596666,0.147331183,0.365673289,0.443863135,0.213777284,0.191816071,0.000397350993377484,0,0.00108167770419426,0.00097130242825607,4.4150110375276e-05,0,0.000242825607064018,0
614,1079,26.59059845,-9.019234034,"Tropical & Subtropical Grasslands, Savannas & Shrublands",13526.833,1003.25,3.875,4.250640283,7.469480715,15912,0.143958648,0.105756243,0.080812876,0.063797966,0.23428356,0.208483744,0.155597282,0.112052855,0,8.37942014412603e-06,0.00473290598290598,0.00121522540640188,0,0,0.00398671861907156,0
615,1080,27.58245305,-0.413115484,"Tropical & Subtropical Moist Broadleaf Forests",11041.64581,784,8.75,3,0.527798786,12826,0.19803784,0.155741982,0.093179661,0.088161575,0.341909923,0.255567337,0.157063737,0.152581318,0.0119135609958937,0,0.0165988356983211,0,0.0119135609958937,0,0.0149446436924996,0
616,1082,28.04938431,-2.132478685,"Tropical & Subtropical Moist Broadleaf Forests",6776.049541,1161.5,13.125,4.295962883,3.325582821,7851,0.127357025,0.067732773,0.096546666,0.042678775,0.215102959,0.12612491,0.115806376,0.05036093,2.12287182099945e-06,1.27372309259967e-06,1.61338258395958e-05,0.000569778796756252,0,0,1.61338258395958e-05,0.000285738547106526
617,1083,29.49898288,4.159223612,"Tropical & Subtropical Grasslands, Savannas & Shrublands",4981.694061,789,2.25,2.567124101,1.134658738,5799,0.279646491,0.296248779,0.148870332,0.146195657,0.354669196,0.322842444,0.130644575,0.13350472,0.000352934413979423,0,0.0291705466459735,0,0,0,0.00147841581881934,0
618,1084,27.47263846,-10.16952549,"Tropical & Subtropical Grasslands, Savannas & Shrublands",8092.267057,914,1.125,4.076798742,0.429833998,9561,0.173839905,0.182777952,0.105677901,0.068532942,0.312500436,0.297163825,0.186438773,0.115514049,0,0.000163162849074365,0.000129693546700136,0.00334971934595404,0,0,0.000129693546700136,5.57821706237143e-06
619,1085,25.87438567,-15.15450916,"Tropical & Subtropical Grasslands, Savannas & Shrublands",22314.23608,1120,1.25,4.290314658,0.972536595,26840,0.258030303,0.247381023,0.126555754,0.117390712,0.48991766,0.407607178,0.224229621,0.197065725,0,0.0108384252359662,0.00322503725782414,0.0434642324888227,0,0,0,0.00122826626924988
620,1086,31.51970092,-13.08652962,"Tropical & Subtropical Grasslands, Savannas & Shrublands",8985.477574,589,1.75,4,0.234719265,10714,0.272667227,0.12193454,0.14276099,0.09724778,0.463465559,0.22063655,0.220431856,0.148039088,0,3.76454483230664e-05,0.00346182564868396,0.00058677120278763,0,2.48895526102918e-06,0.00143301599153755,1.36892539356605e-05
621,1087,23.42531018,-17.25423711,"Tropical & Subtropical Grasslands, Savannas & Shrublands",4477.338295,1007,1.125,4.250103072,0.072609846,5442,0.389255176,0.386352444,0.144103905,0.132197398,0.550904692,0.539143085,0.209257267,0.213179761,0.00100698272693863,0,0.0154851157662624,0.0396343256155825,0,0,0.00466678917064805,0.0044321940463065
622,1088,32.18521356,-11.84435374,"Tropical & Subtropical Grasslands, Savannas & Shrublands",4538.11531,694.5,2,3,0.108729031,5392,0.259672972,0.160058111,0.138549045,0.11491533,0.458821711,0.298584941,0.238049902,0.174003282,0.000135385756676558,0,0.00161350148367952,0.00131676557863502,0,0,0.00161350148367952,0
623,1089,22.57389588,-14.49435454,"Tropical & Subtropical Grasslands, Savannas & Shrublands",3188.760596,1043,1,4,0.05309533,3835,0.355794872,0.361874837,0.124720761,0.146465624,0.54207475,0.558338114,0.215321744,0.211725861,0,0.00837809647979139,0.0163102998696219,0.027006518904824,0,0,0.0103763581051717,0.0113846153846154
624,1090,29.42136071,-8.651487158,"Tropical & Subtropical Grasslands, Savannas & Shrublands",1439.041856,1160,2.625,4.663731084,0.046285655,1695,0.254672566,0.249227139,0.126576097,0.132668068,0.431439528,0.402969518,0.198561655,0.176020938,0,0,0.0182772861356932,0,0,0,0.00924483775811209,0
625,1091,32.59629777,-12.78146319,"Tropical & Subtropical Grasslands, Savannas & Shrublands",2871.766923,926.25,3.6875,6.25000708,0.066347181,3416,0.226804254,0.24462822,0.11367728,0.123560205,0.404003708,0.400860656,0.236495518,0.193620767,0,0,3.9032006245121e-06,0.00320647931303668,0,0,3.9032006245121e-06,0
626,1092,30.40630267,-8.747679737,"Tropical & Subtropical Grasslands, Savannas & Shrublands",1928.766863,1082,2.625,NA,0.050891715,2263,0.204991899,0.196351451,0.116015933,0.119591581,0.377295625,0.312140227,0.209219264,0.134119792,0.000480188540285757,0,0.01207983502725,0.00047576962733834,4.27161584916777e-05,0,0.0040727647665341,0
627,1093,24.77725548,-12.8066559,"Tropical & Subtropical Dry Broadleaf Forests",NA,1147,1.625,3.029047312,NA,2116,0.313938248,0.346597353,0.124335413,0.12408339,0.543708255,0.507939509,0.210749345,0.198814779,0,0.00333333333333333,0.00321203528670447,0.0115437933207309,0,0,0,0
628,1094,30.84872819,-12.31308756,"Tropical & Subtropical Grasslands, Savannas & Shrublands",3397.855697,1331,1.75,5.04549198,0.131815666,1937,0.339382206,0.220998107,0.166312647,0.155990975,0.507399759,0.449932886,0.219064071,0.222128503,0,0.0134159352951299,1.54878678368611e-05,0.0337360178970917,0,0.000180691791430046,0,0.00783514025124763
629,1095,29.23135196,-9.410478824,"Tropical & Subtropical Grasslands, Savannas & Shrublands",908.0165525,1150.25,2.125,3,0.028189819,1068,0.292996255,0.293782772,0.13801021,0.13576333,0.436616729,0.402393883,0.182497277,0.156983027,0,0,0.0102871410736579,0,0,0,0.00690074906367041,0
630,1096,30.59978602,-11.13925157,"Tropical & Subtropical Grasslands, Savannas & Shrublands",871.2024077,1181,1,5.218786056,0.022069626,1033,0.278583414,0.390506615,0.138635162,0.184895822,0.469141659,0.570164569,0.201668389,0.172348015,0,0.01756695708293,0,0.0223749596644079,0,0.00463052597612133,0,0.01378509196515
631,1097,27.41290156,-15.49485726,"Flooded Grasslands & Savannas",469.0920718,980,0.875,4.576232192,0.027896067,562,0.381459075,0.375954923,0.126396657,0.149627213,0.638155397,0.61856465,0.229548253,0.227474284,0.00892645314353499,0.0606761565836299,0.0229655990510083,0.171251482799525,0,0,0,0
632,1098,27.25660509,-15.89639086,"Flooded Grasslands & Savannas",344.8454177,983,1,5.941269396,0.01852317,422,0.381018957,0.377812006,0.098013731,0.135550652,0.64171406,0.587985782,0.205344118,0.229391204,0.00357030015797788,0.0709478672985782,0.0250710900473934,0.206366508688784,0,0,0,0
633,1099,30.21551901,-12.54645092,"Tropical & Subtropical Grasslands, Savannas & Shrublands",436.9920272,1206,1.375,5.250146902,0.012863752,520,0.372461538,0.353589744,0.168797837,0.146135658,0.562320513,0.54924359,0.206293168,0.195995909,0,0.0140192307692308,0,0.0331602564102564,0,0.000685897435897437,0,0.0101538461538462
634,1100,32.22763847,-12.50922264,"Tropical & Subtropical Grasslands, Savannas & Shrublands",329.1768826,570,1.125,4.752649213,0.00722947,395,0.382877637,0.360177215,0.148400593,0.139059812,0.550936709,0.538725738,0.250302083,0.255014669,0,0,0,0,0,0,0,0
635,1104,31.87598127,-21.60030138,"Tropical & Subtropical Grasslands, Savannas & Shrublands",4946.617058,377,1.5625,7.225701281,0.104824401,6184,0.240664618,0.232128611,0.075555358,0.104600326,0.351826757,0.342134002,0.199490304,0.164455117,0,0,0.00189413540319103,0.000198900388098318,0,0,0.00173835705045278,0
636,1105,27.92857401,-17.76459826,"Tropical & Subtropical Grasslands, Savannas & Shrublands",1958.522378,1015.75,4.0625,5.663610349,0.033613688,2390,0.264726639,0.194124128,0.116748312,0.103174683,0.460440725,0.392470014,0.233580905,0.192139694,0,1.39470013947001e-06,0.000225941422594142,0.013955369595537,0,0,1.39470013947001e-06,0.00121896792189679
637,1107,28.59486581,-16.95749554,"Tropical & Subtropical Grasslands, Savannas & Shrublands",1430.414583,833.5,6.375,NA,0.021804119,1739,0.201180755,0.183477094,0.099977766,0.087958742,0.385926778,0.348198198,0.194185103,0.186189007,0,0.000458117692160244,0.00527314548591144,0.00907993099482462,0,0,0.00290205098715737,0.000596128042936554
638,1110,28.52147687,-20.54611252,"Tropical & Subtropical Grasslands, Savannas & Shrublands",412.7568699,1316,8.25,7.539033016,0.007618426,521,0.300927703,0.274721689,0.08077417,0.083364477,0.47650032,0.433582853,0.216591787,0.188797736,0,0.00614203454894433,0,0.0522584772872681,0,0,0,0.00119001919385796
639,1111,32.7925973,-18.30486899,"Tropical & Subtropical Grasslands, Savannas & Shrublands",290.1915495,1861,12.6875,8.384070213,0.242697166,357,0.108888889,0.112847806,0.092139521,0.090073823,0.207376284,0.25929972,0.175346306,0.180614527,0.00405228758169935,0.0305042016806722,0.00546218487394958,0.0662745098039216,0,0,0,7.46965452847806e-05
640,1112,25.58869127,-18.27520989,"Tropical & Subtropical Grasslands, Savannas & Shrublands",331.8228162,1077,0.875,3.573557956,0.017673655,406,0.364827586,0.383440066,0.125651093,0.115575809,0.574482759,0.570755337,0.233513327,0.230495998,0,0.000147783251231527,0.00890804597701149,0.0372413793103448,0,9.85221674876847e-05,0.00312807881773399,0.00357142857142857
641,1113,31.00942871,-20.19061241,"Tropical & Subtropical Grasslands, Savannas & Shrublands",191.1911918,1047,1.9375,5.510989424,0.003732636,236,0.235748588,0.219915254,0.086135432,0.083298454,0.384788136,0.357627119,0.19891311,0.157703937,0,0.000127118644067797,0,0.0125,0,0,0,0.00135593220338983
642,1116,30.4089892,-18.68607052,"Tropical & Subtropical Grasslands, Savannas & Shrublands",56.24225759,1263,1.625,6.08601031,0.001154118,69,0.409130435,0.390338164,0.121861216,0.114199874,0.57942029,0.546956522,0.200937562,0.183622871,0,0.00724637681159421,0,0.0566183574879226,0,0.00333333333333333,0,0.00985507246376812
643,1117,30.26047132,-19.02742773,"Tropical & Subtropical Grasslands, Savannas & Shrublands",27.20606562,1264,0,5.897433084,0.000576959,33,0.414646465,0.414343434,0.123075142,0.132522104,0.581616162,0.568686869,0.188153017,0.200807245,0,0.0103030303030303,0,0.0601010101010102,0,0.00333333333333333,0,0.0094949494949495
644,1122,67.25574456,34.86485712,"Montane Grasslands & Shrublands",597.9884997,3319.75,10.53125,5.608086828,0.002953054,852,0.272194836,0.267832551,0.144925329,0.156091494,0.477488263,0.470379499,0.178839956,0.191338334,3.52112676056337e-05,3.91236306729263e-06,0.000168231611893584,0,0,3.91236306729263e-06,0,0
645,1127,148.9085139,-35.45998308,"Temperate Broadleaf & Mixed Forests",50.55575721,1056.5,19.0625,0.365848795,0.001771434,71,0.270093897,0.204882629,0.183884467,0.162452802,0.411784038,0.326760563,0.189542901,0.184346695,0.0144131455399061,0,0.0350704225352112,0,0.00788732394366197,0,0.0116431924882629,0
646,1129,145.5312039,-32.59852889,"Mediterranean Forests, Woodlands & Scrub",1093.987396,184,1.625,2.25474263,0.011714849,1620,0.260907407,0.276526749,0.144686652,0.106532739,0.441687243,0.460497942,0.196160332,0.186078638,0.073187242798354,0.00051851851851852,0.093082304526749,0,0.00514609053497943,0,0.00531481481481481,0
647,1130,149.4598159,-30.94050061,"Temperate Grasslands, Savannas & Shrublands",836.9336469,412,2.375,1.911964766,0.014736086,1139,0.292396839,0.26937372,0.123619389,0.141691849,0.398525022,0.326327188,0.134022362,0.103370653,0.00558091893473808,0.000503365525314603,0.0471963710857477,0.00532630962832894,0.000702370500438981,0,0.00746268656716417,0
648,1132,149.9092136,-37.39149555,"Temperate Broadleaf & Mixed Forests",214.3258919,132.5,8.6875,NA,0.011794021,308,0.170984848,0.186666667,0.087077552,0.086227936,0.301731602,0.298257576,0.109202882,0.114306625,0.0277597402597402,0.00900432900432901,0.0295562770562771,0.0150757575757576,0.000422077922077922,0.00762987012987013,0.000757575757575759,0.0136904761904762
649,1136,149.7965209,-33.3173309,"Temperate Broadleaf & Mixed Forests",111.0689859,1030,20.625,1.454522991,0.004219757,153,0.185294118,0.186034858,0.088456692,0.097362546,0.328126362,0.314008715,0.160481223,0.153471404,0.00313725490196078,0,0.0166884531590414,0,0,0,0,0
650,1138,149.8218197,-32.38938918,"Temperate Broadleaf & Mixed Forests",61.67410088,644.5,6.625,4.736482211,0.001796983,81,0.239135802,0.252798354,0.105795107,0.115466477,0.340740741,0.384279835,0.154241528,0.172010423,0,0,0.000658436213991769,0,0,0,0.000617283950617283,0
651,1139,149.9417811,-36.7893592,"Temperate Broadleaf & Mixed Forests",26.67528626,78.5,8.3125,7.029623126,0.001709442,38,0.282982456,0.271052632,0.110578285,0.105734002,0.366578947,0.361140351,0.129942685,0.131790635,0.00552631578947368,0,0,0,0,0,0,0
652,1140,146.2004662,-34.01854498,"Temperate Grasslands, Savannas & Shrublands",47.99419414,326.75,5.5,4.044348223,0.000724217,66,0.317878788,0.322020202,0.139758871,0.139541716,0.478939394,0.491565657,0.195209269,0.185666966,0.037020202020202,0.00262626262626263,0.0696969696969697,0,0.0144949494949495,0,0.0332323232323233,0
653,1141,146.9322402,-32.81061007,"Temperate Grasslands, Savannas & Shrublands",61.46241133,214,1,2.341370785,0.000817142,85,0.369019608,0.354901961,0.139255755,0.1432669,0.488313725,0.458509804,0.150066134,0.170820697,0.0433333333333333,0,0.0473725490196079,0,0.0100392156862745,0,0.00827450980392156,0
654,1142,141.8877786,-33.43058103,"Mediterranean Forests, Woodlands & Scrub",43.77293153,47,1,3.322754247,0.000524898,60,0.362555556,0.3395,0.081890891,0.099453048,0.578833333,0.563944444,0.132032089,0.128712749,0.0565,0.00588888888888889,0.101055555555556,0,0.00816666666666667,0.00588888888888889,0.004,0
655,1143,150.5903915,-32.20347027,"Temperate Broadleaf & Mixed Forests",38.15775794,351,12.5625,2.875082331,0.001325275,51,0.283464052,0.288104575,0.094869631,0.114035088,0.386862745,0.396078431,0.14306493,0.137722343,0.00104575163398693,0,0.00392156862745098,0.00313725490196078,0,0,0,0
656,1144,149.4793866,-31.49558554,"Temperate Grasslands, Savannas & Shrublands",37.36260113,571.5,2.25,5.502782359,0.000632686,51,0.334575163,0.333006536,0.164420754,0.164178893,0.40496732,0.399411765,0.122343211,0.092473562,0.00516339869281046,0,0.0256862745098039,0.000392156862745097,0.00183006535947712,0,0.00450980392156863,0
657,1145,147.4140288,-34.50471807,"Temperate Broadleaf & Mixed Forests",41.97100786,353.75,1.875,2.30008049,0.000615344,54,0.378765432,0.370123457,0.184173781,0.165753276,0.514753086,0.506234568,0.166974884,0.161877399,0.0350617283950617,0.000987654320987653,0.0789506172839507,0,0.00635802469135802,0,0.0362345679012346,0
658,1147,149.2231571,-33.85345041,"Temperate Broadleaf & Mixed Forests",35.25019471,757,14.75,3.250188618,0.001038464,51,0.289084967,0.29379085,0.177973121,0.187047727,0.444444444,0.438888889,0.213140942,0.180100184,0.00823529411764706,0,0.0225490196078431,0,0.00287581699346405,0,0.00490196078431373,0
659,1148,153.0394611,-30.03733391,"Temperate Broadleaf & Mixed Forests",59.24381986,182.25,8.53125,6.784920251,0.005476283,78,0.210555556,0.217307692,0.117691244,0.113177019,0.323547009,0.290726496,0.175849084,0.166120083,0.011965811965812,0,0.0255128205128205,0.000384615384615385,0,0,0.00551282051282051,0
660,1149,153.1811483,-28.29832451,"Temperate Broadleaf & Mixed Forests",27.76130043,669.5,36.5,4.335522863,0.003212014,35,0.247619048,0.262571429,0.139306854,0.12842755,0.338190476,0.352190476,0.195448048,0.183603415,0.0113333333333333,0.000571428571428572,0.0218095238095238,0.00476190476190476,0,0,0.00704761904761904,0
661,1150,151.2751384,-30.17171529,"Temperate Broadleaf & Mixed Forests",22.79867608,946.25,17.5625,1.280120625,0.000604155,32,0.245,0.23375,0.077212729,0.068382858,0.37,0.373229167,0.137903449,0.141886956,0.013125,0,0.0211458333333333,0,0,0,0.00260416666666667,0
662,1151,151.1666696,-33.5615211,"Temperate Broadleaf & Mixed Forests",25.82332732,107,18.46875,11.80135969,0.001812406,30,0.305222222,0.315222222,0.109854686,0.092580814,0.337777778,0.354,0.159138628,0.177525438,0.00111111111111111,0,0,0,0,0,0,0
663,1152,149.6809702,-37.00996516,"Temperate Broadleaf & Mixed Forests",20.382987,449.75,21.6875,3.375390495,0.001407793,30,0.217333333,0.194222222,0.128484038,0.114462782,0.288888889,0.253444444,0.094459694,0.090269297,0.00277777777777777,0,0.00322222222222222,0,0,0,0,0
664,1153,150.7228569,-34.69369577,"Temperate Broadleaf & Mixed Forests",20.93872914,601,7.625,7.41958589,0.001660691,31,0.340967742,0.319247312,0.153428841,0.12940056,0.461827957,0.450967742,0.15423206,0.137573911,0.026236559139785,0,0.0503225806451613,0,0.00849462365591398,0,0.00913978494623656,0
665,1154,151.3303106,-29.42589213,"Temperate Broadleaf & Mixed Forests",58.5225244,661,6.625,0.550804879,0.001611676,83,0.257028112,0.281405622,0.061105796,0.091968368,0.362329317,0.381285141,0.095256627,0.104372557,0.0042570281124498,0,0.0179518072289156,0.00337349397590362,0,0,0.00991967871485944,0
666,1156,148.7149511,-31.98161376,"Temperate Grasslands, Savannas & Shrublands",17.81673165,326,1.625,5.26732685,0.000297938,25,0.391866667,0.3976,0.154644251,0.162572893,0.427333333,0.431733333,0.108268072,0.117929127,0.00333333333333333,0,0.0274666666666667,0,0,0,0.00426666666666666,0
667,1159,152.1898044,-30.69685869,"Temperate Broadleaf & Mixed Forests",12.67875234,532.25,31.875,5.890171216,0.001108549,18,0.252592593,0.207037037,0.072557521,0.062078022,0.307407407,0.272962963,0.106423763,0.096308958,0.0144444444444444,0.00148148148148148,0.0168518518518519,0.000185185185185185,0.00111111111111111,0,0.00037037037037037,0
668,1160,149.0552802,-34.84070815,"Temperate Broadleaf & Mixed Forests",14.81968391,664,9.09375,4.689677937,0.000390523,20,0.316166667,0.314833333,0.153855893,0.149518672,0.502333333,0.508333333,0.216194928,0.224294504,0.00883333333333334,0,0.0241666666666667,0,0.00266666666666667,0,0.00533333333333333,0
669,1161,150.9835987,-31.61922081,"Temperate Broadleaf & Mixed Forests",11.38742157,942,19.9375,1.639731156,0.000457933,15,0.236444444,0.245333333,0.082632941,0.076853057,0.389777778,0.369777778,0.152319785,0.160493751,0.0126666666666667,0,0.0184444444444444,0,0.00311111111111111,0,0.00111111111111111,0
670,1218,16.77124443,47.83015775,"Temperate Broadleaf & Mixed Forests",NA,113,0.75,14.67355151,NA,867,0.426970396,0.381983852,0.199587483,0.164411323,0.663125721,0.616489812,0.24035544,0.23745892,0.0236063052672049,0,0.0468550557477893,0,0.00127643214148404,0,0.0367820069204153,0
671,1221,6.121040635,50.54699816,"Temperate Broadleaf & Mixed Forests",44.83651005,607,2.25,9.268348881,0.000116885,82,0.306178862,0.355203252,0.170270789,0.207229891,0.466422764,0.501707317,0.185867876,0.175700046,4.0650406504065e-05,0,0.000691056910569107,0,0,0,0,0
672,1224,24.74846412,-20.53121607,"Flooded Grasslands & Savannas",3549.758462,917,0.875,3.252065503,0.040454502,6096,0.429097769,0.415995188,0.167492013,0.16765538,0.600347222,0.604973206,0.205671692,0.206181625,0.0209563648293963,0.0744777996500437,0.0891830708661417,0.189670275590551,0,0,0,0
673,1229,27.79853747,41.97794038,"Temperate Broadleaf & Mixed Forests",26.65113142,182.25,13.8125,4.318330035,0.000135253,40,0.368166667,0.4105,0.186151239,0.175728291,0.582083333,0.60125,0.23031991,0.204148809,0.00775,0,0.0323333333333333,0.000166666666666667,0,0,0.00666666666666667,0
674,1230,23.40392094,42.02818733,"Temperate Broadleaf & Mixed Forests",14.85781669,2086.75,20.375,8.849844882,8.7e-05,22,0.216515152,0.229545455,0.194685604,0.141713698,0.388787879,0.457878788,0.261243641,0.227061406,0,0.000606060606060607,0,0.0225757575757576,0,0,0,0
675,1231,24.97289213,42.69599762,"Temperate Broadleaf & Mixed Forests",42.06607261,1319.75,31.96875,9.202712683,0.000235751,70,0.171761905,0.140285714,0.105380342,0.081110086,0.392190476,0.355857143,0.20197266,0.198618313,0.00038095238095238,0,0.00490476190476191,0.00128571428571429,0,0,0.000142857142857143,0
676,1233,24.26633326,41.77848176,"Temperate Broadleaf & Mixed Forests",12.07783643,1388,28,3.257123636,7.11e-05,19,0.331754386,0.357894737,0.21464211,0.250999166,0.504561404,0.484210526,0.270342724,0.282307784,0,0,0.00666666666666667,0.000175438596491228,0,0,0.000701754385964913,0
677,1236,94.55480868,20.21206334,"Tropical & Subtropical Moist Broadleaf Forests",584.652465,128,3.1875,14.35897293,0.013322936,721,0.272126676,0.275538604,0.17071751,0.149400428,0.360522423,0.351946371,0.16777867,0.139249146,0.0175358298659269,0,0.0633841886269071,0,0.00330559408229311,0,0.0407119741100324,0
678,1237,96.21834744,23.01745246,"Tropical & Subtropical Moist Broadleaf Forests",349.7794472,701,21.25,5.351658267,0.010238582,442,0.199306184,0.18724736,0.088419026,0.076792802,0.273717949,0.275429864,0.12734228,0.139033398,0.00635746606334842,0.000558069381598793,0.00308446455505279,0.000980392156862745,6.03318250377073e-05,0.000490196078431372,0.000294117647058823,0.000105580693815988
679,1238,95.96538261,22.05300349,"Tropical & Subtropical Moist Broadleaf Forests",125.6155343,102,1.5,15.98238116,0.003459325,156,0.360448718,0.333440171,0.151481961,0.152154232,0.453931624,0.427628205,0.14995573,0.14916768,0.0126282051282051,0,0.0999145299145299,0.000811965811965813,0.00617521367521368,0,0.0635256410256409,0
680,1239,97.09867548,17.22128029,"Tropical & Subtropical Moist Broadleaf Forests",22.62356064,88,15.375,NA,0.000597079,29,0.391954023,0.348850575,0.175222755,0.199451877,0.599195402,0.517471264,0.197085419,0.245144148,0.037471264367816,0.00356321839080459,0.198505747126437,0.0214942528735632,0.037471264367816,0.00356321839080459,0.198505747126437,0.0159770114942529
681,1240,13.0440396,3.129879195,"Tropical & Subtropical Moist Broadleaf Forests",5294.713219,662.5,5,3,1.10939612,6168,0.178740813,0.193052313,0.09656422,0.09020807,0.272268699,0.279820039,0.150143289,0.151908555,0,0,0,0,0,0,0,0
682,1241,12.62785949,8.178778072,"Tropical & Subtropical Grasslands, Savannas & Shrublands",3519.85797,403,2.25,2.250077384,0.045019856,4122,0.291390102,0.177957302,0.101868195,0.083744974,0.563021187,0.388747372,0.19259301,0.22200097,0.00186155587902313,0,0.0196692544072457,0,0.00027171276079573,0,0.0105264434740417,0
683,1242,10.34652776,2.501547048,"Tropical & Subtropical Moist Broadleaf Forests",2627.757726,479.25,9.15625,4.254021162,0.247309084,3052,0.125219528,0.118340979,0.186894748,0.149724985,0.211419834,0.196027741,0.142649133,0.129530079,0,0.000457623416339014,0,6.11620795107035e-05,0,0.000457623416339014,0,0
684,1245,15.84927378,2.300842762,"Tropical & Subtropical Moist Broadleaf Forests",2168.83796,448,4.375,2,0.110195397,2518,0.226947313,0.261084194,0.109544107,0.126598378,0.342527138,0.335749272,0.185347282,0.181622283,0,0,0.016487953402171,0,0,0,0.00821419115700291,0
685,1249,19.76582584,8.149181784,"Tropical & Subtropical Grasslands, Savannas & Shrublands",848.3854936,417,1.375,0,0.01062529,1000,0.244776667,0.30874,0.114865095,0.158901603,0.418543333,0.580546667,0.14675341,0.186516409,0.01016,0,0.0497,0,0.000916666666666667,0,0.04315,0
686,1250,19.24649092,15.52227378,"Tropical & Subtropical Grasslands, Savannas & Shrublands",83511.64175,349,1.875,3.250265611,0.363234422,100730,0.181274231,0.150084682,0.151074649,0.111831061,0.381697508,0.349990006,0.265729674,0.255786042,0.0676588239187266,0.0485288394718555,0.160690525828121,0.0949937787484695,0.0591054303583838,0.000942420331579468,0.13843353519309,0.022288858003243
687,1251,97.6768713,3.561408409,"Tropical & Subtropical Moist Broadleaf Forests",8916.712706,1327,31.8125,4,3.796003373,10191,0.141254048,0.128579793,0.148302703,0.142706839,0.220642397,0.211326661,0.20636786,0.199855064,0.0114378700160272,6.63984561541229e-05,0.0348807771563144,0.000682628463022928,0.0114067968468911,6.57442841723089e-05,0.0348709645765872,0.000680338861086579
688,1252,104.1030631,-5.195098886,"Tropical & Subtropical Moist Broadleaf Forests",3386.316221,565,14.8125,NA,0.326546413,3731,0.243326186,0.213394979,0.181838479,0.166926541,0.317991602,0.283978379,0.24457435,0.296676649,0.0303457518091664,7.14732422049497e-06,0.0259465737514518,0.00221567050835344,0.0303457518091664,7.14732422049497e-06,0.025856338783168,0.00221567050835344
689,1254,104.2524341,-1.404495285,"Tropical & Subtropical Moist Broadleaf Forests",1715.569897,27,1.625,4,0.091121436,1866,0.29109682,0.300317971,0.167418869,0.196275229,0.386593426,0.386395141,0.246562744,0.234188452,0.000310825294748124,0,0.00381564844587353,0.00437299035369774,0.000310825294748124,0,0.00381564844587353,0.00437299035369774
690,1256,117.2878588,0.389652629,"Tropical & Subtropical Moist Broadleaf Forests",2266.548125,89.5,5.4375,NA,0.086275439,2312,0.176394175,0.235167243,0.11754024,0.159161809,0.27941609,0.299963956,0.147608788,0.151028237,0.000651672433679353,0.00501441753171858,0.014838523644752,0.00245674740484429,0.000651672433679353,0.00501441753171858,0.014838523644752,0.00245674740484429
691,1259,102.5230467,-0.067811576,"Tropical & Subtropical Moist Broadleaf Forests",1416.507525,33,1.375,3.250148859,0.069180404,1109,0.443694019,0.489383829,0.279777071,0.255836541,0.479630298,0.484469492,0.245313886,0.253563478,0.00338443041779381,0,0.0130808536218816,0,0.00338443041779381,0,0.0130808536218816,0
692,1268,114.503121,-8.166631181,"Tropical & Subtropical Moist Broadleaf Forests",851.8617373,122.5,7.84375,NA,1.138391253,168,0.098154762,0.105753968,0.046885055,0.058042488,0.164305556,0.174146825,0.106066902,0.087602948,0.000178571428571429,0,0.00355158730158731,0,0.000178571428571429,0,0.0032936507936508,0
693,1269,112.9338905,-8.03421422,"Tropical & Subtropical Moist Broadleaf Forests",547.5294698,1803,24.75,6.877558049,0.147288161,604,0.150733996,0.119403974,0.124842372,0.123183243,0.200060706,0.132792494,0.135656496,0.143621685,0.00656181015452539,0.00390728476821192,0.0200551876379691,0.00064569536423841,0.00647902869757174,0.000391832229580574,0.0169205298013245,0.000380794701986755
694,1271,105.9892021,-6.167225107,"Tropical & Subtropical Moist Broadleaf Forests",66.38900409,93,1.5,9.405803966,0.00721133,41,0.271788618,0.304146341,0.14642377,0.189197335,0.40097561,0.468373984,0.277451669,0.285720523,0.00178861788617886,0,0.00430894308943089,0,0.00178861788617886,0,0.00430894308943089,0
695,1272,114.2422426,-8.061623288,"Tropical & Subtropical Moist Broadleaf Forests",NA,2045,23.375,8.679464857,NA,29,0.135287356,0.16908046,0.101442236,0.087989989,0.173218391,0.225862069,0.106119963,0.108417949,0,0.00333333333333333,0.000574712643678162,0.00586206896551725,0,0.000229885057471264,0.000229885057471265,0.00103448275862069
696,1275,121.9933741,0.607167674,"Tropical & Subtropical Moist Broadleaf Forests",409.6121401,358.5,23.5,NA,0.061120529,429,0.20995338,0.235236985,0.144138568,0.178251069,0.324545455,0.257490287,0.148598055,0.142760155,0.00595959595959596,3.10800310800311e-05,0.0185003885003885,0.00362082362082362,0.00595959595959596,0,0.0185003885003885,0.00362082362082362
697,1276,110.9288112,-6.439554315,"Tropical & Subtropical Moist Broadleaf Forests",29.07334947,223.5,24.5,17.77221637,0.001803431,15,0.279777778,0.312,0.074262353,0.108862179,0.413111111,0.390666667,0.133281677,0.123167166,0.00533333333333333,0.000444444444444444,0.000222222222222222,0.00688888888888889,0.00133333333333333,0.000444444444444444,0.000222222222222222,0.00688888888888889
698,1278,53.73646735,29.50405373,"Temperate Broadleaf & Mixed Forests",3615.350031,1568,2.25,6.842240937,0.01261096,4825,0.44639171,0.227524698,0.173755189,0.118277674,0.621868048,0.360140242,0.169245895,0.165590554,0.0965561312607945,0.019872884283247,0.203029360967185,0.09206493955095,0,0,0.00151709844559585,0
699,1280,55.59332947,36.84687174,"Temperate Conifer Forests",1552.810743,1550,10,6.349197061,0.011117903,2260,0.269591445,0.18270944,0.162121798,0.168095552,0.520949853,0.351449853,0.229594653,0.169988368,0.0256401179941003,0.00127433628318584,0.0920663716814159,0.00211061946902655,0,0,9.29203539823009e-05,0
700,1281,51.92907992,32.37201583,"Temperate Broadleaf & Mixed Forests",541.2462174,1694,4.125,10.41274955,0.001770743,750,0.374871111,0.265688889,0.169977374,0.141751923,0.617382222,0.522626667,0.251541829,0.233055967,0.178662222222222,0.0130755555555555,0.325573333333333,0.02084,0.00484444444444445,0,0.0153511111111111,0
701,1284,48.52695844,32.04930374,"Temperate Broadleaf & Mixed Forests",68.38184244,45,1.5,14.80856903,0.012874824,96,0.518402778,0.523402778,0.207635728,0.242132296,0.652118056,0.652916667,0.19621749,0.199772824,0.4740625,0.0348611111111111,0.595729166666667,0.116180555555556,0.0633680555555556,0,0.197361111111111,0
702,1285,48.24474108,32.02423666,"Deserts & Xeric Shrublands",52.82600079,53,1.125,12.39736492,0.006919325,68,0.506666667,0.519558824,0.220071435,0.257437267,0.653333333,0.667058824,0.188357208,0.176402916,0.0453921568627451,0,0.178725490196079,0,0.0453921568627451,0,0.175392156862745,0
703,1286,57.44893884,28.11466479,"Deserts & Xeric Shrublands",88.92006751,646,1.625,7.039544943,0.000328168,116,0.449224138,0.425488506,0.198085822,0.223938168,0.647356322,0.636408046,0.198573998,0.209449538,0.0085919540229885,0.00425287356321839,0.0654022988505746,0.00316091954022989,0.0085919540229885,0.00425287356321839,0.0654022988505746,0
704,1287,49.35430406,37.41864603,"Temperate Broadleaf & Mixed Forests",52.25786339,-26.5,0.875,15.51926081,0.001561718,74,0.376396396,0.364369369,0.144702871,0.170315607,0.53,0.527747748,0.200931445,0.190511987,0.030990990990991,0,0.102432432432432,0,0.0118468468468469,0,0.0677027027027027,0
705,1288,53.53923435,36.11497317,"Temperate Broadleaf & Mixed Forests",156.9769955,1805.5,27.125,9.397537454,0.001086055,229,0.221644833,0.211222707,0.150701262,0.167815256,0.455574964,0.370655022,0.238013634,0.17596301,0.0739592430858806,0.00719068413391558,0.181062590975255,0.00668122270742357,7.27802037845705e-05,0,0.00342066957787482,0
706,1291,12.28445174,46.31665691,"Temperate Conifer Forests",10.63855179,1436.5,43.6875,11.43789472,0.000109907,17,0.324117647,0.265098039,0.156147744,0.115139582,0.512156863,0.47372549,0.16294001,0.177219905,0.000784313725490197,0,0.00392156862745098,0,0,0,0.00117647058823529,0
707,1293,-5.662506658,8.477112565,"Tropical & Subtropical Grasslands, Savannas & Shrublands",508.3382392,312,3,6.263341592,0.009197475,594,0.345499439,0.332182941,0.113340669,0.107891519,0.448815937,0.436425365,0.19311282,0.178996781,0,0,0.0511111111111111,0,0,0,0.0192985409652076,0
708,1295,-8.426239522,7.571544672,"Tropical & Subtropical Moist Broadleaf Forests",47.24742486,673,13.5625,7.829569937,0.167463872,55,0.227575758,0.190848485,0.096695424,0.07224783,0.332909091,0.279575758,0.160213114,0.135868176,0,0,0,0,0,0,0,0
709,1297,35.10781305,-1.473692076,"Tropical & Subtropical Grasslands, Savannas & Shrublands",1777.481364,1570,2.5,7.002771492,0.086616929,1777,0.232498593,0.204614519,0.161436072,0.186310896,0.311033577,0.248859501,0.232859658,0.185593026,0.000165072219095855,0.0104183080097543,0.0106546614143688,0.0045863815419246,0.000146314012380417,0,0.0103357719002063,0
710,1299,46.9412476,-16.21851572,"Tropical & Subtropical Dry Broadleaf Forests",1358.534147,154,2.6875,6.30332523,1.736734343,1643,0.218261311,0.246244674,0.133156234,0.118080651,0.317297626,0.359892473,0.178308229,0.199565239,0.0160215053763441,0.00784743355650233,0.0361919253398256,0.0187319943193345,0.00728342462974233,1.4201663623453e-05,0.0100669506999391,0.00255224183404341
711,1300,112.1480902,1.577431074,"Tropical & Subtropical Moist Broadleaf Forests",1538.005895,383.5,19.5625,3,0.313720838,1789,0.400188187,0.3192752,0.299965468,0.280996222,0.524512763,0.400940935,0.302668304,0.328454967,0.054428917458543,0.00196385317682132,0.100180734115893,0.0316303335196572,0.054428917458543,0.00196385317682132,0.100139742873113,0.0316303335196572
712,1301,101.3726639,3.632075508,"Tropical & Subtropical Moist Broadleaf Forests",51.34088882,30.5,3.6875,5.30052405,0.007639297,59,0.46299435,0.428813559,0.300867159,0.274053168,0.561920904,0.551129944,0.281235298,0.281800581,0.0641807909604519,0.000169491525423729,0.0711864406779662,0.000621468926553673,0.0641807909604519,0.000169491525423729,0.0711864406779662,0.000621468926553673
713,1306,115.8515899,45.61805706,"Temperate Grasslands, Savannas & Shrublands",274.3792334,1124.5,4.5625,4.820618568,0.000742014,957,0.34251132,0.35318356,0.185146506,0.195116569,0.535834204,0.53943922,0.196699848,0.196275192,0.0217694183211424,0.00412748171368861,0.0486729362591432,0.0564402647161268,0.0125426680599094,0,0.0245698362939742,0.0142737722048067
714,1307,106.9965079,47.80253623,"Temperate Grasslands, Savannas & Shrublands",460.7864617,1701,10.9375,13.96041062,0.001280571,803,0.269236198,0.226118721,0.179184373,0.150799269,0.455720216,0.433378995,0.191729542,0.202566811,0.00426733084267331,0.0349439601494396,0.0142341220423412,0.175359070153591,0.000116230801162308,0.00346201743462017,0.00859277708592777,0.0243752594437526
715,1308,81.45613926,28.45677472,"Tropical & Subtropical Moist Broadleaf Forests",912.4889254,327,11.53125,9.795189345,0.050996154,1184,0.223122185,0.213110923,0.207874144,0.149506582,0.39736205,0.366432995,0.350616091,0.309621012,0.110923423423423,0.0250703828828828,0.185988175675676,0.0256841216216217,0.0814583333333334,0.00504222972972973,0.166010698198198,0.0153490990990991
716,1309,80.2409193,28.86750602,"Tropical & Subtropical Grasslands, Savannas & Shrublands",370.7849937,200,1.75,15.61155112,0.037788665,518,0.282882883,0.290637066,0.172735365,0.211477699,0.514929215,0.455418275,0.311391695,0.327694913,0.149169884169884,0.0234877734877735,0.342310167310167,0.0668854568854568,0.0894208494208495,6.43500643500643e-06,0.155772200772201,0.00585585585585585
717,1310,87.00079927,26.65098847,"Tropical & Subtropical Grasslands, Savannas & Shrublands",151.4872942,89,1.125,16.34942625,0.010094125,192,0.403888889,0.394826389,0.142872679,0.157079797,0.470572917,0.445503472,0.206162595,0.238722572,0.126041666666667,0.0762326388888888,0.214340277777778,0.0844618055555556,0.0159548611111111,0.000520833333333333,0.0172222222222222,0.00725694444444445
718,1332,10.47296485,9.830070939,"Tropical & Subtropical Grasslands, Savannas & Shrublands",2402.584857,356,2,5.318296226,0.03463447,2834,0.30023171,0.285230534,0.125010243,0.125653167,0.539591861,0.484495413,0.235542689,0.229835858,0.00436367913432133,0,0.033201599623618,0,0.00429545989179016,0,0.0283345095271701,0
719,1336,11.16591768,59.86189031,"Boreal Forests/Taiga",62.33977656,104,0,17.12282449,7.83e-05,150,0.397888889,0.366933333,0.17732839,0.17346082,0.508844444,0.492155556,0.174336754,0.177861124,0.0701111111111111,0,0.170977777777778,0.00248888888888889,0,0,0.0112222222222222,0
720,1337,121.1532527,12.79672938,"Tropical & Subtropical Moist Broadleaf Forests",852.9584675,929.5,33.6875,11.10591099,2.013271074,1283,0.155266303,0.157069369,0.078673715,0.082045548,0.316944661,0.337071967,0.161522753,0.146163986,0.000475448168355417,0.00698623018965965,0.000711873213821771,0.00710574175110419,0.000475448168355417,0.00672642244738893,0.000711873213821771,0.00573655494933749
721,1338,-7.535146074,40.41844436,"Mediterranean Forests, Woodlands & Scrub",892.2424128,958.75,16.3125,8.614717719,0.010703183,1360,0.175806373,0.157328431,0.125851426,0.089615716,0.331159314,0.338544118,0.103507667,0.152182264,0.000745098039215686,0.0335612745098039,0.0158137254901961,0.0764803921568628,0,0,0.00549754901960784,0.000120098039215686
722,1339,-8.9869846,38.83266903,"Mediterranean Forests, Woodlands & Scrub",142.130885,0,0,NA,0.000335701,78,0.326709402,0.32982906,0.137554957,0.146113549,0.528162393,0.546452991,0.135457795,0.148337739,0,0,0.0111538461538461,0,0,0,0.00333333333333333,0
723,1344,103.7780645,1.354452624,"Tropical & Subtropical Moist Broadleaf Forests",1.66427336,103.5,16.8125,35.96179863,0.002376043,1,0.543333333,0.543333333,0.251440296,0.251440296,0.696666667,0.696666667,0.235414004,0.235414004,0.00666666666666667,0.01,0.0566666666666667,0.00666666666666666,0.00666666666666667,0.01,0.0566666666666667,0.00666666666666666
724,1350,31.28870169,-27.5041197,"Montane Grasslands & Shrublands",294.6971903,760,15.3125,6.194519458,0.014221796,384,0.143949653,0.081935764,0.0582596,0.059386779,0.243914931,0.148255208,0.074949821,0.057663671,0.000338541666666666,0,0.00251736111111111,0,0,0,0,0
725,1353,30.15686732,-30.97984785,"Tropical & Subtropical Moist Broadleaf Forests",25.66911108,303.5,23.75,8.388946456,0.001867875,36,0.207222222,0.189907407,0.063990645,0.050875302,0.26462963,0.282037037,0.096220887,0.098067752,0,0,0,0,0,0,0,0
726,1354,26.20372053,-30.48392028,"Deserts & Xeric Shrublands",184.7928733,1298.25,3.375,8.013358241,0.003555711,248,0.36516129,0.34030914,0.119096064,0.120616,0.500120968,0.470524194,0.121142338,0.129100612,0.00189516129032258,0,0.0142876344086022,0,0.00189516129032258,0,0.00372311827956989,0
727,1355,27.23504614,-28.30416758,"Montane Grasslands & Shrublands",127.7651028,1388,2.125,7.626396958,0.002599557,159,0.393773585,0.352348008,0.135878316,0.130520466,0.471446541,0.442914046,0.10135891,0.093854437,0.0234171907756813,0,0.0639622641509434,0,0,0,0.00119496855345912,0
728,1356,30.8288332,-24.65682361,"Montane Grasslands & Shrublands",542.4696476,1252.5,16.6875,3.919558848,0.023064604,375,0.112648889,0.168106667,0.083380695,0.097100793,0.205031111,0.223351111,0.090598311,0.088732267,0.000151111111111111,0,0.00251555555555555,0.000204444444444444,0,0,0,0
729,1357,28.22600724,-26.51164957,"Montane Grasslands & Shrublands",120.3969145,1703.5,9.5,6.690757555,0.003029025,151,0.259580574,0.26816777,0.086732617,0.090332979,0.373245033,0.36419426,0.089001678,0.109714717,4.4150110375276e-05,0,0.0055187637969095,0,0,0,0,0
730,1361,13.97823323,-21.78508457,"Deserts & Xeric Shrublands",9.940966647,3,1.125,5.331034086,0.000147906,10,0.434,0.436,0.157713602,0.156155984,0.548666667,0.548666667,0.126366115,0.112053779,0,0,0.005,0,0,0,0.00333333333333333,0
731,1362,16.96288544,-22.52894199,"Deserts & Xeric Shrublands",40.16120258,1637.5,8.375,8.808957429,0.0007505,53,0.429371069,0.419056604,0.161382294,0.164693447,0.541257862,0.561006289,0.191249027,0.18782359,0,0.000628930817610063,0,0.00981132075471697,0,0.000125786163522013,0,0
732,1363,81.5741576,6.494388603,"Tropical & Subtropical Dry Broadleaf Forests",234.0798593,32.25,1.625,NA,0.019468118,260,0.336705128,0.313461538,0.174187448,0.162496694,0.435717949,0.437858974,0.167163288,0.181727402,0.013474358974359,0.0512564102564102,0.0678461538461538,0.0428205128205128,0.000999999999999998,0.00543589743589744,0.0502820512820513,0.000153846153846154
733,1364,80.92960812,7.742447921,"Tropical & Subtropical Dry Broadleaf Forests",431.6052471,92,2.3125,7.929026795,0.069978626,460,0.312586957,0.29015942,0.244200999,0.244623597,0.381297101,0.325326087,0.255278462,0.212409378,0.0300072463768116,0.00415942028985507,0.0773840579710146,0.00184782608695652,0,0,0.00729710144927536,0.000101449275362319
734,1365,80.65340852,8.120597595,"Tropical & Subtropical Dry Broadleaf Forests",15.37690238,321.5,30.1875,8.031960309,0.000849829,15,0.306,0.312222222,0.184193046,0.19358505,0.405777778,0.412,0.196669666,0.190092606,0.00733333333333333,0.00244444444444445,0.0233333333333334,0.00288888888888888,0,0,0.00177777777777778,0
735,1366,80.80874516,6.908058281,"Tropical & Subtropical Moist Broadleaf Forests",12.00635538,1886,12.4375,13.5588073,0.029609271,15,0.469777778,0.448888889,0.27743129,0.281874969,0.639333333,0.594666667,0.216278665,0.224570799,0.00311111111111111,0,0.0117777777777778,0,0.00222222222222222,0,0,0
736,1368,30.57651818,8.857699374,"Flooded Grasslands & Savannas",NA,401,0.875,5.250005895,NA,12959,0.339521311,0.294635389,0.140545309,0.144460819,0.486451372,0.436084574,0.173145008,0.19930251,0.11798081127659,0.0288363299637318,0.255028680196517,0.0328417830593925,0.0123239961931219,0,0.0612881652390874,0
737,1369,33.42732621,4.027109567,"Tropical & Subtropical Grasslands, Savannas & Shrublands",NA,929,1.75,5,NA,3350,0.209537313,0.142216915,0.117707145,0.12088796,0.370167164,0.274154229,0.146631612,0.167157519,0.000311442786069652,0.000430845771144278,0.0229174129353234,0.000321393034825871,0,0,0.00110746268656716,0
738,1370,27.67304907,4.894177482,"Tropical & Subtropical Grasslands, Savannas & Shrublands",NA,693,2.875,3.365183038,NA,231,0.312222222,0.364805195,0.104247199,0.123732817,0.407113997,0.411515152,0.131727583,0.124774989,0.000822510822510823,0,0.0214718614718615,0,0.000822510822510823,0,0,0
739,1371,33.9276887,6.450631441,"Tropical & Subtropical Grasslands, Savannas & Shrublands",NA,435,1,5.590968681,NA,23266,0.177048769,0.12729892,0.109139793,0.094685377,0.280013754,0.232031863,0.162773134,0.142651681,0.0131977993638786,0.000342416688157254,0.102179432075417,0,0.00114544829364738,5.7308232327574e-07,0.0544469755580389,0
740,1372,30.75471407,6.946478827,"Flooded Grasslands & Savannas",1759.995016,416,1.0625,7.238582453,0.020136936,2065,0.308694108,0.332439064,0.112294443,0.15494763,0.448230831,0.492143664,0.191592677,0.193978493,0.0667538337368846,0.0177546408393866,0.188138821630347,0.0243583535108959,0.00642776432606941,0,0.0278337368845843,0
741,1373,26.20151258,8.913408799,"Tropical & Subtropical Grasslands, Savannas & Shrublands",NA,478,1.375,9.816951373,NA,103,0.380938511,0.373656958,0.137041118,0.131936843,0.584886731,0.546796117,0.190837683,0.215994155,0.0172168284789644,0,0.0256957928802589,0.000323624595469256,0.00666666666666666,0,0.017378640776699,0
742,1374,31.54467965,4.887167881,"Tropical & Subtropical Grasslands, Savannas & Shrublands",NA,472,1.5,9.986403538,NA,216,0.376743827,0.338996914,0.126765693,0.126842966,0.464938272,0.433904321,0.170681552,0.156638751,0.0197530864197531,0,0.126311728395062,0,0.00990740740740741,0,0.0772067901234568,0
743,1377,28.13402592,4.455604066,"Tropical & Subtropical Grasslands, Savannas & Shrublands",NA,704,2.625,4.517479311,NA,212,0.388254717,0.346462264,0.100251165,0.122956829,0.441572327,0.430031447,0.129091087,0.139730884,0,0,0.0196698113207547,0,0,0,0.0020440251572327,0
744,1384,20.56223496,67.09389049,"Boreal Forests/Taiga",51.33171889,NA,NA,13.82920381,4.53e-05,152,0.395175439,0.370285088,0.214557356,0.188553994,0.48254386,0.478377193,0.24317437,0.222850882,0.00243421052631579,0,0.0150438596491228,0,0.00212719298245614,0,0,0
745,1385,20.24576932,66.58709897,"Boreal Forests/Taiga",36.03349475,NA,NA,0.60453232,3.33e-05,107,0.409813084,0.398660436,0.18816218,0.204020595,0.53317757,0.504610592,0.191190718,0.200749741,0.00757009345794392,0,0.0246417445482866,0,0.00333333333333333,0,0,0
746,1386,12.00800707,57.58563376,"Temperate Broadleaf & Mixed Forests",24.16531679,74.25,4.0625,29.63470415,2.41e-05,52,0.361282051,0.406410256,0.20880676,0.182959643,0.423141026,0.453910256,0.188138435,0.180185468,0.0016025641025641,0,0.0115384615384615,0.0025,0,0,0.0082051282051282,0
747,1388,13.56490396,55.64859079,"Temperate Broadleaf & Mixed Forests",21.68031432,26.5,0.625,17.03822967,3.03e-05,41,0.326178862,0.345365854,0.168982653,0.175397928,0.424715447,0.411788618,0.125724346,0.139019504,0.00666666666666667,0,0.00626016260162602,0.00170731707317073,0,0,0.00121951219512195,0
748,1393,13.24759851,58.81517944,"Temperate Broadleaf & Mixed Forests",155.9064114,44,0,2.905563269,0.000153973,335,0.357104478,0.389223881,0.144576072,0.1556662,0.452029851,0.472099502,0.191748941,0.192587871,0,0,0.0104676616915423,0,0,0,0.000407960199004977,0
749,1399,37.43214166,-8.943249624,"Tropical & Subtropical Grasslands, Savannas & Shrublands",47971.59432,386,3.1875,5,2.760455615,48930,0.078144356,0.057135432,0.071305706,0.04634359,0.144363036,0.127905648,0.077990597,0.091941622,0.00174371551195585,0.00330090605627087,0.0140265004428095,0.0081179235642755,0.000221404727842496,8.42019211117923e-05,0.000898358198787384,0.00034000953743443
750,1401,31.91183028,-5.78430969,"Flooded Grasslands & Savannas",4723.087737,1090,1.25,4.333398097,0.059619586,6034,0.289723235,0.290224837,0.135687351,0.120421498,0.473476411,0.448271462,0.20296177,0.181369411,0.0152894707767098,0.017092034029389,0.0597121864987294,0.00753949839796708,0,0,0.0186045740802121,0
751,1402,38.27320761,-4.183602254,"Tropical & Subtropical Grasslands, Savannas & Shrublands",3441.77001,600,2,7.250005738,0.246538297,4008,0.138799069,0.177673819,0.123658338,0.139492595,0.251899534,0.274687292,0.103212917,0.125920979,0,0,0.00211992681304058,0,0,0,0,0
752,1405,98.80813684,15.35583065,"Tropical & Subtropical Moist Broadleaf Forests",3715.959982,835,17.25,3.250049331,0.320542715,4472,0.069090638,0.058931872,0.052300325,0.03501719,0.148984049,0.136601073,0.069921681,0.051223177,2.98151460942158e-06,0,0.000690966010733453,2.38521168753727e-05,7.45378652355397e-07,0,0.000562015503875969,1.49075730471079e-06
753,1406,98.73445349,17.25698446,"Tropical & Subtropical Moist Broadleaf Forests",1246.220634,594,19.25,5.280086749,0.058176098,1516,0.181295075,0.102739666,0.134973275,0.088452905,0.272407652,0.166754617,0.14951767,0.123365119,0.00977572559366755,0,0.0576671064204045,0,0.000389182058047494,0,0.0357387862796834,0
754,1407,99.20720814,15.38506041,"Tropical & Subtropical Moist Broadleaf Forests",2831.291359,577.5,17.25,4,0.239060034,3413,0.104931146,0.052635023,0.076485115,0.043918654,0.209007716,0.142324446,0.110061435,0.083153287,4.10196308233226e-05,0,0.000627991014747532,0,1.26965523976951e-05,0,7.9109288016408e-05,0
755,1408,101.6333825,16.34116008,"Tropical & Subtropical Moist Broadleaf Forests",1583.449954,871,10.875,5.250456654,0.050238278,1923,0.094461778,0.152879182,0.082532053,0.098384855,0.188209395,0.270209742,0.105517541,0.125396691,6.0669093430404e-05,0,1.04004160166407e-05,0,0,0,0,0
756,1409,99.93368942,7.237990969,"Tropical & Subtropical Moist Broadleaf Forests",1252.198206,350,21.3125,7.289207046,0.183631466,1461,0.363591148,0.366059776,0.248207382,0.295331436,0.397326032,0.356532056,0.262672147,0.278597493,0,1.14077116130504e-05,0.000917180013689254,0,0,1.14077116130504e-05,0.000419803787360256,0
757,1410,98.66763993,9.189238677,"Tropical & Subtropical Moist Broadleaf Forests",985.1047005,293.5,24.5625,3.357334658,0.442618061,1161,0.256178582,0.258604651,0.164314494,0.187325365,0.336388171,0.26163652,0.227332494,0.247437934,0,0,0.00262991673844387,5.74217628481193e-06,0,0,0.00262991673844387,0
758,1411,98.24080743,19.41844265,"Tropical & Subtropical Moist Broadleaf Forests",1207.644489,876.5,22.5625,4.462569539,0.067116335,1491,0.095651688,0.073518891,0.068801302,0.084048551,0.189488039,0.178736866,0.109856971,0.126467258,8.49541694612118e-05,0,0.00168343393695506,4.47127207690587e-06,2.23563603845294e-06,0,0.00052537446903644,0
759,1412,102.1465892,13.07002795,"Tropical & Subtropical Moist Broadleaf Forests",737.9575307,396.75,16.25,5.261409363,0.091084841,878,0.138823083,0.083883827,0.089501736,0.066945219,0.220732726,0.15857631,0.110379619,0.119120331,2.27790432801822e-05,0,0.00010250569476082,0.000280941533788914,2.27790432801822e-05,0,1.51860288534548e-05,0
760,1413,101.4764565,17.22559788,"Tropical & Subtropical Moist Broadleaf Forests",921.3556924,776.75,15.8125,5.374939402,0.722770831,1120,0.164791667,0.128473214,0.117532193,0.09487941,0.267883929,0.217797619,0.107347376,0.098827509,8.92857142857143e-06,0,0.00463392857142857,0,0,0,0.00069642857142857,0
761,1414,99.27385158,14.43931054,"Tropical & Subtropical Moist Broadleaf Forests",977.8111394,398,17.6875,4.646757277,0.042308443,1174,0.123736513,0.096019307,0.086511345,0.082428161,0.223475298,0.190655877,0.115813788,0.098722329,0.000459965928449744,0,0.000238500851788756,0,0.000178875638841567,0,9.65360590573537e-05,0
762,1415,104.5166687,14.41505192,"Tropical & Subtropical Dry Broadleaf Forests",336.8214413,441,7.6875,7.030099949,0.007064846,409,0.248606357,0.23997555,0.126306053,0.127496192,0.34008965,0.345354523,0.156574137,0.147340411,8.14995925020373e-06,0,0.0161532192339038,0.000374898125509373,8.14995925020373e-06,0,0.0013121434392828,0
763,1416,97.76205188,18.17053987,"Tropical & Subtropical Moist Broadleaf Forests",745.7792212,488,26.25,4.314196472,0.034631534,916,0.118366084,0.161575691,0.077364931,0.108992323,0.165283843,0.23827147,0.135753096,0.150024121,0.00330786026200874,0,0.0142649199417758,0,0.00162663755458515,0,0.00831877729257642,0
764,1417,100.7060986,17.47538926,"Tropical & Subtropical Moist Broadleaf Forests",538.7277092,754,17.5,4,0.017168022,657,0.157508879,0.116544901,0.106693534,0.089348388,0.233886352,0.207569762,0.131429515,0.13282651,0.000289193302891933,0,0.00518011161846778,0,0,0,0.000882800608828006,0
765,1418,99.30410743,13.29985678,"Tropical & Subtropical Moist Broadleaf Forests",497.0235764,608,25.875,5,0.033090956,597,0.17133445,0.191284199,0.113549965,0.10785344,0.288766052,0.280351759,0.167320388,0.145203889,0,0,0.00155778894472362,0.00408151870463428,0,0,2.23338916806253e-05,0
766,1420,98.5934486,9.441100444,"Tropical & Subtropical Moist Broadleaf Forests",477.0679315,384.5,27.3125,5.250111587,0.110014796,561,0.280273321,0.286904337,0.179661695,0.207734981,0.327070707,0.285002971,0.228806879,0.254394358,5.941770647653e-06,0,0.000285204991087344,1.7825311942959e-05,5.941770647653e-06,0,0.000285204991087344,0
767,1421,100.1910216,6.946281418,"Tropical & Subtropical Moist Broadleaf Forests",182.4891598,463.5,18.5,8.485294242,0.014102527,215,0.379953488,0.416093023,0.238427379,0.240187814,0.406046512,0.414170543,0.246244852,0.23733839,0,1.55038759689922e-05,0.00161240310077519,0,0,1.55038759689922e-05,0.000713178294573644,0
768,1422,105.0440034,14.34153679,"Tropical & Subtropical Dry Broadleaf Forests",242.4605688,495,12.3125,6.250113722,0.005192927,293,0.263026166,0.268748578,0.119130525,0.114251963,0.391023891,0.391729238,0.144371867,0.12666342,0.000477815699658702,0,0.0169169510807736,0.0029806598407281,0,0,0.0047098976109215,0
769,1423,103.9679041,18.19524219,"Tropical & Subtropical Moist Broadleaf Forests",189.9329531,237,4.25,6.584880253,0.004037611,236,0.316483051,0.430776836,0.203452465,0.271052239,0.364816384,0.532471751,0.234087514,0.212983375,0.0151129943502825,0.00385593220338983,0.0346186440677966,0,0.0148022598870056,0,0.022274011299435,0
770,1424,101.0791515,13.22836984,"Tropical & Subtropical Moist Broadleaf Forests",147.9954976,255,19.5,9.634796827,0.292392781,181,0.216519337,0.180883978,0.127018641,0.107450977,0.291546961,0.262375691,0.15172412,0.163853533,0,0,0.0164456721915285,0.000202578268876611,0,0,0.0089134438305709,0
771,1425,101.8406754,13.27772468,"Tropical & Subtropical Moist Broadleaf Forests",1006.452484,152,4.375,5,0.038078567,1202,0.224611758,0.104037715,0.138561398,0.067231761,0.327373821,0.216788686,0.114509391,0.149114645,0,0,0.00323072656683305,3.05047143649473e-05,0,0,0.000632279534109818,0
772,1435,34.416784,1.79312387,"Tropical & Subtropical Grasslands, Savannas & Shrublands",2168.00688,1089,1.125,4.55775516,0.069601294,2505,0.356730539,0.194546906,0.197488284,0.188108583,0.49388157,0.283459747,0.223443897,0.207645715,0.00862009314703925,0.00607850964737192,0.0292947438456421,9.44777112441784e-05,0.00260146373918829,0.000818363273453094,0.00617564870259482,0
773,1436,34.09769124,2.649255781,"Tropical & Subtropical Grasslands, Savannas & Shrublands",1828.027002,1151,1.125,4.290030227,0.042576418,2130,0.295264476,0.232821596,0.133452083,0.131284669,0.446965571,0.368496088,0.179062671,0.189483567,0.000289514866979656,0.0035868544600939,0.00480281690140845,0,0,0,0.000497652582159623,0
774,1437,34.48024396,2.910324482,"Tropical & Subtropical Grasslands, Savannas & Shrublands",1768.918651,1287,1.5625,3.25024986,0.043618721,2055,0.303026764,0.299245742,0.151521509,0.175725303,0.430953771,0.381798865,0.164379778,0.193263526,0,0.00806974858069748,0.00355231143552311,0.000236820762368207,0,0,0.00117761557177615,0
775,1438,31.55521527,1.923560793,"Tropical & Subtropical Grasslands, Savannas & Shrublands",476.2781617,686,2.125,5.741442025,0.01791241,553,0.285798674,0.21689572,0.192700782,0.150845289,0.42411091,0.378336347,0.181077502,0.142965042,0.011458710066305,0,0.0359433393610608,0,0.00087402049427366,0,0.00412296564195298,0
776,1439,31.992466,2.040383132,"Tropical & Subtropical Grasslands, Savannas & Shrublands",679.7953343,1047,2.9375,4.38759659,0.019377401,784,0.323205782,0.341866497,0.281880585,0.260419368,0.460216837,0.443167517,0.217366406,0.200571219,0.00783163265306123,4.2517006802721e-06,0.0324277210884354,0,0.00289965986394558,0,0.000752551020408163,0
777,1440,30.39084124,0.925436486,"Tropical & Subtropical Grasslands, Savannas & Shrublands",540.4505281,702,1.875,NA,0.036957691,623,0.243327983,0.179834136,0.120782468,0.141984492,0.35434992,0.267110754,0.17252485,0.148542564,0.0166452648475121,0.00014446227929374,0.031294810058855,0,0.00319422150882826,0,0.00223113964686998,0
778,1441,30.95049053,-0.620954817,"Tropical & Subtropical Grasslands, Savannas & Shrublands",368.8447576,1288,5.5,4.290572287,0.013588267,425,0.271317647,0.232219608,0.131886607,0.113628668,0.342235294,0.306407843,0.128558115,0.128502293,0.000172549019607843,0.0115843137254902,7.84313725490197e-06,0.00939607843137254,0.000125490196078431,0,0,0
779,1443,29.83499842,-0.54057037,"Tropical & Subtropical Grasslands, Savannas & Shrublands",267.0755561,1047,4.9375,6.250363414,0.023720746,311,0.243076099,0.276066452,0.123622479,0.118211697,0.345637728,0.374662379,0.146333981,0.125456955,0.00213290460878885,0.00860664523043944,0.0114040728831726,0.00347266881028939,0,0,0,0.00131832797427653
780,1444,30.78796926,0.240427878,"Tropical & Subtropical Grasslands, Savannas & Shrublands",211.7896952,1240,6.3125,6.250120936,0.008233582,247,0.329878543,0.303630229,0.087758857,0.101960354,0.390269906,0.382712551,0.13332047,0.129118299,1.34952766531714e-05,0.0031578947368421,0.00527665317139001,0.000674763832658568,0,0,0,0
781,1445,31.25631915,2.873189928,"Tropical & Subtropical Grasslands, Savannas & Shrublands",149.445364,668,2,7.67648789,0.003793425,175,0.286685714,0.282133333,0.127744721,0.126445964,0.400228571,0.395847619,0.157008255,0.117699484,0.00742857142857143,0,0.0472190476190476,0,0,0,0.00744761904761905,0
782,1446,30.16190859,-0.125098766,"Tropical & Subtropical Moist Broadleaf Forests",155.8010177,943,1.9375,NA,0.011926383,181,0.284198895,0.29412523,0.121801539,0.10354831,0.382633517,0.3846593,0.141408433,0.144094573,0.00747697974217311,0.000294659300184162,0.025414364640884,0,0.000589318600368323,0,0.00287292817679558,0
783,1448,-3.756747001,57.06088108,"Temperate Conifer Forests",259.1084617,751.5,13.3125,2.325532009,0.004063876,557,0.195906643,0.166989826,0.147499477,0.10380073,0.282794734,0.255104728,0.127793815,0.126222172,0.0154039497307002,0.00514063435068822,0.0127767803710353,0.0495990424895271,0.000131657690005984,7.18132854578098e-05,0.0011310592459605,0.00110113704368642
784,1450,-6.335399711,57.00031246,"Temperate Broadleaf & Mixed Forests",108.0139827,186,11.78125,NA,3.46e-05,215,0.190775194,0.168031008,0.139036381,0.106098048,0.288666667,0.236062016,0.10117196,0.090429802,0.00218604651162791,0.00297674418604651,0.000976744186046512,0.0108217054263566,0,0.00196899224806202,0.000635658914728683,0.00356589147286822
785,1452,-3.482566381,54.95005572,"Temperate Broadleaf & Mixed Forests",81.71501564,0,0,7.284060809,1.49e-05,15,0.297555556,0.290888889,0.131703829,0.130981103,0.412222222,0.421555556,0.148267544,0.16247756,0,0,0,0,0,0,0,0
786,1453,-5.37329269,57.59855708,"Temperate Conifer Forests",48.43089335,385.5,15.25,4.430733242,3.4e-05,101,0.203333333,0.173927393,0.115876468,0.077527711,0.28630363,0.265577558,0.115580916,0.088322605,0.00759075907590759,0.00950495049504952,0.00881188118811881,0.0534983498349835,0,0.00132013201320132,0,0.00561056105610561
787,1454,-2.320862558,54.65857149,"Temperate Broadleaf & Mixed Forests",86.57118893,566.75,5.3125,6.28501218,0.000118242,178,0.215636704,0.217602996,0.128035553,0.140596372,0.281985019,0.279737828,0.131049986,0.142232674,0,0,0,0,0,0,0,0
788,1455,0.856108218,52.97136364,"Temperate Broadleaf & Mixed Forests",38.67095692,0,0.375,NA,6.42e-05,33,0.370707071,0.372424242,0.197203522,0.197298956,0.441919192,0.442525253,0.149495139,0.159587755,0.0116161616161616,0.00363636363636364,0.0166666666666667,0.0178787878787879,0.00494949494949495,0,0.00333333333333333,0
789,1458,-1.828116874,55.66565173,"Temperate Broadleaf & Mixed Forests",34.02813752,0,0,NA,1.69e-05,10,0.378,0.361,0.183694594,0.168757624,0.457666667,0.455333333,0.185426103,0.196010834,0,0,0,0.00333333333333333,0,0,0,0
790,1460,-4.232536534,56.53179611,"Temperate Conifer Forests",44.98223929,624.5,15.53125,4.841995784,3.42e-05,90,0.247111111,0.213148148,0.137205635,0.11618422,0.328222222,0.304444444,0.090226527,0.10405042,0.0168148148148148,0.00385185185185185,0.0032962962962963,0.0233333333333333,0,0.00122222222222222,0.00140740740740741,0.00396296296296296
791,1461,-3.057501386,51.2207879,"Temperate Broadleaf & Mixed Forests",26.37175915,0,0,NA,1.53e-05,12,0.309444444,0.305833333,0.10785507,0.123370379,0.448888889,0.443333333,0.197876241,0.176801913,0,0.00333333333333333,0,0,0,0,0,0
792,1468,-4.015242104,52.52949392,"Temperate Broadleaf & Mixed Forests",22.87709103,0,0,18.32587371,1.27e-05,18,0.308888889,0.322962963,0.159636361,0.167381184,0.413703704,0.417962963,0.181599441,0.185719497,0,0.00333333333333333,0,0,0,0,0,0
793,1469,-3.373185341,56.19536786,"Temperate Broadleaf & Mixed Forests",18.19979693,106,0,15.85967615,4.9e-05,35,0.241904762,0.245142857,0.15945991,0.138870802,0.368285714,0.322952381,0.172816282,0.118424571,0,0,0,0,0,0,0,0
794,1474,-4.792795844,56.96097701,"Temperate Conifer Forests",11.59551273,496,20.1875,7.315670832,0.000153339,27,0.275925926,0.267283951,0.140006326,0.111778593,0.38308642,0.355432099,0.11262052,0.094427094,0.0135802469135802,0.00493827160493827,0.00222222222222222,0.0220987654320988,0,0.00197530864197531,0.00197530864197531,0.00271604938271605
795,1475,-8.578852377,57.822104,"Temperate Broadleaf & Mixed Forests",8.65807934,123,18.53125,NA,4.08e-07,14,0.243095238,0.187380952,0.09430395,0.108274738,0.25,0.22,0.086562528,0.071289105,0,0.00928571428571429,0.0030952380952381,0.00976190476190476,0,0.00166666666666667,0.0030952380952381,0.00309523809523809
796,1478,27.7621343,-17.35862492,"Tropical & Subtropical Grasslands, Savannas & Shrublands",1090.424036,610.5,4.5,NA,0.017011269,1330,0.26185213,0.278343358,0.113899878,0.102441929,0.460761905,0.457050125,0.243752136,0.239157489,0,0,0.00893483709273183,8.52130325814535e-05,0,0,0.00191979949874686,0
797,1479,30.63877752,-20.11370332,"Tropical & Subtropical Grasslands, Savannas & Shrublands",125.9070482,1015,4.625,7.53614968,0.002460715,155,0.310193548,0.285182796,0.092126226,0.072908579,0.498387097,0.44088172,0.219438437,0.205731531,0,0.00182795698924731,0,0.0390967741935484,0,0,0,0.00163440860215054
798,1481,-1.02170344,60.14435611,"Temperate Broadleaf & Mixed Forests",3.427298997,NA,NA,8.51826681,2.75e-07,2,0.283333333,0.283333333,0.15234788,0.147823719,0.35,0.351666667,0.11785113,0.119010841,0,0.0416666666666667,0,0.0416666666666667,0,0.0183333333333333,0,0.0133333333333333
799,1482,-5.293773467,51.736781,"Temperate Broadleaf & Mixed Forests",3.139507194,57,3.1875,NA,5.67e-07,2,0.301666667,0.301666667,0.142389225,0.13976391,0.421666667,0.42,0.17968594,0.188529069,0,0.00666666666666667,0.00333333333333333,0,0,0,0,0
800,1483,-4.320793926,54.97165715,"Temperate Broadleaf & Mixed Forests",18.79183485,377,11.125,6.010935424,2.21e-05,39,0.246324786,0.233589744,0.122499039,0.115488364,0.311880342,0.306581197,0.107774769,0.11340037,0,0,0,0.00170940170940171,0,0,0,0.00128205128205128
801,1484,-7.637213971,57.52358595,"Temperate Broadleaf & Mixed Forests",5.927306808,0,0.5,6.039963635,7.42e-07,6,0.246666667,0.242222222,0.103644163,0.101808071,0.287222222,0.293888889,0.114517237,0.103486876,0,0.01,0,0.005,0,0.00333333333333333,0,0
802,1487,-2.892957213,57.01986752,"Temperate Conifer Forests",41.79298218,372.5,10.4375,5.778793926,0.000561954,85,0.270352941,0.256901961,0.172232945,0.165035302,0.335882353,0.293686275,0.142065135,0.140469234,0.00847058823529412,0.0324705882352941,0.0216078431372549,0.0378823529411765,0,0,0,0
803,1488,-2.934935893,57.08538599,"Temperate Conifer Forests",11.6420034,182.25,3.96875,11.05183436,0.000154574,26,0.287179487,0.265384615,0.169060175,0.166195916,0.372820513,0.329871795,0.193165986,0.144640349,0.0106410256410256,0.0321794871794871,0.0198717948717948,0.0365384615384615,0,0,0,0
804,1489,-1.976980653,57.33481122,"Temperate Broadleaf & Mixed Forests",9.876827912,17,1.5625,13.41870129,1.5e-05,10,0.325,0.325333333,0.132564915,0.127339344,0.394,0.399333333,0.149499577,0.153902326,0,0,0,0,0,0,0,0
805,1491,124.3855674,0.835341991,"Tropical & Subtropical Moist Broadleaf Forests",125.3988281,945,24.0625,12.60594968,0.03688772,211,0.30849921,0.26699842,0.242713638,0.195051653,0.410979463,0.364470774,0.232226393,0.156748268,0.00252764612954187,7.89889415481834e-05,0.0314691943127962,0.000268562401263823,0.00252764612954187,7.89889415481834e-05,0.0314691943127962,0.000268562401263823
806,1495,113.8266804,-8.455897294,"Tropical & Subtropical Moist Broadleaf Forests",622.7254984,326.5,21.4375,NA,0.070631519,627,0.146422116,0.138128655,0.084052611,0.062092839,0.280898458,0.19718235,0.085289713,0.09104711,0.0151249335459862,0.00118022328548644,0.052408293460925,1.59489633173844e-05,0.0147900053163211,0.00118022328548644,0.0494843168527379,1.59489633173844e-05
807,1496,106.4234799,-6.721274506,"Tropical & Subtropical Moist Broadleaf Forests",293.8829912,944.5,20.65625,7.620421093,0.278720973,872,0.24956422,0.291704893,0.304969084,0.272534311,0.419858563,0.40733945,0.326166858,0.331704282,0.103100152905199,0.00391819571865443,0.148761467889908,0.0105504587155963,0.102943425076453,0.00391819571865443,0.147920489296636,0.0105504587155963
808,1499,129.4457433,-3.093888993,"Tropical & Subtropical Moist Broadleaf Forests",2353.47844,858.5,23.8125,7.605061978,10.6514782,2046,0.210177582,0.291691105,0.232757888,0.249477624,0.274731183,0.298737374,0.222857482,0.142677371,0.00248941023134571,0.016860540892799,0.0263685239491691,0.0360720104268491,0.00131313131313131,0.0140811339198436,0.0263685239491691,0.0312349299446074
809,1516,178.0244746,-17.6267552,"Tropical & Subtropical Moist Broadleaf Forests",14.69819152,990.25,19.9375,8.492913908,0.004966893,14,0.447380952,0.457142857,0.213394531,0.237101099,0.72,0.676428571,0.171964916,0.155115388,0.0585714285714286,0.00619047619047619,0.105238095238095,0.00547619047619048,0.0585714285714286,0.000476190476190477,0.0990476190476191,0.00380952380952382
810,1517,26.70076108,69.58392396,"Boreal Forests/Taiga",708.9971326,NA,NA,0.144658809,0.000606384,2365,0.329229035,0.337388302,0.208856299,0.190669424,0.457684285,0.447766032,0.213256032,0.208200735,0.00814940098661029,0.0054291754756871,0.0120211416490486,0.0151120507399577,0.00547568710359408,0,0,0
811,1518,27.39049565,68.16031729,"Boreal Forests/Taiga",178.4287458,NA,NA,2.574954797,0.000169232,560,0.434886905,0.391666667,0.200787982,0.199166732,0.515732143,0.483005952,0.202774815,0.19593096,0.00413690476190476,0,0.0161309523809524,0.000958333333333333,0.00332738095238095,0,0,0
812,1519,28.71936783,67.39583223,"Boreal Forests/Taiga",146.8133688,NA,NA,0.0068559,0.000143576,446,0.416532138,0.403251121,0.230453272,0.216568144,0.524491779,0.513863976,0.220290913,0.213080029,0.00698804185351271,0,0.0190657698056801,0.0078101644245142,0.00365470852017937,0,0,0
813,1520,25.52215662,66.04721182,"Boreal Forests/Taiga",70.1612551,NA,NA,1.250020696,6.92e-05,203,0.411527094,0.402857143,0.184529971,0.17290056,0.523990148,0.503087028,0.213142733,0.194308237,0.0190968801313629,0,0.0776190476190476,0.00604269293924466,0.01,0,0.00645320197044335,0
814,1521,25.09123672,66.28226552,"Boreal Forests/Taiga",48.62661784,NA,NA,1.256962236,4.83e-05,140,0.405619048,0.388,0.190542224,0.193659029,0.512214286,0.489333333,0.201500014,0.182512068,0.0217857142857142,0,0.0743809523809524,0.00364285714285714,0.01,0,0.0055,0
815,1522,20.6678353,69.06549214,"Tundra",29.05670266,NA,NA,0.35446352,2.07e-05,103,0.370291262,0.327928803,0.173614654,0.153824871,0.477540453,0.464110032,0.170105918,0.184161981,0.00359223300970873,0.00245954692556634,0.0516828478964401,0,0.00200647249190939,0,0,0
816,1523,30.37110425,63.97303388,"Boreal Forests/Taiga",25.17309863,NA,NA,1.771982812,2.22e-05,64,0.452083333,0.436927083,0.167569531,0.178368405,0.56046875,0.5503125,0.223086488,0.216751814,0.03,0.00333333333333333,0.0939583333333333,0.00307291666666667,0.005625,0,0.00338541666666666,0
817,1524,24.79431577,63.20811208,"Boreal Forests/Taiga",12.65451718,NA,NA,2.125942569,1.22e-05,31,0.438709677,0.443655914,0.207935354,0.219274706,0.555806452,0.559892473,0.229726149,0.230975735,0.0169892473118279,0,0.0908602150537633,0,0,0,0,0
818,1526,6.870405722,45.97927397,"Temperate Conifer Forests",32.99345734,2083,32.28125,16.19052466,0.000269203,54,0.314074074,0.381975309,0.149354598,0.180360516,0.409444444,0.530432099,0.159278412,0.177317565,0.0237654320987654,0.0608024691358025,0.0340740740740741,0.0896296296296297,0.0004320987654321,0.00462962962962963,0.00296296296296296,0.0217901234567901
819,1527,0.15895671,42.84309326,"Temperate Broadleaf & Mixed Forests",23.21153696,2299,26.375,9.306385949,0.000528883,37,0.275225225,0.313963964,0.166748215,0.23701181,0.483783784,0.497567568,0.214756921,0.243770625,0,0,0.000990990990990991,0.0063063063063063,0,0,0.00018018018018018,0.00117117117117117
820,1538,10.53270714,51.80138034,"Temperate Broadleaf & Mixed Forests",1.674444706,676,4.125,11.44579489,4.56e-06,5,0.258,0.333333333,0.199951846,0.135901199,0.347333333,0.409333333,0.145124893,0.118767331,0,0,0.00333333333333333,0,0,0,0,0
821,1542,9.623785879,48.0833406,"Temperate Broadleaf & Mixed Forests",14.01588762,578,1,13.20758036,3.85e-05,25,0.5144,0.5164,0.202646003,0.210980591,0.679333333,0.668933333,0.216609337,0.227412325,0,0,0.01,0,0,0,0.01,0
822,1543,-1.088683065,7.128449486,"Tropical & Subtropical Grasslands, Savannas & Shrublands",338.3897747,128,2.5,9.084939092,0.008765905,403,0.303581472,0.290140612,0.113204204,0.125136367,0.383730356,0.381133168,0.149689843,0.15167439,0.00818031430934657,0,0.0542597187758478,0,0,0,0.00743589743589744,0
823,1544,24.23891027,36.78902853,"Mediterranean Forests, Woodlands & Scrub",8.897278105,237.25,29.46875,NA,5.17e-06,9,0.313333333,0.287407407,0.187363322,0.165664109,0.482222222,0.483333333,0.211927524,0.207658945,0.0296296296296296,0.00333333333333333,0.0688888888888889,0,0.0174074074074074,0,0.0414814814814814,0
824,1545,25.21864073,35.44694072,"Mediterranean Forests, Woodlands & Scrub",11.92274029,82.5,11.625,NA,1.18e-05,11,0.381515152,0.389393939,0.17871339,0.165990363,0.513939394,0.547575758,0.19467034,0.198643754,0.0415151515151515,0.00696969696969697,0.104242424242424,0.00333333333333333,0.026060606060606,0,0.060909090909091,0
825,1552,-15.90687475,64.76749781,"Boreal Forests/Taiga",63.46164705,NA,NA,0,5.32e-05,172,0.339612403,0.327655039,0.176737745,0.154554802,0.381763566,0.378643411,0.153760814,0.165329522,0.028468992248062,0.0235077519379845,0.0514147286821706,0.0589147286821706,0.00172480620155039,0.000310077519379845,0.0152713178294574,0.0281782945736434
826,1553,-20.6044633,63.30405131,"Boreal Forests/Taiga",65.28245011,NA,NA,NA,4.65e-06,11,0.330606061,0.32969697,0.09894299,0.106390061,0.394545455,0.385151515,0.134482346,0.137792366,0.0384848484848485,0.0124242424242424,0.0778787878787878,0.0433333333333334,0.01,0.00575757575757576,0.016060606060606,0.02
827,1559,168.5760605,-46.57203525,"Temperate Broadleaf & Mixed Forests",35.42977933,4,0.65625,5.778156659,0.000398785,62,0.32811828,0.340537634,0.183868706,0.187315888,0.467903226,0.474301075,0.189757623,0.18723779,0.00924731182795699,0,0.0449462365591398,0,0.00924731182795699,0,0.0227956989247312,0
828,1561,172.9150806,-40.54284166,"Temperate Broadleaf & Mixed Forests",113.6640483,0,0,NA,0.000659075,34,0.208921569,0.208529412,0.150464167,0.136426891,0.430588235,0.39627451,0.20529109,0.192394478,0.000784313725490195,0.00166666666666667,0.0373529411764706,0.00588235294117647,0,0,0.0206862745098039,0.00588235294117647
829,1563,175.0827271,-36.20137967,"Temperate Broadleaf & Mixed Forests",30.74983394,225.5,26.03125,NA,0.9278462,43,0.17627907,0.184186047,0.135966036,0.134876395,0.297829457,0.299379845,0.181589522,0.14282783,0.00767441860465116,0.00705426356589147,0.0227131782945736,0.0106201550387597,0.000310077519379845,0,0.0127906976744186,0.00627906976744186
830,1567,170.2782601,-43.1549817,"Temperate Broadleaf & Mixed Forests",11.51256156,16.5,2.375,0.253783675,0.000246545,24,0.502083333,0.502777778,0.276017765,0.278649866,0.738055556,0.756388889,0.20295443,0.199772891,0.215416666666667,0.114861111111111,0.428888888888889,0.159305555555556,0.178194444444445,0.0625,0.376111111111111,0.0730555555555556
831,1572,175.7448826,-39.54342781,"Temperate Broadleaf & Mixed Forests",23.67679766,1000,13.0625,3.765449136,0.000279776,36,0.166481481,0.170833333,0.169804033,0.171310616,0.338796296,0.317037037,0.249271324,0.205410545,0.0160185185185185,0,0.0485185185185185,0.00277777777777778,0.0128703703703704,0,0.0325925925925926,0.00138888888888889
832,1575,172.331946,-42.36179356,"Montane Grasslands & Shrublands",135.6447179,1064,33.71875,2.523283608,0.002894986,218,0.146131498,0.136559633,0.130511831,0.112956379,0.34558104,0.314938838,0.274347764,0.227499346,0.0141284403669724,0.0199847094801223,0.0769418960244648,0.0336085626911315,0.0104128440366972,0.000458715596330275,0.0589908256880734,0.0073394495412844
833,1576,171.7402763,-41.84570421,"Temperate Broadleaf & Mixed Forests",59.20409002,246.5,28.75,11.76032495,0.001796976,90,0.191777778,0.189481481,0.162539367,0.158964528,0.382185185,0.417,0.237899502,0.26838532,0.0271481481481482,0.0115925925925926,0.0908518518518519,0.029962962962963,0.00477777777777778,0.00611111111111111,0.07,0.0174074074074074
834,1577,177.3282921,-38.22952961,"Temperate Broadleaf & Mixed Forests",192.0970363,403.5,31,3.448616646,0.004624277,293,0.16440273,0.15890785,0.17208034,0.149778284,0.34039818,0.321274175,0.260028003,0.249990882,0.0332081911262798,0.00177474402730375,0.0944027303754267,0.00418657565415244,0.0117178612059158,0,0.0657337883959045,0.00235494880546075
835,1578,173.7705469,-41.10711905,"Temperate Broadleaf & Mixed Forests",61.97685934,378,29.375,NA,0.001636261,91,0.196336996,0.182087912,0.136652022,0.142355176,0.331575092,0.303406593,0.146414777,0.145074477,3.66300366300367e-05,0,0.0176556776556776,0.00586080586080587,0,0,0.0043956043956044,0.00527472527472528
836,1579,171.1385949,-42.8310718,"Temperate Broadleaf & Mixed Forests",103.1373872,211,12,4.240441286,0.001870255,161,0.379627329,0.402919255,0.297712236,0.288469452,0.600993789,0.558612836,0.241198741,0.223710035,0.129068322981367,0.0694409937888199,0.294575569358178,0.167101449275362,0.105714285714286,0.0438302277432712,0.194906832298137,0.111780538302277
837,1583,176.4677369,-38.19917356,"Temperate Broadleaf & Mixed Forests",58.33941598,421,8.5625,4.250065004,0.001682995,49,0.209931973,0.187891156,0.19030583,0.178428457,0.376870748,0.348095238,0.227435268,0.217631571,0.0400680272108844,0.00136054421768708,0.0866666666666666,0.00496598639455782,0.0185714285714286,0.00122448979591837,0.0628571428571429,0.00115646258503401
838,1586,173.858099,-40.82319098,"Temperate Broadleaf & Mixed Forests",40.96775822,239,22.9375,NA,0.000581418,88,0.153598485,0.157121212,0.100472092,0.111583277,0.281136364,0.280265152,0.142630255,0.152481499,0,0,0.00162878787878788,0,0,0,0,0
839,1589,174.0890471,-41.0998558,"Temperate Broadleaf & Mixed Forests",45.10949531,648,35.1875,2.772480217,0.001046142,69,0.162463768,0.162995169,0.123950062,0.129501282,0.281835749,0.314009662,0.147852432,0.157225082,0.000628019323671497,0,0.0104347826086957,0.000724637681159421,0.000144927536231884,0,0.00154589371980676,0.000483091787439614
840,1590,178.24245,-37.64877985,"Temperate Broadleaf & Mixed Forests",32.72662979,572,28.6875,1.628092899,0.000642385,49,0.268639456,0.271156463,0.221406585,0.201257915,0.439047619,0.467482993,0.228730913,0.217853961,0.0604761904761905,0.0102040816326531,0.0969387755102041,0.0448299319727891,0.0213605442176871,0.00700680272108843,0.0774149659863946,0.0183673469387755
841,1591,173.4810042,-35.18740844,"Temperate Broadleaf & Mixed Forests",29.61432134,292.25,17.53125,5.847694756,0.000404745,44,0.262045455,0.266136364,0.138199598,0.140730694,0.422575758,0.437121212,0.202979038,0.20536033,0.000984848484848486,0.0163636363636364,0.0347727272727273,0.0161363636363637,0,0,0.0158333333333333,0.00136363636363636
842,1592,173.815938,-41.20310447,"Temperate Broadleaf & Mixed Forests",26.64265539,447,34.4375,NA,0.000681568,45,0.211481481,0.204296296,0.13099609,0.150135558,0.334,0.332,0.131068301,0.160674466,0,0,0.0142222222222222,0.00414814814814814,0,0,0.00133333333333333,0.00333333333333333
843,1601,175.8629083,-37.69895018,"Temperate Broadleaf & Mixed Forests",16.0764986,454.5,25.375,7.471722549,0.000235926,23,0.282608696,0.272463768,0.227119941,0.225880413,0.417391304,0.419710145,0.229808546,0.230491187,0.0702898550724638,0.00420289855072464,0.134927536231884,0.0336231884057971,0.0385507246376812,0.00304347826086957,0.104492753623188,0.0127536231884058
844,1609,170.0081458,-45.91920647,"Temperate Grasslands, Savannas & Shrublands",14.09539665,312.5,24.1875,6.980919641,0.000144726,23,0.204347826,0.195217391,0.138039199,0.117233249,0.279130435,0.261449275,0.138069965,0.116262038,0.0182608695652174,0.00159420289855073,0.0295652173913044,0.011304347826087,0.00115942028985507,0,0.00492753623188406,0
845,1613,172.3059108,-42.02070456,"Temperate Broadleaf & Mixed Forests",13.40927718,552,18.25,2.739573058,0.0003051,21,0.18015873,0.170793651,0.126812605,0.141243483,0.416984127,0.376031746,0.260798852,0.229458218,0.00841269841269841,0,0.0585714285714286,0.00809523809523809,0.000158730158730159,0,0.0474603174603174,0.00809523809523809
846,1614,175.3820697,-37.38415905,"Temperate Broadleaf & Mixed Forests",13.34400897,316.25,16.8125,6.525949032,9.42e-05,20,0.218666667,0.206666667,0.171458522,0.146637202,0.347,0.350666667,0.218846302,0.203767296,0.0216666666666667,0.00316666666666667,0.0571666666666667,0.0045,0.00316666666666667,0,0.038,0.00316666666666667
847,1618,174.3648348,-41.1661533,"Temperate Broadleaf & Mixed Forests",8.809659447,206.5,30.9375,NA,7.91e-05,14,0.181428571,0.184285714,0.099265379,0.085928597,0.316666667,0.315714286,0.133470262,0.134383618,0,0,0.000476190476190477,0,0,0,0,0
848,1620,173.5509919,-41.31296315,"Temperate Broadleaf & Mixed Forests",17.54762232,134.25,22.125,8.347316534,0.000462232,14,0.255714286,0.247857143,0.135178092,0.144022802,0.457857143,0.392857143,0.195863143,0.174382978,0,0,0.0311904761904762,0.00952380952380953,0,0,0.0178571428571428,0.00952380952380953
849,1628,10.02179884,3.801135011,"Tropical & Subtropical Moist Broadleaf Forests",45.72573252,13,4.375,5.739042437,0.014482516,51,0.45254902,0.40124183,0.16482146,0.153867694,0.481111111,0.433594771,0.12922327,0.164394987,0.0122222222222222,0.00189542483660131,0.0130065359477124,0,0.00764705882352941,0.00189542483660131,0.00862745098039216,0
850,1629,45.31978413,40.35356996,"Temperate Grasslands, Savannas & Shrublands",1252.738133,1898,0,3.318085016,0.018772851,2311,0.405544497,0.302327997,0.171418567,0.158289586,0.602387134,0.470089427,0.171626154,0.165793285,0,0,0.00257752776575797,0.0073965094475696,0,0,0.00123611712101543,0
851,1630,44.93006396,40.73681041,"Temperate Broadleaf & Mixed Forests",314.8259774,1635.5,24.0625,8.334110848,0.003688201,603,0.218380321,0.254571587,0.134095102,0.146349624,0.392028745,0.410099502,0.198880657,0.155295579,6.6334991708126e-05,0,0.00514096185737977,0,0,0,0.000226644555002764,0
852,1631,44.87950388,40.03596712,"Temperate Grasslands, Savannas & Shrublands",341.4467448,1777.25,23,11.61986564,0.003879256,346,0.165905588,0.198969171,0.121445408,0.118264764,0.364710983,0.350144509,0.173152095,0.15111639,0.0044990366088632,0,0.0271387283236995,0.000289017341040463,0.0016859344894027,0,0.00535645472061656,0
853,1634,49.10792711,39.59731521,"Deserts & Xeric Shrublands",72.30449635,-26,1.0625,7.275763976,0.000628967,101,0.361881188,0.377359736,0.213595772,0.20051105,0.515115512,0.541188119,0.192815978,0.189499932,0.0185148514851486,0.00976897689768977,0.0997029702970296,0.0252145214521452,0.00468646864686469,0,0.0688778877887788,0
854,1635,47.53656726,40.74267108,"Deserts & Xeric Shrublands",128.0085479,290.5,14.9375,7.595109458,0.000614815,412,0.300906149,0.306601942,0.205778526,0.172301337,0.487055016,0.53618932,0.175646978,0.237403359,0.0586407766990291,0.00114886731391586,0.115072815533981,0.0127750809061489,0.0354935275080906,0,0.094215210355987,0
855,1638,45.23610019,41.29546999,"Deserts & Xeric Shrublands",42.01797249,247,1.25,14.12243342,0.000225588,186,0.559767025,0.525896057,0.201971622,0.196219042,0.739946237,0.711738351,0.176155981,0.194710002,0.061989247311828,0.00333333333333333,0.108584229390681,0.0104838709677419,0.0332974910394265,0,0.0929390681003584,0
856,1641,46.61428598,39.04873104,"Temperate Broadleaf & Mixed Forests",8.738649234,581,14.125,7.970683623,8.61e-05,41,0.451219512,0.405121951,0.227571288,0.239275612,0.619512195,0.629512195,0.180531746,0.214431843,0.0590243902439025,0,0.237073170731707,0.00056910569105691,0.0167479674796748,0,0.0723577235772357,0
857,1643,28.3391706,54.7235871,"Temperate Broadleaf & Mixed Forests",846.2450167,166,1.125,5.960003114,0.001559522,1705,0.415454545,0.395593353,0.216538628,0.192407165,0.560928641,0.560336266,0.269345915,0.281608843,0.00864125122189638,0,0.0246392961876833,0.0004633431085044,0.00352688172043011,0,0.0217732160312805,0
858,1644,28.04140104,51.97663391,"Temperate Broadleaf & Mixed Forests",670.6771354,129,1.125,4.66409346,0.001357387,1271,0.446847627,0.451056911,0.222560091,0.227555972,0.604468922,0.595517965,0.238267255,0.240985564,0.0221872541306058,0,0.0243168109100446,0,0.00924731182795699,0,0.0168004196170994,0
859,1649,24.67396897,58.01216952,"Temperate Broadleaf & Mixed Forests",64.11469396,58,1.25,5.624405013,0.000108365,141,0.397801418,0.377328605,0.154774878,0.155829424,0.511891253,0.502529551,0.262247138,0.269081348,0.01,0.00333333333333333,0.0132860520094563,0.0121276595744681,0,0,0.00288416075650118,0
860,1650,22.10795988,58.29406661,"Temperate Broadleaf & Mixed Forests",26.03471047,43,1.375,4.005154777,2.35e-05,60,0.4325,0.414166667,0.17757613,0.159026154,0.559722222,0.547111111,0.217233865,0.207866357,0.01,0.000166666666666667,0.0135555555555556,0.0106666666666667,0,0,0,0
861,1652,43.26286184,41.83927556,"Temperate Broadleaf & Mixed Forests",276.6155485,1502.5,28.5,4.654531639,0.007218448,208,0.303541667,0.310544872,0.163679615,0.179364828,0.504198718,0.474935897,0.226905066,0.209643198,1.6025641025641e-05,0,0.00338141025641026,0,0,0,0.000128205128205128,0
862,1653,46.30835578,41.89553107,"Temperate Broadleaf & Mixed Forests",136.3469686,1723.75,35.5,7.783712749,0.003950793,310,0.178236559,0.16883871,0.118760694,0.104133169,0.260408602,0.232602151,0.142673733,0.114984602,0.00224731182795699,0.00180645161290323,0.00411827956989247,0.00238709677419355,7.52688172043011e-05,0,0.00164516129032258,0.00104301075268817
863,1654,40.57328705,43.47105013,"Temperate Broadleaf & Mixed Forests",138.5117802,1529,30.4375,8.433561454,0.009800828,267,0.203707865,0.261298377,0.132352614,0.132524603,0.343258427,0.43267166,0.199260873,0.234247507,0.000199750312109863,0,0.00235955056179775,0,0,0,0.000898876404494383,0
864,1656,42.03238539,41.73251194,"Temperate Broadleaf & Mixed Forests",128.0605327,1299.75,34.625,7.281821935,0.004291268,166,0.27751004,0.214337349,0.138903743,0.121796642,0.433915663,0.381204819,0.208826169,0.198175312,0,0.000502008032128514,0.00604417670682731,0.000200803212851406,0,0.000321285140562249,0.000823293172690761,0
865,1657,44.27265838,42.35841645,"Temperate Broadleaf & Mixed Forests",67.37754969,1832,35.125,3.638471091,0.001864065,100,0.310866667,0.279666667,0.181070698,0.166180253,0.4669,0.4158,0.225074092,0.223584834,0.0026,0,0,0.00123333333333333,7e-04,0,0,0
866,1660,46.477798,41.18456559,"Deserts & Xeric Shrublands",72.59237862,363,9.46875,5.313896081,0.000341127,158,0.420907173,0.382447257,0.204451956,0.2050095,0.610548523,0.593164557,0.211916818,0.221148826,0.0545569620253165,0.00630801687763712,0.118881856540084,0.0224261603375527,0.0230379746835443,0,0.0889873417721519,0
867,1664,40.41850841,43.18042904,"Temperate Broadleaf & Mixed Forests",21.9899472,102.25,14.40625,4.936993865,0.000419705,64,0.531875,0.523541667,0.243179879,0.229630318,0.585625,0.577916667,0.213428606,0.223772964,0.00046875,0.000677083333333333,0.030625,0,0,0,0.0178645833333333,0
868,1665,45.37270174,41.76441859,"Deserts & Xeric Shrublands",25.29458449,1189.5,17.75,6.932642127,0.000230248,15,0.395555556,0.313333333,0.194804957,0.181920859,0.524,0.452888889,0.163241513,0.159046542,0.0142222222222222,0.00888888888888889,0.0444444444444445,0.0348888888888889,0,0,0,0
869,1667,42.66937183,42.31822298,"Temperate Broadleaf & Mixed Forests",3.850310496,428.75,10.5625,12.90445497,4.04e-05,6,0.458888889,0.459444444,0.164204028,0.167427277,0.613333333,0.61,0.204513542,0.195522584,0.00333333333333333,0,0.03,0,0.00333333333333333,0,0.0255555555555555,0
870,1668,69.19106211,50.4285725,"Temperate Grasslands, Savannas & Shrublands",2504.443533,302,0,2.252159305,0.004841082,4564,0.476641104,0.444697634,0.183909377,0.199977031,0.6157435,0.613899357,0.193436456,0.222330658,0.118678060181128,0.000762489044697633,0.256096990943617,0.00956251825883728,0.0562481741162723,0,0.185874963482325,0
871,1669,77.36182298,43.12767398,"Montane Grasslands & Shrublands",719.9880337,3569.25,35.15625,5,0.006332441,1144,0.101914336,0.124656177,0.114265752,0.137217628,0.145221445,0.216083916,0.121257037,0.13493248,0.00311771561771562,0.00573717948717949,0.0141171328671329,0.0126719114219114,0,5.82750582750583e-06,0.000597319347319348,0.0101136363636364
872,1670,64.36056415,51.5351102,"Temperate Grasslands, Savannas & Shrublands",813.0838681,122.25,0.625,6.005740702,0.001624819,1532,0.408936031,0.332352045,0.169511969,0.149336555,0.596927763,0.476821149,0.196009124,0.20781809,0.149046997389034,0.00674499564838991,0.270791993037424,0.0245278503046127,0.0988838120104439,0,0.190228459530026,0.00766971279373368
873,1671,70.60127992,42.31125189,"Temperate Grasslands, Savannas & Shrublands",742.5528424,2653.75,34.3125,7.251755617,0.197872102,1168,0.123687215,0.122049087,0.084437769,0.086146319,0.236187215,0.256749429,0.12094863,0.110653825,0.000182648401826484,0.00498002283105023,0.000248287671232877,0.017314497716895,0,0,7.13470319634704e-05,0
874,1672,85.79097626,48.80269356,"Montane Grasslands & Shrublands",795.6925088,1443,0,2.785342354,0.009389464,1401,0.322403045,0.104684749,0.206411879,0.100302055,0.421372829,0.206680942,0.151257871,0.129616526,0.0242945515108256,0.000528194147037832,0.0957554128003806,0.00138234594337378,0.00206281227694504,0,0.0132524387342375,0.000554365929098264
875,1673,59.91132957,45.66238672,"Deserts & Xeric Shrublands",208.2457965,66,1.125,NA,0.000397089,347,0.377579251,0.354149856,0.106262487,0.125739743,0.532756964,0.493506244,0.196657549,0.217890862,0.0700480307396733,0.00954851104707012,0.152632084534102,0.0133237271853987,0.0462728146013449,0,0.136013448607108,0
876,1674,71.93991818,41.87851845,"Montane Grasslands & Shrublands",213.498171,2146.5,34.5625,5.581482462,0.001495262,329,0.152158055,0.070901722,0.114910053,0.060715718,0.321975684,0.172776089,0.165116764,0.092936494,0.021823708206687,4.05268490374873e-05,0.0605572441742655,0.000344478216818642,0,0,9.11854103343465e-05,0
877,1675,70.70187975,41.64806406,"Temperate Grasslands, Savannas & Shrublands",1239.935923,2422.5,28.25,6.42490496,0.008256392,1917,0.107934272,0.076075465,0.087754707,0.058148204,0.222942097,0.183874109,0.116773351,0.105142139,5.21648408972352e-06,0.00115458181185881,0.00078942792557816,0.00931664058424622,0,3.4776560598157e-06,0.000432968179447053,0
878,1676,77.2671183,42.44189231,"Temperate Grasslands, Savannas & Shrublands",6315.429529,1601,0,NA,0.048406756,9946,0.291928413,0.277528655,0.209777082,0.216935061,0.501210872,0.446795362,0.201135193,0.210886365,0.00523426503116831,0.000840874053220726,0.0354517729070313,0.0148049467122461,0.0049735236946176,0,0.0167571553053154,0
879,1677,74.46535157,42.5330497,"Temperate Conifer Forests",130.9678716,3165,37.3125,7.745504419,0.000908102,211,0.149241706,0.201437599,0.115811498,0.117623053,0.294123223,0.379589258,0.154223976,0.18884605,0.0062085308056872,0.00958925750394946,0.0133333333333334,0.0059873617693523,0.000221169036334913,0,0.00200631911532385,0
880,1678,25.13819089,57.29035355,"Temperate Broadleaf & Mixed Forests",920.6652066,78,2.5,8.929813741,0.001559554,1967,0.335031351,0.303238434,0.17900888,0.14527219,0.464465345,0.478225724,0.260975329,0.255380075,0.00610066090493137,0.000433824775461786,0.0141416709032367,0.00500084731401458,0,0,0.00536519234028131,0
881,1679,22.41293723,57.68301384,"Temperate Broadleaf & Mixed Forests",163.2423468,17,1.25,NA,0.000271254,348,0.415057471,0.411877395,0.202646645,0.209119183,0.541877395,0.545181992,0.244117329,0.226396566,0.0099904214559387,0.00085249042145594,0.0132567049808429,0.0115038314176245,0,0,0,0
882,1680,26.15757715,56.75459973,"Temperate Broadleaf & Mixed Forests",29.72012978,113.5,2.8125,5.436801188,4.76e-05,64,0.43171875,0.424583333,0.16991206,0.179051865,0.52703125,0.530364583,0.274039455,0.268543791,0.000208333333333333,0,0.0179166666666667,0.00333333333333333,0,0,0.0122916666666667,0
883,1681,21.2048363,56.80285788,"Temperate Broadleaf & Mixed Forests",14.87444989,18,1.25,6.420906747,2.41e-05,29,0.433218391,0.431724138,0.200289312,0.197244118,0.567586207,0.55954023,0.209117356,0.211709175,0.01,0.000229885057471264,0.01,0.0067816091954023,0,0,0,0
884,1683,26.02078661,55.35262572,"Temperate Broadleaf & Mixed Forests",409.5887004,159,2,8.825233892,0.000753341,846,0.429306541,0.418743105,0.202418039,0.183747853,0.587281324,0.577923562,0.239267957,0.237700895,0,0,0.0261741528762805,0,0,0,0.0197872340425532,0
885,1684,24.5086043,53.99640374,"Temperate Broadleaf & Mixed Forests",112.0742411,133,1.25,5.416887583,0.000209213,226,0.452315634,0.449985251,0.192839224,0.225006556,0.575663717,0.578952802,0.216396798,0.222869118,0,0,0.0226401179941003,0,0,0,0.0173303834808259,0
886,1685,23.54865584,54.4667127,"Temperate Broadleaf & Mixed Forests",184.5561894,89,0.875,9.003930051,0.000363712,371,0.4155885,0.422138365,0.181263561,0.190299141,0.570907457,0.550610961,0.251986559,0.279505139,0,0,0.0200179694519318,0,0,0,0.0133513027852651,0
887,1686,22.64070364,56.28997838,"Temperate Broadleaf & Mixed Forests",39.51607418,84,1.5,5.402895991,7.17e-05,83,0.391445783,0.380321285,0.190117091,0.203232957,0.50124498,0.464096386,0.25146638,0.243269661,0.00333333333333333,0,0.00666666666666666,0,0,0,0.00333333333333333,0
888,1691,88.6586956,51.03222305,"Temperate Conifer Forests",9461.952854,2096,14.4375,0.250181417,0.052688415,17494,0.154282802,0.12335334,0.113135546,0.115460672,0.261965436,0.254509165,0.143134551,0.176700112,0.00616173164132465,0.00441865782554018,0.0317371670286955,0.00745379368164323,0.00335010098700507,0,0.0106124004420563,0.000832856979535843
889,1693,58.78916035,62.49815858,"Boreal Forests/Taiga",7077.930396,NA,NA,0,0.007509954,17815,0.258420245,0.266311348,0.195186361,0.203469511,0.476270746,0.410580036,0.244193837,0.181979812,0.0356177378613528,1.59042005800355e-05,0.0954244550472448,2.33885302647582e-05,0.0226066049209468,0,0.047632332304238,0
890,1694,91.8663981,52.17143542,"Temperate Conifer Forests",3899.500856,1560.5,26.1875,1.000091516,0.017412451,7388,0.15451137,0.13992736,0.132611959,0.090211089,0.317993142,0.309158545,0.179543396,0.170549172,0.0448484028153763,0.000141671178487638,0.145206641400469,0.0134249232990435,0.0292880346507851,0,0.0999652589785237,0
891,1695,136.1879767,45.28629505,"Temperate Broadleaf & Mixed Forests",3957.817893,605,17,0.259215515,0.02435963,6540,0.188494903,0.178226809,0.150652425,0.138799903,0.337221713,0.351136086,0.215548928,0.254402724,0.000549949031600406,0.00835830784913353,0.0104806320081549,0.0159260958205912,5.09683995922527e-07,2.03873598369011e-06,0.00400152905198776,0.000851172273190621
892,1696,40.28666053,43.83486579,"Temperate Broadleaf & Mixed Forests",2747.845393,1727,30.96875,9.923293762,0.593834973,4418,0.114990946,0.133761129,0.114810493,0.104017245,0.246904331,0.250373472,0.192147234,0.166958865,6.71495397615814e-05,9.73291081937528e-05,0.000863890146370906,0.0001056284895126,0,7.69578995020371e-05,0.000241436547457371,0
893,1700,31.99689978,67.93723736,"Boreal Forests/Taiga",3063.942652,NA,NA,3,0.003034364,9467,0.35313827,0.252629133,0.206567776,0.164033603,0.458598289,0.406990599,0.204289046,0.204408683,0.0106006830745396,0.0100003521002782,0.0282715397345164,0.0252984049857399,0.00808915179042991,0,0.00165804020985177,0
894,1701,36.13237126,56.39322729,"Temperate Broadleaf & Mixed Forests",940.3987248,150,1.5,6.764671321,0.001775608,5925,0.39185654,0.381083544,0.18727273,0.191637555,0.594376371,0.590462447,0.251941298,0.264113463,0.00049789029535865,0.00216877637130802,0.0114886075949367,0.0167459915611815,0,0,0.0114886075949367,0
895,1702,133.9848297,43.12018191,"Temperate Broadleaf & Mixed Forests",1395.876316,416.75,20.1875,1.318058863,0.01185633,2208,0.212807971,0.161887077,0.155221735,0.130150194,0.324981884,0.309444444,0.165379376,0.196015061,0.000795591787439613,0.000359299516908212,0.00974788647342995,0.0133695652173913,0.000291364734299517,0.000146437198067633,0.00318538647342995,0.00799064009661835
896,1703,37.90724662,58.61858964,"Boreal Forests/Taiga",1487.026619,102,0.25,2.356186551,0.002201281,3325,0.385827569,0.392501253,0.167405746,0.184847502,0.583285213,0.577823559,0.212988206,0.229193961,0.0565573934837093,0,0.170523308270677,0,0,0,0.00296140350877193,0
897,1704,64.11659586,61.99651108,"Boreal Forests/Taiga",937.7094046,NA,NA,2.255890325,0.000838026,2343,0.457673922,0.443967847,0.222837334,0.229833803,0.596151657,0.576894295,0.214019597,0.209259407,0.0332508180395505,0,0.102042964859866,0,0.0222108408023901,0,0.0431441172286243,0
898,1705,41.62938615,43.36248157,"Temperate Broadleaf & Mixed Forests",860.7237492,2548.5,36.625,9.424168406,0.074179315,1378,0.169107402,0.171555394,0.112080685,0.109320836,0.306523948,0.292786647,0.195831776,0.183966157,0.000573294629898404,0.000986937590711177,0.000316884373488147,0.00738026124818577,0,0,0,0
899,1706,127.1168924,54.05568108,"Temperate Conifer Forests",987.1637837,662,17.4375,0.751282788,0.002006722,1951,0.243078763,0.217119426,0.157664742,0.144862035,0.449277294,0.384288399,0.224147477,0.201310102,0.0907585853408509,0.0425679138903126,0.208612677259525,0.0888006150691953,0.048552878865539,0.0143892021185717,0.125554416538527,0.0364001366820434
900,1707,130.3151805,49.16458793,"Flooded Grasslands & Savannas",958.838641,104,0.9375,1.340364855,0.00416401,1703,0.352245058,0.302227442,0.159427737,0.148262217,0.507361519,0.474748483,0.192585406,0.188733435,0.195188882364455,0.120769230769231,0.328387159913878,0.266247798003523,0.146294773928362,0.00701702877275396,0.24687805832844,0.0131532589547857
901,1708,43.2274433,43.05079868,"Temperate Broadleaf & Mixed Forests",751.1080811,3223.5,38.75,7.25243179,0.048357778,1191,0.116764624,0.194715925,0.08026481,0.105239543,0.179966415,0.314063812,0.153548505,0.152701099,0.00783655191715645,0.0342317380352645,0.017050097956899,0.061872376154492,0.000237895326056535,0.000638119227539882,0.00139938427092079,8.39630562552476e-06
902,1709,57.95519875,53.41170382,"Boreal Forests/Taiga",478.8307773,684,7.5,2.575227108,0.000977253,939,0.367184949,0.359733759,0.219376716,0.213174291,0.557962371,0.559673411,0.238698665,0.253635482,0.105189918352858,0,0.235566205182819,3.5498757543486e-05,0.0357756478523252,0,0.0848810791622293,0
903,1712,137.5955802,50.72974611,"Boreal Forests/Taiga",764.9045118,105,4.375,0.186736325,0.002691388,1398,0.306423462,0.246273247,0.161719657,0.149452115,0.461897949,0.386070577,0.199041851,0.158257293,0.0416142107773009,0.00339532665712924,0.127186456843109,0.0191511683357177,0.022238912732475,7.15307582260373e-05,0.0578206962327134,0.00847162613257034
904,1714,92.92730789,55.80722532,"Boreal Forests/Taiga",576.1763229,513.75,12.625,4.52675556,0.001077782,1190,0.321705882,0.352148459,0.171345087,0.175763323,0.508355742,0.50759944,0.211114278,0.214538559,0.029453781512605,0,0.0864649859943978,0.0173557422969188,0.000291316526610644,0,0.026686274509804,0
905,1715,134.8741688,48.18984428,"Flooded Grasslands & Savannas",488.728363,148,5.09375,1.334738699,0.003019446,848,0.359830975,0.273970126,0.196561936,0.157579976,0.477158019,0.385951258,0.162137425,0.167303969,0.131509433962264,0.0993592767295598,0.236187106918239,0.248250786163522,0.0791194968553459,0.0131996855345912,0.168474842767296,0.0154874213836478
906,1716,43.04578838,64.58613944,"Boreal Forests/Taiga",406.3592871,NA,NA,0.250051246,0.000323555,1107,0.402553448,0.406865402,0.164605927,0.170371651,0.571559771,0.569870521,0.238981714,0.222248607,0.00224932249322493,0,0.050183679614574,0,5.72116832279433e-05,0,0.00237880156579344,0
907,1717,33.04785708,60.63429721,"Boreal Forests/Taiga",456.6446952,NA,NA,NA,0.000540207,1081,0.336083873,0.312445267,0.181091791,0.137818977,0.557437558,0.555356152,0.234383203,0.251068526,0.0415664508171446,0,0.127918593894542,0,0,0,0,0
908,1718,132.5051993,43.64512712,"Temperate Broadleaf & Mixed Forests",404.3773107,372.25,12.71875,2.902761458,0.003297584,646,0.257616099,0.21751806,0.12459059,0.124624409,0.419262126,0.381821465,0.225896051,0.242823815,0.00173374613003096,0.0145562435500516,0.0204076367389061,0.0189886480908153,0.00173374613003096,0.00829205366357069,0.017672858617131,0.0129205366357069
909,1719,43.32817339,54.83100204,"Temperate Broadleaf & Mixed Forests",566.1207872,156,1.625,8.617822732,0.001353821,1136,0.355158451,0.338873239,0.167278855,0.156333387,0.523506455,0.475994718,0.19794025,0.233895199,0.0121244131455399,0.0105897887323944,0.068794014084507,0.0166666666666667,0.00879107981220657,0,0.0426555164319249,0.00333333333333333
910,1720,39.61323404,51.94842462,"Temperate Broadleaf & Mixed Forests",298.8389067,155.25,1.5,6.375625024,0.001047499,568,0.418116197,0.397300469,0.136790539,0.141065457,0.58004108,0.564090376,0.197077189,0.207537337,0.0244248826291079,0,0.0626525821596243,0.00507042253521126,0.0178286384976526,0,0.0458509389671361,0
911,1721,60.00382477,54.23982935,"Temperate Grasslands, Savannas & Shrublands",364.1058271,357.75,4.15625,8.012288175,0.000599844,2226,0.342996406,0.337479784,0.206247533,0.211583342,0.583391734,0.570368374,0.214900963,0.201348432,0.0348472596585804,0.00911500449236299,0.0736253369272237,0.0285309973045822,0.0273539982030548,0,0.0598562443845463,0
912,1722,44.04065374,42.75019979,"Temperate Broadleaf & Mixed Forests",689.6846309,2569.75,37.09375,11.2584352,0.024974843,1090,0.125605505,0.177501529,0.079214052,0.118361331,0.212201835,0.256948012,0.172131159,0.137919731,0.0067737003058104,0.0133394495412844,0.00600000000000001,0.0285412844036697,0.00151987767584098,0.000204892966360856,0.000492354740061163,0
913,1723,49.7977705,53.40942122,"Temperate Broadleaf & Mixed Forests",213.805415,241.75,8.8125,11.45274722,0.000544577,408,0.355620915,0.32879085,0.162097656,0.182686722,0.455792484,0.422214052,0.169218684,0.179374389,0.0793627450980392,0.0182761437908497,0.137851307189542,0.00598856209150326,0.0555800653594771,0.000236928104575164,0.0931617647058823,0.000849673202614378
914,1724,40.70610439,54.81313345,"Temperate Broadleaf & Mixed Forests",563.7456157,117,1.375,10.3427485,0.001198741,1140,0.380295322,0.372847953,0.153820635,0.149414948,0.565190058,0.573690058,0.220100023,0.218367494,0.0106432748538012,0.00319298245614035,0.0453304093567251,0.0133333333333333,0.00742690058479532,0,0.029,0
915,1725,32.87383068,56.5141566,"Temperate Broadleaf & Mixed Forests",253.4553541,245,1.625,2.357949043,0.000426734,530,0.402327044,0.393201258,0.186558854,0.20341369,0.585610063,0.598559748,0.244047538,0.250017045,0,0,0.00676729559748428,0.00384276729559748,0,0,0.00676729559748428,0
916,1726,131.4897645,43.0954642,"Temperate Broadleaf & Mixed Forests",173.2408974,216.25,16.71875,3.843783503,0.001333129,272,0.256433824,0.218982843,0.134683897,0.134352923,0.393995098,0.375906863,0.199506634,0.236065163,0.00352941176470588,0.00900735294117647,0.0210661764705882,0.0256617647058824,0.00352941176470588,0.00707107843137255,0.0210416666666666,0.0153921568627451
917,1727,41.73787267,51.21677851,"Temperate Broadleaf & Mixed Forests",190.6186403,96,1.75,12.78619593,0.000620892,359,0.475524605,0.36086351,0.171919675,0.129142464,0.51551532,0.492896936,0.209694571,0.220966786,0.0483194057567316,0.00601671309192201,0.111569173630455,0.00321262766945218,0.00696378830083565,0.00248839368616527,0.0552924791086351,0
918,1728,59.62115523,57.43101641,"Boreal Forests/Taiga",110.2718065,396,1.875,3.307888038,0.000137738,235,0.434156028,0.393276596,0.236271695,0.220738928,0.666269504,0.625475177,0.24199689,0.230014016,0.0553758865248227,0,0.102624113475177,0,0.0108510638297872,0,0.0293049645390071,0
919,1729,33.92098363,62.29612359,"Boreal Forests/Taiga",107.9727456,NA,NA,0.453048544,0.00011317,270,0.418358025,0.40762963,0.159940028,0.173776149,0.559876543,0.546790123,0.230686734,0.228058203,0.0157283950617284,0.00333333333333333,0.0756296296296297,0.00333333333333333,0.00333333333333333,0,0,0
920,1730,49.04155662,55.57644947,"Temperate Broadleaf & Mixed Forests",82.67649004,90,1.875,10.91859661,0.000184887,166,0.378052209,0.379899598,0.198305326,0.197393847,0.564598394,0.565401606,0.194310842,0.210658661,0.0319076305220884,0.020863453815261,0.0879116465863453,0.00957831325301205,0.0244779116465864,0,0.0539558232931726,0.00333333333333333
921,1731,37.61831566,54.88626184,"Temperate Broadleaf & Mixed Forests",53.33432371,174,1.625,7.942448328,0.000107829,107,0.41834891,0.42152648,0.19368784,0.179763613,0.580872274,0.598442368,0.251355614,0.234071101,0.0117757009345794,0,0.0377881619937694,0.0127725856697819,0.00844236760124611,0,0.0325856697819314,0
922,1732,36.55338722,51.52222808,"Temperate Broadleaf & Mixed Forests",49.91247548,229,2.375,13.4792087,0.000158338,91,0.402234432,0.383443223,0.154542241,0.182458752,0.534981685,0.550769231,0.221137193,0.250601046,0.0171794871794872,0,0.0536263736263736,0.00597069597069598,0.00666666666666666,0,0.0394505494505494,0
923,1733,35.97497665,50.60738274,"Temperate Broadleaf & Mixed Forests",10.10022575,190.75,2.625,19.9101497,3.47e-05,20,0.452,0.448,0.156091932,0.169182493,0.619666667,0.599333333,0.194075523,0.196825422,0.0211666666666666,0,0.073,0.00116666666666667,0.00333333333333333,0,0.0396666666666667,0
924,1734,38.83339768,52.64813911,"Temperate Broadleaf & Mixed Forests",4.676690656,157.5,1.75,16.82400532,1.14e-05,12,0.410833333,0.403888889,0.152917725,0.159545393,0.588333333,0.586666667,0.216531297,0.222491349,0.0180555555555556,0.00138888888888889,0.045,0.00972222222222222,0.0141666666666667,0.00111111111111111,0.0297222222222222,0
925,1735,68.47733436,37.26280734,"Deserts & Xeric Shrublands",594.321032,336.5,1.5,12.99758687,0.002289225,751,0.473692854,0.370519308,0.223640562,0.224180345,0.655006658,0.578286729,0.187073542,0.206009009,0,0,0.0224411895250776,0.00510430537061696,0,0,0.0224411895250776,0.00425654682645362
926,1736,69.41280806,38.77904755,"Temperate Grasslands, Savannas & Shrublands",167.2664014,1965.5,39.78125,6.98239683,0.00214061,194,0.210189003,0.153453608,0.165665008,0.120900095,0.353127148,0.301065292,0.159830921,0.15493908,0.00152920962199313,0.0218213058419244,0.0262371134020619,0.0307560137457045,0,0,0.0141580756013746,0.00481099656357388
927,1737,57.12966853,41.01552657,"Deserts & Xeric Shrublands",5236.629519,77,1,5.276370629,0.015797484,8077,0.419754447,0.37665346,0.238111061,0.223919524,0.614454212,0.583111716,0.207544915,0.197588103,0.0620894721637572,0.00313730345425282,0.135059221658206,0.0130580661136561,0.0617300152696958,0,0.131230654946143,0.00980479550988403
928,1741,63.26300955,38.6015648,"Deserts & Xeric Shrublands",413.1415016,195,1.40625,6.262403459,0.001532187,616,0.475844156,0.461628788,0.222758353,0.201579791,0.657851732,0.656991342,0.2490075,0.225699809,0.00241883116883117,0,0.0119426406926407,0.00785714285714286,0.00241883116883117,0,0.0119426406926407,0
929,1745,24.58340094,48.27631341,"Temperate Conifer Forests",612.1650662,979,17.8125,9.698814165,0.005495396,1078,0.337581942,0.2472047,0.221604938,0.139224484,0.525027829,0.411227582,0.250263763,0.192610647,0.00252937538651825,5.56586270871985e-05,0.00741496598639455,0,0,0,0.00257266542980829,0
930,1748,30.82670135,50.77861368,"Temperate Broadleaf & Mixed Forests",2.812952666,101,1.125,6.395602199,8.18e-06,6,0.492222222,0.488888889,0.195178509,0.194576675,0.647777778,0.64,0.205800655,0.215910361,0.0166666666666667,0,0.0466666666666667,0,0.00333333333333333,0,0.0266666666666667,0
931,1749,27.99842618,51.4985539,"Temperate Broadleaf & Mixed Forests",200.8154349,161.5,1.25,5.839415084,0.000416746,368,0.458396739,0.455153986,0.225660139,0.246197272,0.604166667,0.606458333,0.239931642,0.242834174,0.0207699275362319,0,0.0251992753623189,0,0.01,0,0.0166666666666667,0
932,1750,34.08718526,44.4808757,"Temperate Broadleaf & Mixed Forests",133.1168211,564.5,16.90625,20.3268417,0.00033607,216,0.23537037,0.209058642,0.150129318,0.123488873,0.415123457,0.348503086,0.211842405,0.179731922,0.00260802469135803,0,0.00651234567901234,0.000200617283950617,0,0,0.00384259259259259,0
933,1751,33.94921987,46.4759298,"Temperate Grasslands, Savannas & Shrublands",334.3013575,30,0.875,12.29520046,0.000772912,562,0.543546856,0.490759193,0.161112694,0.180921432,0.56881376,0.567858837,0.256861336,0.268427626,0.0415776986951365,0,0.175065243179122,0,0.00399762752075919,0,0.105314353499407,0
934,1756,31.49763469,49.72679094,"Temperate Broadleaf & Mixed Forests",22.67431905,202.25,6.59375,11.56093037,8.04e-05,40,0.47375,0.48425,0.174850134,0.191683755,0.62125,0.620916667,0.189527617,0.197414011,0.0266666666666667,0,0.0534166666666666,0,0.0138333333333333,0,0.0365,0
935,1761,70.23184699,41.34755327,"Temperate Grasslands, Savannas & Shrublands",581.454581,2303,32.875,8.515316238,0.003736291,899,0.117245087,0.112728958,0.092266452,0.08838283,0.242576937,0.244145347,0.115099677,0.120529821,0,0.000637745643307379,0.000797182054134223,0.00924360400444939,0,0,0.000493140526510938,0
936,1764,66.77903929,40.52589672,"Temperate Grasslands, Savannas & Shrublands",213.8321124,1275.5,27.1875,6.186156794,0.001786281,331,0.238267875,0.19572004,0.176382392,0.148150093,0.44164149,0.340594159,0.221954058,0.193817608,0.00264853977844915,0.000533736153071501,0.0255689828801611,0.00614300100704935,0,0,0.00916414904330312,0
937,1766,68.24416335,39.60895507,"Temperate Grasslands, Savannas & Shrublands",176.5139433,2466.5,23.125,8.538929339,0.001415561,268,0.173370647,0.182114428,0.109003526,0.114769882,0.348731343,0.371405473,0.183019699,0.168882894,0,0.00599502487562189,0.000261194029850746,0.0320646766169155,0,0,0,0.00325870646766169
938,1767,60.36614764,41.99655616,"Deserts & Xeric Shrublands",58.5244317,89,0.875,12.39112503,0.000354991,92,0.455797101,0.427898551,0.181453867,0.18305211,0.674528986,0.629057971,0.208782792,0.223837649,0.0379347826086956,0,0.0602536231884058,0.0168115942028986,0.0318840579710145,0,0.0598913043478261,0.00438405797101449
939,1770,67.19970196,39.60440447,"Temperate Grasslands, Savannas & Shrublands",54.10931195,771,1.375,16.42768512,0.000371425,87,0.535632184,0.522681992,0.215388155,0.22114585,0.703218391,0.701609195,0.183817666,0.178228407,0.0126819923371647,0,0.0666666666666667,0.00291187739463602,0,0,0.00195402298850575,0
940,1772,76.98747207,10.41803638,"Tropical & Subtropical Moist Broadleaf Forests",1227.755882,938.25,15.9375,8.322776712,5.333350568,1456,0.067303114,0.072449634,0.032476972,0.034353598,0.136167582,0.143232601,0.076741491,0.063005413,0.00097069597069597,2.28937728937729e-06,0.0108562271062271,5.72344322344322e-05,0.000347985347985348,0,0.00194139194139194,1.6025641025641e-05
941,1773,81.44730087,16.83491205,"Tropical & Subtropical Moist Broadleaf Forests",699.0198322,16,1,20.5668277,0.007327144,846,0.244062254,0.25929472,0.128156841,0.152466133,0.419349882,0.436213554,0.193802014,0.190980587,0.0356422379826635,0.000677698975571316,0.0977777777777779,0.000760441292356187,0.0221079590228526,0.000677698975571316,0.0757407407407408,0
942,1774,81.50727879,17.4291713,"Tropical & Subtropical Moist Broadleaf Forests",535.0357253,362.5,20.0625,6.742749724,0.007826652,649,0.202845403,0.209522342,0.132417753,0.143864634,0.410056497,0.383004622,0.263305487,0.245591186,0.0214175654853621,0.000112994350282486,0.0618438623523369,0.000318438623523369,0.0195069337442219,0,0.0470364663585003,0
943,1778,85.99461015,21.93131228,"Tropical & Subtropical Dry Broadleaf Forests",418.704772,398,2.125,16.22733622,0.006946667,526,0.328403042,0.335209125,0.149345482,0.138689191,0.507560203,0.503010139,0.164910125,0.15992528,0.0427693282636248,0.00193916349809886,0.0955893536121672,0.0181875792141952,0.017851711026616,0,0.0683903675538657,1.90114068441065e-05
944,1779,74.47025947,15.14805986,"Tropical & Subtropical Moist Broadleaf Forests",1067.542945,587,10.8125,6.896118619,0.07803587,1287,0.304869205,0.35002849,0.166684457,0.25662261,0.518137788,0.458378658,0.289783376,0.222236678,0.0502460502460503,0.0482180782180783,0.167637917637918,0.0982750582750583,0.0492048692048691,0.046003626003626,0.156933436933437,0.0876094276094276
945,1782,78.23455277,18.23461496,"Tropical & Subtropical Dry Broadleaf Forests",118.571737,553.5,2.71875,15.7323797,0.001492448,142,0.405258216,0.392511737,0.186501398,0.17468534,0.608309859,0.607676056,0.257361254,0.239517233,0.0182863849765258,0,0.126901408450704,0,0.00779342723004695,0,0.0534507042253521,0
946,1784,79.20841113,23.38472416,"Tropical & Subtropical Dry Broadleaf Forests",1385.700366,429,2.25,15.2188399,0.015497161,1759,0.354271366,0.349530036,0.136760764,0.145001203,0.649751753,0.601034679,0.243464219,0.22601798,0.0717339397384878,0.0194656054576464,0.202743983323858,0.0391207125260565,0.0446143642220959,4.92704187985597e-05,0.0921129429600151,0.00938790979723328
947,1785,79.12343304,30.74273747,"Montane Grasslands & Shrublands",971.7332231,4717,39.9375,6,0.031757014,1317,0.154695014,0.145107568,0.104770594,0.116130333,0.175454315,0.144320425,0.137195683,0.127833535,0.00557074158440902,0.00339913945836497,0.00984560870665655,0.0117312072892938,0.000126550240445457,0.000179701341432548,0.000306251581878006,0.00422171602126044
948,1786,78.35699749,31.17042545,"Temperate Conifer Forests",599.0554543,3859,38.65625,5.258792271,0.021084614,816,0.164379085,0.160510621,0.135369259,0.092949292,0.21245915,0.200902778,0.155516712,0.13011279,0.000898692810457515,0.000620915032679738,0.0036029411764706,0.00741830065359476,0,0,0,0.00202614379084967
949,1788,78.84067707,19.20846201,"Tropical & Subtropical Moist Broadleaf Forests",1085.8651,276,2.875,14.89337928,0.015021605,1336,0.325281936,0.293016467,0.146453791,0.159153833,0.564146707,0.518141218,0.259334499,0.240411309,0.0411676646706587,0,0.153997005988024,0.000187125748502994,0.0217140718562874,0,0.104745508982036,0
950,1789,80.33915925,18.30844205,"Tropical & Subtropical Moist Broadleaf Forests",1189.665218,144,2.5,10.96673842,0.015743495,1456,0.229315476,0.313365385,0.132466599,0.193059723,0.399835165,0.43352793,0.161031357,0.174599686,0.0313484432234432,0.000707417582417582,0.135460164835165,0.0024793956043956,0.0171611721611722,9.15750915750917e-06,0.102126831501831,0.00143543956043956
951,1790,78.09267076,22.39509165,"Tropical & Subtropical Moist Broadleaf Forests",459.4996483,412,3.09375,14.92449151,0.006599184,574,0.320063879,0.297781649,0.144586354,0.162290003,0.55887921,0.517909408,0.225917556,0.202530923,0.0529268292682927,0.00181765389082462,0.130917537746806,0.0177351916376307,0.0363066202090592,0.000249709639953542,0.0949825783972125,0.0123925667828107
952,1791,80.08105459,17.90219158,"Tropical & Subtropical Moist Broadleaf Forests",1170.991414,275,2.375,14.32938731,0.014668771,1427,0.328953516,0.286991357,0.188361073,0.157297537,0.491359495,0.471616445,0.223710143,0.205380682,0.0231441252043915,0.000189208128941836,0.10704508292455,0.00042513431441252,0.0169703340341042,0,0.0769236159775753,0.00042513431441252
953,1792,77.24778829,9.445397355,"Tropical & Subtropical Moist Broadleaf Forests",1019.396042,997.75,22.125,7.744855604,0.783699085,1202,0.087950638,0.12734609,0.050763169,0.066193041,0.138602329,0.186120355,0.090278361,0.105337782,0.000219079312257349,0.000249584026622296,0.0019134775374376,8.87409872434831e-05,0.000219079312257349,0.000244037714919578,0.00176372712146423,6.65557404326123e-05
954,1793,84.94751283,20.55216586,"Tropical & Subtropical Moist Broadleaf Forests",793.1496263,194.5,10.9375,10.80642423,0.014101739,988,0.258441296,0.222911606,0.133742487,0.167196801,0.420408232,0.375087719,0.175362885,0.160606712,0.0317105263157895,0,0.076221322537112,0,0.0242543859649122,0,0.0659008097165992,0
955,1795,80.55124093,17.77882536,"Tropical & Subtropical Moist Broadleaf Forests",288.7264647,175,2.75,13.38743468,0.003770336,354,0.363606403,0.326600753,0.182459233,0.170981467,0.566393597,0.52905838,0.212212852,0.229085482,0.0302354048964218,0.000621468926553673,0.11078154425612,0,0.0238983050847457,0,0.0745668549905838,0
956,1798,77.2980161,8.617636944,"Tropical & Subtropical Moist Broadleaf Forests",293.6606137,988.5,24.5625,9.710399366,1.876396906,344,0.173294574,0.170281008,0.128754453,0.125912132,0.27994186,0.313633721,0.178286539,0.160093858,0.000106589147286822,0.00536821705426357,0.00281007751937984,0.00270348837209302,0,0.00275193798449613,0.00172480620155039,0.00192829457364341
957,1799,81.95401968,20.1596722,"Tropical & Subtropical Moist Broadleaf Forests",672.7084357,540.75,2.875,10.37541328,0.009062458,828,0.325257649,0.342987118,0.160177197,0.173218324,0.54729066,0.565913849,0.227771064,0.212581745,0.0293760064412238,0.00226650563607085,0.0630958132045089,0.0100966183574879,0.0196417069243156,0,0.0626127214170693,0.0100966183574879
958,1800,81.74865576,22.4426694,"Tropical & Subtropical Moist Broadleaf Forests",548.021595,482.5,5.28125,10.95345031,0.006485041,688,0.397248062,0.337839147,0.193461871,0.149881956,0.623817829,0.556085271,0.253325488,0.249923017,0.0555087209302325,0.00643895348837209,0.0992635658914729,0.0085562015503876,0.0395978682170542,0,0.0838808139534883,0.00654554263565892
959,1801,77.68614512,23.12047403,"Tropical & Subtropical Dry Broadleaf Forests",488.5596605,449,2,14.32540431,0.005634759,620,0.390693548,0.353204301,0.155255648,0.158089925,0.625924731,0.613811828,0.217029319,0.176109601,0.0616075268817205,0.0122741935483871,0.199198924731183,0.0535376344086021,0.0400215053763441,0.000521505376344087,0.107709677419355,0.0156720430107527
960,1802,73.90384653,24.55663672,"Tropical & Subtropical Dry Broadleaf Forests",289.0386805,517,2.5625,18.70152067,0.002933377,367,0.411725704,0.381653043,0.178323171,0.174280514,0.55595822,0.550454133,0.175392968,0.214537256,0.0249318801089919,0.012724795640327,0.0849318801089919,0.0428973660308811,0.00663941871026339,0,0.0515985467756585,0.00120799273387829
961,1803,82.5971181,24.61241082,"Tropical & Subtropical Dry Broadleaf Forests",548.071588,280,2.75,15.25630179,0.005144237,704,0.382059659,0.384138258,0.111812512,0.100865288,0.54110322,0.533939394,0.192522193,0.208381996,0.0710416666666667,0.00044034090909091,0.162225378787879,0.0107149621212121,0.0424100378787878,0,0.103233901515152,0
962,1804,92.38483535,23.60730499,"Tropical & Subtropical Moist Broadleaf Forests",604.4261858,323.5,18.75,5.297598189,0.116745548,771,0.19104626,0.158681366,0.119058561,0.074361373,0.2838262,0.309139645,0.151836612,0.218712217,0.00309554690877648,0.000276696930393429,0.00476005188067445,0.00243839169909209,0.00307392996108949,0.000181582360570687,0.00311284046692607,0.00131431041936878
963,1805,79.55130468,21.84811513,"Tropical & Subtropical Moist Broadleaf Forests",176.1538671,525.5,3,13.62987504,0.004163095,223,0.341046338,0.35387145,0.157058484,0.146462112,0.613901345,0.624917788,0.226525922,0.232499753,0.0359940209267563,0.00334828101644245,0.091898355754858,0.00715994020926756,0.0247982062780269,0,0.0675037369207773,0.00391629297458894
964,1806,83.48454864,23.53531246,"Tropical & Subtropical Dry Broadleaf Forests",467.9943968,656,4.46875,13.27174493,0.005129255,598,0.338768116,0.240111483,0.177422569,0.138461571,0.532162765,0.430691193,0.217235888,0.241327037,0.0419119286510591,0.0316164994425864,0.110239687848383,0.0769397993311037,0.0222909698996656,0.00502787068004459,0.0617614269788183,0.0207357859531772
965,1807,81.19144726,28.24470743,"Tropical & Subtropical Grasslands, Savannas & Shrublands",398.2548826,145,1.75,18.573604,0.009065043,522,0.247132822,0.330472542,0.115150925,0.128513686,0.477011494,0.504003831,0.287654297,0.265581231,0.126775223499362,0.0276245210727969,0.289891443167305,0.0947509578544061,0.0703831417624522,5.10855683269477e-05,0.131704980842912,0.0103512132822478
966,1808,76.48066942,26.03725894,"Tropical & Subtropical Dry Broadleaf Forests",555.085127,288.25,4.84375,15.25143572,0.005834436,720,0.329601852,0.419115741,0.128611904,0.16808903,0.510037037,0.594574074,0.234201194,0.20404109,0.0820231481481481,0.0372592592592593,0.199324074074074,0.0805092592592592,0.0503518518518518,0.0128888888888889,0.142226851851852,0.0425879629629629
967,1809,77.1220736,21.3308096,"Tropical & Subtropical Dry Broadleaf Forests",355.0287454,790.5,17.15625,12.25999006,0.005019957,444,0.268213213,0.265668168,0.169903902,0.169199397,0.508303303,0.512807808,0.305909194,0.2704881,0.0276276276276277,0.0072972972972973,0.164451951951952,0.0422147147147147,0.0133558558558558,0,0.0621846846846847,0.0122822822822823
968,1810,82.15253425,23.77557934,"Tropical & Subtropical Dry Broadleaf Forests",NA,587,6.6875,12.29945997,NA,2173,0.318524314,0.300019942,0.131337594,0.14495827,0.540710232,0.484221506,0.238913219,0.2289763,0.0478232857800276,0.0249286700414174,0.136402822518791,0.0599079613437644,0.0289891087590121,0.00124405583678478,0.0751725724804418,0.0135450222426753
969,1812,76.36957529,11.63621207,"Tropical & Subtropical Moist Broadleaf Forests",432.7840615,917.75,7.625,9.309156491,2.254593997,514,0.117989624,0.116413748,0.058958799,0.059183724,0.265629053,0.257801556,0.130690559,0.14570919,0.00199740596627756,0.0291309987029831,0.0223994811932555,0.03094682230869,0.000667963683527886,0.0241504539559014,0.0110635538261997,0.0235992217898833
970,1813,79.88040239,30.40514453,"Montane Grasslands & Shrublands",653.9143774,5138,40.1875,2.86118142,0.021663547,883,0.143518309,0.151864855,0.13097284,0.121160425,0.194764062,0.167500944,0.20144068,0.177304335,0.00550773876934693,0.00263873159682899,0.00957342393355983,0.00802567006417516,0.000841827104567761,0.000271800679501698,0.00150622876557192,0.00568138920347301
971,1814,76.64829371,11.56291407,"Tropical & Subtropical Moist Broadleaf Forests",401.0518663,921,7.5,12.90195674,0.309465008,470,0.092021277,0.121524823,0.050059885,0.054147038,0.191375887,0.192113475,0.105417591,0.070316778,0.00025531914893617,0.00243262411347518,0.00493617021276596,0.00440425531914893,0.000127659574468085,0.00197163120567376,0.00183687943262412,0.00199290780141844
972,1815,77.95937135,23.28507073,"Tropical & Subtropical Dry Broadleaf Forests",219.3480244,438,1.75,14.43670177,0.00250042,277,0.440348977,0.412611312,0.173767917,0.170989239,0.659410349,0.637942238,0.221484713,0.194593582,0.0661612515042118,0.00971119133574007,0.217063778580024,0.0550300842358604,0.0438868832731649,1.20336943441637e-05,0.113140794223827,0.0164380264741276
973,1817,76.76432797,10.41074929,"Tropical & Subtropical Moist Broadleaf Forests",263.4583571,624.75,12.6875,10.69670924,1.059252286,312,0.154262821,0.124316239,0.067904439,0.071627464,0.228472222,0.209775641,0.103855157,0.097491295,0.000192307692307692,0.000224358974358974,0.0123504273504273,0.000491452991452992,0,0.000224358974358974,0.00324786324786325,0.000288461538461538
974,1818,91.01639638,26.73420504,"Tropical & Subtropical Moist Broadleaf Forests",541.0939747,79,1.75,15.49185492,1.016343162,698,0.412063037,0.372640879,0.263865564,0.273072084,0.633954155,0.528643744,0.247610158,0.206123693,0.0794221585482331,0.00605062082139446,0.163027698185291,0.00703438395415473,0.0665377268385865,0.00605062082139446,0.161972301814709,0.00703438395415473
975,1821,82.44351732,21.42122706,"Tropical & Subtropical Moist Broadleaf Forests",239.013259,330.25,2.875,13.56850792,0.002906093,296,0.410518018,0.376272523,0.193965753,0.174210293,0.637398649,0.586801802,0.218157624,0.206257403,0.0799887387387387,0.000123873873873874,0.13420045045045,0.00864864864864865,0.0553490990990991,0,0.103682432432432,0.00814189189189189
976,1824,80.36453642,28.3964151,"Tropical & Subtropical Moist Broadleaf Forests",69.63249744,180,1.625,14.48479694,0.001313253,92,0.338876812,0.470398551,0.132864629,0.095284735,0.558224638,0.65692029,0.265880267,0.227199912,0.0885507246376812,0.00847826086956522,0.165434782608696,0.0240217391304348,0.0673550724637682,0,0.137355072463768,0.0196014492753623
977,1825,75.67811304,24.6009317,"Tropical & Subtropical Dry Broadleaf Forests",904.3578739,415,1.75,14.81281543,0.008770713,1157,0.399613944,0.429337367,0.161251923,0.169689582,0.610267934,0.614428119,0.225080217,0.239268502,0.0462402765773552,0.00480265053298761,0.143866320944973,0.0236819360414866,0.0385594929415154,0.000420628061077498,0.100106597522328,0.0102852203975799
978,1826,77.45083169,8.432340589,"Tropical & Subtropical Moist Broadleaf Forests",245.4724574,930.75,26.25,8.538415658,0.089107545,288,0.180243056,0.189837963,0.126326529,0.113201542,0.320393519,0.344027778,0.201490959,0.187426669,0.0003125,0.00503472222222222,0.00206018518518519,0.00143518518518518,0,0.00266203703703704,0.000532407407407407,0.000127314814814815
979,1827,73.26018807,19.52172249,"Tropical & Subtropical Moist Broadleaf Forests",206.7887294,125.5,5.09375,17.60497325,0.005850145,258,0.336524548,0.508966408,0.195311844,0.260758207,0.622390181,0.698204134,0.28337208,0.248944222,0.0771447028423773,0.0463049095607236,0.300219638242894,0.108372093023256,0.0771447028423773,0.0463049095607236,0.299431524547804,0.104819121447029
980,1829,75.91459271,24.83386842,"Tropical & Subtropical Dry Broadleaf Forests",150.9195267,371.5,2.25,17.45886539,0.00145099,196,0.397329932,0.411054422,0.153424509,0.163978722,0.621479592,0.622602041,0.225625692,0.246794778,0.0606122448979592,0.00714285714285714,0.176275510204082,0.0331972789115646,0.0518027210884354,0.00210884353741496,0.119965986394558,0.0189795918367347
981,1830,78.03948915,17.9644798,"Tropical & Subtropical Dry Broadleaf Forests",35.04000624,486,1.625,24.08023339,0.000435747,43,0.40255814,0.426434109,0.17618459,0.173539732,0.612093023,0.593023256,0.221248452,0.222213809,0.0315503875968992,0,0.121860465116279,0,0.0141860465116279,0,0.0630232558139535,0
982,1832,85.33834728,24.13864903,"Tropical & Subtropical Dry Broadleaf Forests",455.9728148,540.5,2.625,15.36072371,0.004913044,579,0.330063328,0.356994819,0.14132068,0.157169438,0.4617962,0.480213011,0.155902727,0.201278598,0.0470869314910766,0.000840529648819803,0.0891767415083478,0.001335636154289,0.0151065054691998,0,0.0567415083477261,0
983,1833,75.85431914,21.38380573,"Tropical & Subtropical Dry Broadleaf Forests",101.5239505,520.25,7.84375,16.47081919,0.001398869,128,0.40078125,0.379557292,0.182429305,0.198292287,0.587317708,0.55734375,0.199886113,0.221615886,0.0161197916666667,7.8125e-05,0.0955208333333333,0,0.00369791666666667,0,0.0668489583333334,0
984,1834,86.8188249,20.63325391,"Mangroves",42.29929994,3,1,16.06566059,0.000494557,55,0.389151515,0.394484848,0.109392941,0.119180088,0.456545455,0.456787879,0.11944129,0.129835368,0.102,0.0673939393939394,0.143030303030303,0.0718787878787878,0.0289090909090909,0,0.0462424242424242,0
985,1836,83.11025135,19.63485472,"Tropical & Subtropical Moist Broadleaf Forests",147.2045741,755.5,14.25,13.17032392,0.002540664,181,0.33359116,0.312154696,0.159014772,0.165968566,0.47053407,0.466445672,0.199592503,0.184499033,0.00443830570902394,0.000257826887661142,0.0155801104972376,0.000681399631675874,0.00438305709023941,0,0.0155801104972376,0.000681399631675874
986,1837,76.84670096,28.40982407,"Deserts & Xeric Shrublands",17.93566785,223,1.5,27.98254499,0.000164377,22,0.421666667,0.41530303,0.156009194,0.155874084,0.561969697,0.558333333,0.188886796,0.201462931,0.0727272727272728,0.0116666666666667,0.191969696969697,0.051969696969697,0.0596969696969697,0,0.115757575757576,0.00287878787878788
987,1838,80.06773728,21.31279238,"Tropical & Subtropical Dry Broadleaf Forests",153.7562582,347,2.875,11.40965964,0.002344884,187,0.349465241,0.378128342,0.138080109,0.144640762,0.601889483,0.596452763,0.252686289,0.232560242,0.0996791443850269,0.00802139037433155,0.271301247771836,0.0309090909090909,0.050427807486631,0,0.124723707664884,0.00463458110516934
988,1839,83.11310402,21.50684271,"Tropical & Subtropical Dry Broadleaf Forests",292.663523,267.75,3.84375,15.43248014,0.003688765,366,0.398105647,0.374517304,0.172417395,0.186799146,0.644253188,0.594134791,0.214922897,0.195469518,0.120182149362477,0.0118943533697632,0.245856102003643,0.0347176684881603,0.0668123861566484,0,0.10700364298725,0.00548269581056466
989,1840,77.25191176,8.488899803,"Tropical & Subtropical Moist Broadleaf Forests",151.6276204,203.5,16.25,11.29576707,0.037398825,177,0.230169492,0.174595104,0.12836245,0.166994238,0.372372881,0.328305085,0.170753112,0.169320205,0.000207156308851224,0.000282485875706215,0.0248210922787194,0.00566854990583804,0,0.000131826741996234,0.0104519774011299,0.00024482109227872
990,1843,82.8905765,23.68532723,"Tropical & Subtropical Dry Broadleaf Forests",602.083321,455,6.9375,13.02247576,0.006431628,766,0.374181897,0.306470844,0.147730094,0.13905024,0.560957354,0.499669278,0.235099334,0.220393186,0.0600783289817233,0.0303307223672759,0.157859007832898,0.0741427328111402,0.0368146214099217,0.0023585726718886,0.0842123585726719,0.015905134899913
991,1844,76.42500644,10.49182622,"Tropical & Subtropical Moist Broadleaf Forests",96.40258363,158,14.6875,9.575004295,0.005829035,115,0.305884058,0.223188406,0.158420407,0.167917702,0.455391304,0.417971014,0.221557647,0.235050562,0.0335072463768116,0.000289855072463768,0.0559420289855073,0.00701449275362319,0.0287536231884058,0.000289855072463768,0.0434202898550725,0.00686956521739131
992,1846,72.68659198,24.64466045,"Tropical & Subtropical Dry Broadleaf Forests",488.2694513,315.5,2,14.31969783,0.005784599,624,0.313525641,0.334962607,0.158471738,0.189097608,0.50409188,0.47329594,0.16892313,0.208638081,0.0556623931623932,0.0333920940170941,0.158424145299145,0.071159188034188,0.0286538461538461,0.0118055555555556,0.0868162393162394,0.0326442307692307
993,1847,89.46882997,26.51602543,"Tropical & Subtropical Moist Broadleaf Forests",69.8567888,53,1.5,19.15592173,0.007967562,89,0.493895131,0.472172285,0.255803144,0.254334912,0.716779026,0.742996255,0.240906557,0.2288011,0.205318352059925,0.00318352059925093,0.351011235955056,0.0334831460674158,0.169775280898876,0.00318352059925093,0.312022471910112,0.0302247191011236
994,1848,83.79026326,22.93258574,"Tropical & Subtropical Moist Broadleaf Forests",121.0101564,607,4,13.49689234,0.00138603,147,0.36952381,0.258820862,0.177218818,0.149438524,0.586145125,0.484988662,0.218284811,0.249685042,0.0379591836734694,0.00995464852607709,0.098390022675737,0.032562358276644,0.0310430839002268,0.000793650793650793,0.0750793650793651,0.0273242630385487
995,1849,74.20370578,14.98451281,"Tropical & Subtropical Moist Broadleaf Forests",175.939443,116,13.8125,7.550645912,0.01823165,212,0.447578616,0.415204403,0.243425412,0.265586606,0.633490566,0.646226415,0.264212987,0.303434606,0.0750786163522013,0.0674056603773585,0.157138364779874,0.14751572327044,0.0741352201257862,0.0666666666666667,0.148474842767296,0.140723270440252
996,1852,83.18839133,24.9366857,"Tropical & Subtropical Moist Broadleaf Forests",77.75283974,247,3.375,15.28590149,0.000711282,99,0.365286195,0.388080808,0.115451011,0.118097554,0.474949495,0.512962963,0.17133208,0.192305074,0.0643771043771043,0.000134680134680135,0.153232323232323,0.0144781144781145,0.0397979797979798,0,0.105892255892256,0.00245791245791246
997,1854,73.8779898,24.27774996,"Tropical & Subtropical Dry Broadleaf Forests",37.98016447,316.5,4.28125,19.53551901,0.000385239,48,0.436944444,0.392430556,0.17228904,0.186411579,0.562638889,0.530625,0.179650748,0.203694615,0.0319444444444444,0.00625,0.110208333333333,0.0420138888888889,0.009375,0,0.0603472222222222,0.00604166666666667
998,1855,76.95212882,22.78751683,"Tropical & Subtropical Dry Broadleaf Forests",78.86842757,355,1.65625,15.95271168,0.000977807,100,0.4088,0.413933333,0.15216002,0.158437962,0.6788,0.677633333,0.184568981,0.1815258,0.0575,0.00969999999999999,0.149033333333333,0.0208,0.0296666666666667,0,0.1,0.00743333333333333
999,1857,71.19532532,23.54497673,"Flooded Grasslands & Savannas",7199.130635,4,1.25,4.802882361,0.092532045,9128,0.289891177,0.305545209,0.160332125,0.193342449,0.467373284,0.46165206,0.178593758,0.182750355,0.175115030674846,0.0382303534910897,0.26899101665206,0.119736342389717,0.0451453403447268,0.000779287174992697,0.124085962605901,0.0222173531989483
1000,1862,77.51999439,27.16000157,"Tropical & Subtropical Moist Broadleaf Forests",28.64415711,177,1.875,21.14982136,0.000285709,37,0.487837838,0.465405405,0.149219488,0.136879104,0.602612613,0.597657658,0.179606419,0.188747375,0.23990990990991,0.0702702702702703,0.288558558558559,0.0954954954954955,0.0633333333333333,0.00207207207207207,0.171981981981982,0.0293693693693694
1001,1864,73.94711099,16.4062877,"Tropical & Subtropical Moist Broadleaf Forests",348.8840684,708.25,9.75,14.15644127,0.023887425,420,0.374746032,0.473261905,0.200224863,0.29215839,0.581722222,0.607126984,0.292416829,0.281246194,0.0916428571428572,0.0676190476190477,0.28318253968254,0.142619047619048,0.0916111111111112,0.0665634920634921,0.273555555555556,0.132801587301587
1002,1866,83.60727054,21.68534655,"Tropical & Subtropical Dry Broadleaf Forests",345.8328888,204,1.78125,16.34793094,0.004525071,434,0.40952381,0.338463902,0.149427397,0.14506069,0.633379416,0.61718894,0.254445913,0.279174799,0.189585253456221,0.0109447004608295,0.326075268817204,0.0191397849462366,0.103763440860215,0,0.15815668202765,4.60829493087557e-05
1003,1868,72.0318948,22.7559866,"Deserts & Xeric Shrublands",50.50430606,9,1.125,14.17645807,0.0006711,66,0.434242424,0.452070707,0.174223929,0.181614715,0.59979798,0.60040404,0.152460426,0.177582346,0.0815656565656566,0.0130808080808081,0.249242424242424,0.0145959595959596,0.0272222222222222,0,0.108181818181818,0.00863636363636364
1004,1899,115.5979727,3.075663375,"Tropical & Subtropical Moist Broadleaf Forests",12674.88999,1048.5,20.625,0.546899857,4.571622179,15212,0.304398282,0.163693794,0.294171125,0.153479652,0.47913577,0.275765185,0.268184658,0.210327482,0.068124945218687,0.0338809273380664,0.119596371285827,0.0875569725655184,0.0663756683320186,0.0328608992900342,0.112350118327636,0.0861644315890963
1005,1900,114.5604916,-3.307534624,"Tropical & Subtropical Moist Broadleaf Forests",0.31964903,9.5,2.5,29.45268434,2.23e-06,1,0.526666667,0.526666667,0.199876505,0.199876505,0.66,0.66,0.235597481,0.235597481,0.00333333333333333,0.00333333333333333,0.0133333333333333,0,0.00333333333333333,0.00333333333333333,0.0133333333333333,0
1006,1905,107.612098,-6.761173079,"Tropical & Subtropical Moist Broadleaf Forests",18.20224655,1978.75,17.46875,8.923947951,0.007945222,4,0.5625,0.4825,0.23970307,0.274605497,0.586666667,0.510833333,0.233769434,0.23207498,0.0383333333333333,0.0108333333333333,0.0366666666666667,0,0.0383333333333333,0.0108333333333333,0.0358333333333334,0
1007,1906,107.4839647,-7.192745836,"Tropical & Subtropical Moist Broadleaf Forests",93.10646046,1722.5,22.8125,8.254480523,0.054981729,95,0.342421053,0.332982456,0.255144072,0.206589573,0.411824561,0.396596491,0.227432911,0.221380743,0.032,0.00294736842105264,0.0366666666666666,3.50877192982457e-05,0.0304912280701754,0.00294736842105264,0.0338947368421052,3.50877192982457e-05
1008,1910,115.1382322,-8.299515909,"Tropical & Subtropical Moist Broadleaf Forests",157.7319511,1720,38.375,9.727451529,0.035395953,3,0.27,0.35,0.128198449,0.103339307,0.298888889,0.397777778,0.101760902,0.099628941,0,0.0144444444444444,0,0.0122222222222222,0,0.0122222222222222,0,0.00777777777777778
1009,1911,109.3445521,0.276960529,"Tropical & Subtropical Moist Broadleaf Forests",54.13021146,41.5,1.625,5.315410145,0.002495407,32,0.528645833,0.5,0.198867871,0.202318854,0.611666667,0.6140625,0.235187532,0.242027214,0.0428125,0.000625,0.0614583333333333,0.0285416666666667,0.0428125,0.000625,0.0614583333333333,0.0285416666666667
1010,1913,109.0478375,0.839958192,"Tropical & Subtropical Moist Broadleaf Forests",53.23780641,363.5,25.28125,8.199833086,0.009591658,36,0.362592593,0.343703704,0.208486318,0.231314261,0.475833333,0.461018519,0.230750058,0.278085032,0.00694444444444444,0.00472222222222222,0.0390740740740741,0.0327777777777777,0.00694444444444444,0.00472222222222222,0.0390740740740741,0.0327777777777777
1011,1914,114.7788159,-0.984373285,"Tropical & Subtropical Moist Broadleaf Forests",39.5564345,132,11.3125,6.020895282,0.002309746,71,0.468497653,0.620657277,0.212584714,0.222707157,0.59600939,0.710328638,0.158328108,0.167149191,0.0145539906103286,0.0136619718309859,0.00896713615023474,0.0475117370892019,0.0145539906103286,0.0136619718309859,0.00896713615023474,0.0475117370892019
1012,1915,113.7476356,-1.992485229,"Tropical & Subtropical Moist Broadleaf Forests",50.9629089,37,4.5625,9.785628137,0.004296159,9,0.584814815,0.582222222,0.190647426,0.188729861,0.678518519,0.668888889,0.218457828,0.214681383,0.00925925925925926,0,0.0233333333333333,0.00074074074074074,0.00925925925925926,0,0.0233333333333333,0.00074074074074074
1013,1916,115.7567344,-0.335834076,"Tropical & Subtropical Moist Broadleaf Forests",90.56934041,44,2.6875,7.192338002,0.003648209,57,0.447894737,0.5,0.194460727,0.188486829,0.562573099,0.67251462,0.202078917,0.167230332,0.000116959064327485,0.00485380116959064,0.00988304093567252,0.0253216374269006,0.000116959064327485,0.00485380116959064,0.00988304093567252,0.0253216374269006
1014,1917,116.7095428,0.178445228,"Tropical & Subtropical Moist Broadleaf Forests",740.0099871,8,0.75,6.149188048,0.030303063,765,0.228178649,0.254819172,0.187703271,0.185014138,0.31935512,0.334169935,0.208434849,0.132850912,7.4074074074074e-05,0.00833986928104575,0.0141830065359478,0.00113289760348584,7.4074074074074e-05,0.00833986928104575,0.0141830065359478,0.00113289760348584
1015,1921,140.5519834,-2.504718155,"Tropical & Subtropical Moist Broadleaf Forests",210.137416,731.5,27.15625,NA,1.848888612,368,0.326838768,0.222119565,0.219128659,0.100919165,0.431349638,0.315280797,0.24624827,0.192883065,0.0438496376811594,1.81159420289855e-05,0.0665307971014493,0.00548007246376812,0.0438496376811594,1.81159420289855e-05,0.0662047101449275,0.00548007246376812
1016,1923,99.3981431,2.43580253,"Tropical & Subtropical Moist Broadleaf Forests",330.3622896,821,26.375,8.124949667,0.029826226,255,0.245424837,0.208941176,0.216858059,0.146123019,0.322875817,0.334026144,0.24499677,0.203430577,0.0146797385620915,0.00156862745098039,0.0331764705882353,0.00118954248366013,0.0146797385620915,0.00149019607843137,0.0331764705882353,0.00118954248366013
1017,1924,103.2598487,-3.852057678,"Tropical & Subtropical Moist Broadleaf Forests",545.9033055,835,22.375,7.619543699,1.053711749,563,0.132095915,0.145707519,0.085716874,0.09698257,0.239828301,0.272871522,0.222914966,0.2708662,0.00137951450562463,0,0.00112492599171107,0.00100651272942569,0.00137951450562463,0,0.00100059206631143,0.00100651272942569
1018,1925,103.6380466,-3.958614919,"Tropical & Subtropical Moist Broadleaf Forests",150.4182254,825.75,18.9375,9.063134108,0.010196903,196,0.236972789,0.238503401,0.099909726,0.114386148,0.337414966,0.376683673,0.258498677,0.275912911,0.00207482993197279,0,0.000680272108843538,0.00336734693877551,0.00207482993197279,0,0.000680272108843538,0.00336734693877551
1019,1926,104.204673,-4.81354769,"Tropical & Subtropical Moist Broadleaf Forests",409.537662,801.5,15.625,10.46978145,0.041808837,549,0.244177292,0.199398907,0.158479972,0.179941157,0.328992107,0.316247723,0.208966178,0.253161304,0.0129933211900425,6.0716454159077e-06,0.00375227686703096,0.00209471766848816,0.0129933211900425,6.0716454159077e-06,0.00348512446873102,0.00209471766848816
1020,1927,106.4126614,-7.253426233,"Tropical & Subtropical Moist Broadleaf Forests",140.3688694,76,7.875,15.29119724,0.017483792,95,0.426350877,0.454210526,0.275270579,0.260618036,0.50677193,0.580175439,0.254377122,0.286391853,0.0112631578947368,0,0.0295438596491228,0,0.0112631578947368,0,0.0295438596491228,0
1021,1928,114.4550487,-8.674917976,"Tropical & Subtropical Moist Broadleaf Forests",380.6039697,163.75,9.75,NA,0.037432115,499,0.109144957,0.11496994,0.028574598,0.054106764,0.183507014,0.186179025,0.056835408,0.108697906,0.0001937207748831,0,0.000654642618570475,0,0,0,0.000641282565130261,0
1022,1929,113.6004536,-7.971293395,"Tropical & Subtropical Moist Broadleaf Forests",105.5858818,2166.75,24.28125,6.250020152,0.025480281,152,0.121469298,0.124078947,0.100826511,0.083258841,0.158596491,0.176929825,0.153462914,0.100097301,0.000285087719298245,0.00368421052631579,0.00293859649122807,0.00467105263157894,0.000285087719298245,0.000548245614035088,0.00179824561403509,0.00157894736842105
1023,1930,116.4388659,-8.419157161,"Tropical & Subtropical Dry Broadleaf Forests",836.7590082,1527.25,22.3125,7.837305229,0.346118817,438,0.122435312,0.175350076,0.113347295,0.158314845,0.199079148,0.218637747,0.131367005,0.215104945,0.0601826484018264,0.0570471841704719,0.069185692541857,0.0823211567732115,0.0244977168949772,0.00724505327245054,0.0361643835616439,0.00984018264840182
1024,1935,124.6219689,1.34718016,"Tropical & Subtropical Moist Broadleaf Forests",75.8024633,414.5,18,12.89194466,0.016635294,69,0.325748792,0.385845411,0.1869713,0.186822427,0.408937198,0.445555556,0.190326345,0.179750838,0,0.00439613526570049,0.00743961352657005,0.00038647342995169,0,0.00439613526570049,0.00743961352657005,0.00038647342995169
1025,1936,122.8773787,-0.816820122,"Tropical & Subtropical Moist Broadleaf Forests",1079.646186,563,18.5,15.49114062,0.121298541,37,0.258198198,0.219459459,0.119900099,0.081568107,0.327117117,0.297207207,0.14531646,0.112874131,0.00027027027027027,0,0.00225225225225225,0.00081081081081081,0.00018018018018018,0,0.00225225225225225,0.00081081081081081
1026,1946,175.9236285,-36.62705088,"Temperate Broadleaf & Mixed Forests",NA,58,9.1875,NA,NA,1,0.433333333,0.433333333,0.196261353,0.196261353,0.583333333,0.583333333,0.182743158,0.182743158,0.0233333333333333,0.0133333333333333,0.05,0.02,0,0,0.03,0
1027,1948,172.1252366,-34.15981783,"Temperate Broadleaf & Mixed Forests",4.975238477,81,15.375,NA,8.36e-05,2,0.278333333,0.28,0.116016708,0.118060457,0.396666667,0.395,0.138510596,0.138343373,0.0133333333333333,0,0.03,0.00333333333333333,0,0,0,0
1028,1949,175.9343276,-36.62368077,"Temperate Broadleaf & Mixed Forests",2.255410154,58,9.1875,NA,0.002460873,1,0.433333333,0.433333333,0.196261353,0.196261353,0.583333333,0.583333333,0.182743158,0.182743158,0.0233333333333333,0.0133333333333333,0.05,0.02,0,0,0.03,0
1029,1951,174.0831014,-40.89722606,"Temperate Broadleaf & Mixed Forests",2.76145564,49,27.9375,NA,0.008200282,1,0.336666667,0.336666667,0.113800779,0.113800779,0.456666667,0.456666667,0.149938259,0.149938259,0,0,0,0,0,0,0,0
1030,1957,168.2394759,-46.90934624,"Temperate Broadleaf & Mixed Forests",1.752549361,18.5,3.875,NA,0.00237401,3,0.362222222,0.358888889,0.19939552,0.197935157,0.486666667,0.474444444,0.214482502,0.221235464,0.01,0,0.0422222222222222,0,0.01,0,0.0255555555555556,0
1031,1958,171.756033,-41.93053761,"Temperate Broadleaf & Mixed Forests",91.52691361,572,28.5625,2.270400242,0.002745999,140,0.227214286,0.199857143,0.201401741,0.156705267,0.428357143,0.401738095,0.250672224,0.235843587,0.0395,0.0341428571428572,0.121285714285714,0.0770714285714286,0.0149047619047619,0.0201428571428571,0.0960238095238096,0.0402619047619048
1032,1959,171.8451631,-42.23843653,"Temperate Broadleaf & Mixed Forests",68.09388236,503.5,15.03125,1.452789429,0.002907346,242,0.232658402,0.187837466,0.184594068,0.127450792,0.396528926,0.374132231,0.264570436,0.218082353,0.0372589531680441,0.025564738292011,0.117479338842975,0.0588154269972451,0.0174104683195592,0.0146280991735537,0.090206611570248,0.0263085399449036
1033,1960,171.5277281,-42.18740266,"Temperate Broadleaf & Mixed Forests",41.11915868,590.75,28.03125,1.299699387,0.001638886,66,0.325555556,0.311666667,0.243611035,0.205150337,0.528989899,0.489343434,0.249485089,0.203970587,0.0768181818181819,0.0555555555555556,0.196161616161616,0.136464646464646,0.0473232323232323,0.0457070707070707,0.148232323232323,0.089040404040404
1034,1962,171.9610913,-41.9656326,"Temperate Broadleaf & Mixed Forests",30.40468407,237.5,13.625,0.288753821,0.00097758,73,0.236027397,0.229086758,0.142034408,0.157068046,0.392100457,0.4143379,0.19730596,0.255455881,0.0224657534246576,0.0150228310502283,0.0878995433789954,0.0229680365296803,0.0069406392694064,0.00712328767123288,0.0721461187214612,0.0120091324200913
1035,1964,171.7710578,-42.38478919,"Temperate Broadleaf & Mixed Forests",19.20608284,307,3.5625,2.71928331,0.000524251,32,0.318333333,0.2853125,0.187865,0.159662164,0.519479167,0.533125,0.245682751,0.213225432,0.0375,0.0232291666666667,0.149791666666667,0.0609375,0.0241666666666667,0.0202083333333334,0.0923958333333334,0.0311458333333334
1036,1965,171.7490041,-42.4956503,"Temperate Broadleaf & Mixed Forests",15.90100994,233,4.625,3.637660213,0.000430458,77,0.278571429,0.233549784,0.189194522,0.1809241,0.485064935,0.484761905,0.230358379,0.260599333,0.0491341991341991,0.0276190476190477,0.181515151515151,0.0760606060606061,0.0325974025974026,0.0198701298701298,0.116233766233766,0.0383982683982684
1037,1966,171.2963443,-42.61207795,"Temperate Broadleaf & Mixed Forests",13.61053689,177.5,4.4375,5.770623047,0.000339522,78,0.384487179,0.409017094,0.277646039,0.262971409,0.582179487,0.575811966,0.243877727,0.217557998,0.123632478632479,0.0988461538461538,0.303076923076923,0.196923076923077,0.0960256410256409,0.057051282051282,0.191666666666667,0.122008547008547
1038,1969,121.5373581,-1.670081151,"Tropical & Subtropical Moist Broadleaf Forests",2030.633005,765.75,23.5625,NA,2.12250009,2445,0.167310157,0.140391275,0.137147863,0.119382235,0.223236537,0.232897069,0.162042277,0.122594395,0.000199045671438309,0.000175869120654397,0.00106748466257669,0.00131833674164962,0.000199045671438309,0.000175869120654397,0.00105657805044308,0.00089161554192229
1039,1971,112.6496272,-5.791463797,"Tropical & Subtropical Moist Broadleaf Forests",195.6762635,201.5,19.5,NA,1.003049961,45,0.305851852,0.310518519,0.16054755,0.167741318,0.426592593,0.377703704,0.168262665,0.131032945,0,0.019037037037037,0,0.0137777777777778,0,0.019037037037037,0,0.0116296296296296
1040,1975,19.9993082,49.18950425,"Temperate Conifer Forests",742.2639722,1332.5,25.125,9.212751715,0.013126036,1325,0.318890566,0.294810063,0.147488167,0.132928808,0.485031447,0.434422642,0.170417529,0.16121315,0.00439245283018868,0.00179622641509434,0.0175069182389937,0.00235471698113208,0.000583647798742139,0.00131069182389937,0.0048377358490566,0.000236477987421384
1041,1976,78.41972986,22.52067271,"Tropical & Subtropical Moist Broadleaf Forests",504.6457149,536.75,7.9375,15.13236424,0.00718289,630,0.286328042,0.302814815,0.120586746,0.141106483,0.515899471,0.502640212,0.216342574,0.213121354,0.0514603174603175,0.0033915343915344,0.114031746031746,0.0154232804232804,0.0397724867724868,0.000608465608465609,0.093994708994709,0.0125978835978836
1042,1977,81.00827722,25.10985222,"Tropical & Subtropical Moist Broadleaf Forests",229.5907239,204,2.375,16.66670167,0.00208678,297,0.423468013,0.398181818,0.138548111,0.148158538,0.578294052,0.575881033,0.197893294,0.197942068,0.0932547699214366,0.0115488215488215,0.239326599326599,0.038294051627385,0.0552749719416386,0,0.171705948372615,0.00327721661054994
1043,1978,13.0218864,41.31331514,"Mediterranean Forests, Woodlands & Scrub",55.82468104,24,1.75,NA,0.000791136,91,0.353772894,0.298827839,0.175183918,0.184004665,0.48967033,0.437142857,0.182995767,0.157009382,0,0,0.0488278388278388,3.66300366300367e-05,0,0,0,0
1044,1980,-111.3962102,35.55830327,"Deserts & Xeric Shrublands",146.1130401,1496.25,2.4375,3.25026763,0.002060568,200,0.319316667,0.2808,0.18842555,0.159026626,0.5104,0.478533333,0.194082873,0.209268506,0.00303333333333333,0,0.0552166666666667,0,0.00303333333333333,0,0.0520166666666667,0
1045,1984,46.56711085,41.76027645,"Temperate Broadleaf & Mixed Forests",248.2710093,1396.5,34.59375,7.622631441,0.006061568,752,0.156143617,0.177513298,0.110627327,0.118754283,0.262969858,0.264383865,0.152717519,0.141722364,0.00563829787234042,0.00141843971631206,0.0109308510638298,4.43262411347517e-06,0.000429964539007092,0,0.00629875886524824,4.43262411347517e-06
1046,1985,23.99630574,52.70959112,"Temperate Broadleaf & Mixed Forests",884.2917237,171,1.4375,6.724186983,0.064560555,1694,0.414915388,0.418293979,0.216969184,0.197211059,0.543927588,0.530068871,0.23017082,0.235429301,0.0137642660369933,0,0.0299468713105077,0,0.000204643841007477,0,0.0201042896497442,0
1047,1990,24.11745461,48.13943414,"Temperate Conifer Forests",414.323777,1008.5,23,7.38566993,0.005863168,733,0.188208276,0.256020919,0.12697769,0.141072216,0.389572533,0.401177808,0.220188449,0.184309351,0.00389722601182355,7.73078672123693e-05,0.00947248749431561,0,0.000318326512050932,0,0.00389267849022282,0
1048,1991,26.5629962,-19.07624207,"Tropical & Subtropical Grasslands, Savannas & Shrublands",14776.4896,1020,1,5.436701298,0.254499038,18171,0.198532277,0.26052648,0.102377518,0.111873911,0.431323538,0.43625814,0.231642691,0.204164575,0.000193531818098435,0.00368994551758296,0.00530974263019831,0.0364423165116578,0,0.00308678663804964,0.000111533028818814,0.00180103828444591
1049,1993,25.85979402,-17.97752688,"Tropical & Subtropical Grasslands, Savannas & Shrublands",26.62420083,900.5,3.65625,7.913280351,0.001149623,30,0.387444444,0.428777778,0.149626008,0.131750325,0.535666667,0.566444444,0.244680273,0.232387147,0.00233333333333333,0,0.0318888888888889,0.0281111111111111,0,0,0.004,0.00133333333333333
1050,2004,-111.4820471,50.77137389,"Temperate Grasslands, Savannas & Shrublands",83.83481464,670.5,3.875,2.251121156,0.000306787,159,0.429454927,0.432222222,0.243649572,0.255332334,0.57672956,0.576352201,0.251217196,0.234468497,0.0203773584905661,0,0.0692872117400419,0.00350104821802935,0.00060796645702306,0,0.0508385744234802,0
1051,2005,-125.7646951,61.57225725,"Boreal Forests/Taiga",4835.327818,NA,NA,0,0.012159278,11801,0.216314719,0.122864164,0.167019684,0.123645598,0.35291303,0.246264723,0.19154576,0.158870067,0.0155300398271333,0.000609552862751745,0.0739039064486061,0.00638928904330141,0.00796740389232551,4.91483772561647e-05,0.0382145580882976,0
1052,2006,38.08874803,13.25526709,"Montane Grasslands & Shrublands",132.6150413,3200,31.375,7.710753329,0.068050457,155,0.101634409,0.168537634,0.078357465,0.099118767,0.168967742,0.261978495,0.098628566,0.113687363,0.00819354838709677,0.0328602150537635,0.00937634408602151,0.0277634408602151,0.0015483870967742,0.0288602150537635,0.00468817204301075,0.0145376344086021
1053,2007,86.72094355,27.93200998,"Montane Grasslands & Shrublands",1144.250929,5187,36.3125,5.379422191,0.034830024,1505,0.118143965,0.072928018,0.097736185,0.074019333,0.17207309,0.103016611,0.096653757,0.075631664,0.000522702104097453,0.0124518272425249,0.000850498338870432,0.0284163898117386,0.000447397563676633,0.0114573643410853,0.0004562569213732,0.0276943521594684
1054,2008,23.91888006,52.73474352,"Temperate Broadleaf & Mixed Forests",926.2440349,168,1.5,7.391783553,0.070491988,2675,0.412599377,0.398365109,0.229011237,0.204683003,0.540525857,0.523299688,0.230639276,0.241954747,0.013588785046729,0,0.0306766355140187,0,0.000223052959501558,0,0.0200199376947041,0
1055,2010,35.38271044,-3.052820613,"Tropical & Subtropical Grasslands, Savannas & Shrublands",8326.86561,1717,3.375,5,0.930697769,9701,0.112773597,0.103676253,0.100251752,0.109279763,0.157074872,0.132666392,0.103629523,0.087400677,0.00023846338865409,0.00781294024670996,0.00267360753186957,0.0180888568188846,0,0,0,1.71803594131189e-06
1056,2011,-112.6685537,36.1756283,"Deserts & Xeric Shrublands",4897.158469,1408,24.6875,3.03486834,0.074841096,7047,0.061879287,0.082681519,0.067516275,0.045894767,0.122523059,0.105646847,0.075896456,0.061042738,0.0154032448796178,4.7301452154581e-07,0.0269325008277754,0.000904876779717138,0.0151516011541554,0,0.0247098055910316,9.46029043091623e-07
1057,2013,-110.5474174,44.59632848,"Temperate Conifer Forests",8904.536025,2451.75,7.3125,0.282807748,0.082987771,14590,0.080608179,0.119626685,0.077319967,0.100171327,0.22514462,0.264715787,0.172440269,0.160374021,0.0133522960932145,0.0122417180717386,0.0196995659127256,0.0387246972812429,0.00655060543751427,0.00957345213616633,0.0140322138450994,0.0139830934429975
1058,2015,20.77566526,41.12255945,"Mediterranean Forests, Woodlands & Scrub",829.5798045,753.25,5.84375,12.19696501,0.013464598,1274,0.327585034,0.105897436,0.16304739,0.123405988,0.577140241,0.246640502,0.221774964,0.163893864,0.0137990580847724,0.00204866562009419,0.0697357404500262,0.00823390894819467,0.00021716378859236,0,0.0218262689691261,0
1059,2016,15.58866385,44.85320199,"Temperate Broadleaf & Mixed Forests",296.304586,795.5,10.5625,5.565343276,0.003783595,487,0.311793292,0.330814511,0.165346824,0.168165889,0.510068446,0.503504449,0.242626639,0.218401091,0,0,1.36892539356605e-05,1.36892539356605e-05,0,0,0,0
1060,2017,29.50197634,-0.395851247,"Tropical & Subtropical Grasslands, Savannas & Shrublands",7822.57164,975,2.9375,NA,4.32105399,9093,0.109822208,0.059943913,0.081097069,0.056354653,0.170533377,0.115616775,0.109742106,0.103048112,0.0253293742439239,0.00954910370614759,0.0469723963488397,0.00790058286594083,0.00200630521646687,0.00022691447633711,0.00425968693867078,0.000251842076322446
1061,2020,129.7317132,-28.80069811,"Deserts & Xeric Shrublands",21580.80432,324,1.75,0,0.087699345,28440,0.1896485,0.137904243,0.076642163,0.063022341,0.3863188,0.325735232,0.169985038,0.155134419,0.0069002578527895,9.02484763244257e-06,0.0199559306141584,0,0.00608485700890764,0,0.0166415846225973,0
1062,2021,125.3722233,-15.49625024,"Tropical & Subtropical Grasslands, Savannas & Shrublands",5768.39893,272.5,5.25,NA,2.148800477,6937,0.106882898,0.157991927,0.083550888,0.082676501,0.233028687,0.304721541,0.204118293,0.167024648,0.00321176300994666,2.0662149824612e-05,0.0206376435538898,0.00777617606073711,0.00253519773196867,0,0.0106683965210706,0.000147037624333285
1063,2022,148.4379748,-36.15728427,"Montane Grasslands & Shrublands",6901.929818,1222,14.9375,2.252781967,2.942870155,9949,0.100213087,0.103356116,0.130160829,0.122763281,0.199892787,0.180232854,0.132823939,0.112775829,0.0527590712634436,0.0125325828391463,0.108323784634972,0.0177347807149797,0.0113793681106978,0,0.00898683284752236,1.67521023888498e-06
1064,2024,140.5928224,-33.65649366,"Mediterranean Forests, Woodlands & Scrub",7598.419449,66,1.125,2.608035206,1.092951501,10600,0.202106604,0.187943396,0.061029801,0.100430634,0.433199057,0.385860063,0.167455975,0.19400679,0.0554905660377358,0.0016874213836478,0.115674528301887,0,0.00886666666666667,0.0016874213836478,0.0171320754716981,0
1065,2026,119.5535923,-33.98243005,"Mediterranean Forests, Woodlands & Scrub",2964.299665,114,2.375,NA,1.913662555,4106,0.187347784,0.145908427,0.102406992,0.10704282,0.308837474,0.222361585,0.168824732,0.151202708,0.000514693943822049,0,0.0127236564377334,0,0,0,0.00207907127780484,0
1066,2027,130.9857351,-25.32209254,"Deserts & Xeric Shrublands",1346.197473,531,1.5,0.627465615,0.008325017,1730,0.288200385,0.205192678,0.105415343,0.13292635,0.496712909,0.426285164,0.204232504,0.193772312,0.00023121387283237,0,0.00198073217726397,0,0.00023121387283237,0,0.00195568400770713,0
1067,2028,142.3755084,-34.69440084,"Mediterranean Forests, Woodlands & Scrub",537.5894324,52,1.625,2.005424882,0.021878836,758,0.301657872,0.29055409,0.109700244,0.112136501,0.493966579,0.468966579,0.17972969,0.192868237,0.0456948109058927,0,0.123478452066843,0,0.0114335971855761,0,0.0184036939313984,0
1068,2030,145.5304662,-32.58982845,"Mediterranean Forests, Woodlands & Scrub",1093.997323,180,1.625,2.250914893,0.011714932,1505,0.262848283,0.275058693,0.145097968,0.106277454,0.444405316,0.458885936,0.19742383,0.186330747,0.073798449612403,0.0004031007751938,0.0931317829457365,0,0.00528017718715394,0,0.00530011074197121,0
1069,2037,-67.35952452,-14.96634797,"Tropical & Subtropical Moist Broadleaf Forests",4031.55428,436.5,14.125,2.029428996,1.675414858,4855,0.189134226,0.18299897,0.189665915,0.197113693,0.383752146,0.352395469,0.292758389,0.280634591,1.09852385856505e-05,0,0.0101579128046687,0,1.09852385856505e-05,0,0.00984277377274288,0
1070,2049,27.07915845,44.12565131,"Temperate Broadleaf & Mixed Forests",11.28675346,13,1.5,11.40055177,8.19e-05,19,0.484736842,0.460877193,0.184665826,0.168278956,0.659649123,0.635263158,0.259664928,0.26285291,0.0412280701754385,0,0.0784210526315789,0,0.00666666666666667,0,0.0133333333333333,0
1071,2056,14.69630154,11.29213349,"Tropical & Subtropical Grasslands, Savannas & Shrublands",1415.823356,306,0.875,5.303903624,0.019719614,1680,0.323396825,0.328825397,0.119726185,0.108034406,0.574146825,0.52618254,0.22751288,0.199318198,0.0197876984126984,0,0.100890873015873,8.73015873015873e-05,0.0196805555555556,0,0.0843412698412699,0
1072,2057,-113.8664459,49.07032053,"Temperate Conifer Forests",564.6942172,1695.25,20.25,0.410598963,0.003425302,1024,0.215048828,0.177008464,0.143986609,0.128953147,0.361894531,0.315742188,0.210260751,0.180765245,0.00810221354166667,0,0.00126627604166667,0.000572916666666667,0.00015625,0,3.25520833333333e-06,0
1073,2059,17.84923758,3.655165342,"Tropical & Subtropical Moist Broadleaf Forests",178.8598765,491,4.25,4.311695325,0.006651245,209,0.336395534,0.294880383,0.129063105,0.104420517,0.431578947,0.38599681,0.171497812,0.179536529,0,0,0,0,0,0,0,0
1074,2062,14.83272545,49.00457761,"Temperate Broadleaf & Mixed Forests",701.69775,452.25,2.625,8.36713721,0.002160128,1210,0.425898072,0.410349862,0.188331451,0.214017229,0.615964187,0.595548209,0.254495563,0.273125804,0.0028099173553719,0,0.0144297520661157,0,0,0,0.0113581267217631,0
1075,2063,13.85681848,50.00121835,"Temperate Broadleaf & Mixed Forests",NA,417.5,5.8125,8.442099609,NA,1124,0.356429419,0.373321471,0.167586303,0.181619964,0.502938909,0.50510083,0.247159039,0.256629365,0.0106020166073547,0,0.0184252669039146,0,3.55871886120997e-05,0,0.0134519572953737,0
1076,2073,56.59794473,35.45015372,"Deserts & Xeric Shrublands",2734.355082,969,2.25,2.392099253,0.011652121,3901,0.326332564,0.171342391,0.207492103,0.139349304,0.549426643,0.385975391,0.246832495,0.224618584,0.00616850380244381,0,0.0307527984277536,0.00039562505340511,0.00616850380244381,0,0.0288951550884389,0
1077,2074,52.27061145,34.75370626,"Deserts & Xeric Shrublands",6831.364889,835,1.875,5.340027698,0.019113461,9653,0.374432473,0.222620256,0.217219528,0.158520874,0.588007183,0.461152664,0.216269988,0.281290755,0.0230853965951863,0.000138816948099037,0.0479332849891226,0.000511412686902172,0.0230853965951863,0.000138816948099037,0.0469170206153528,6.42287371801513e-05
1078,2075,45.442627,37.67084602,"Temperate Grasslands, Savannas & Shrublands",4506.065622,1267,0,0.255867515,0.941508292,6614,0.460236367,0.413925008,0.192617397,0.207306041,0.677372241,0.643643282,0.167414574,0.187963612,0.0174478379195646,0,0.0896441890938414,0.000503981453482513,5.54379598830763e-06,0,0.0268052615663744,0
1079,2076,55.98274573,37.40688717,"Temperate Broadleaf & Mixed Forests",897.8447898,1399.75,17.53125,8.17565369,0.011929028,1316,0.249901216,0.256499493,0.155528091,0.1801711,0.488161094,0.447864742,0.244897881,0.17492665,0.0342983789260384,0.00889817629179331,0.126048632218845,0.00525075987841946,0,0,0.00236068895643364,0
1080,2079,51.91369815,29.58689656,"Temperate Broadleaf & Mixed Forests",656.751324,1891,13.6875,10.62954807,0.017524726,874,0.261392067,0.256270023,0.116262114,0.108223793,0.377017544,0.37423341,0.160625538,0.145924179,0.0576697177726926,0.00880244088482074,0.137929061784897,0.0441762013729977,0.000186880244088482,0.00026697177726926,0.0171929824561404,9.1533180778032e-05
1081,2080,46.85304156,38.9272326,"Deserts & Xeric Shrublands",838.5933209,1213.5,23,6,0.007972949,1255,0.216772908,0.120098274,0.149855424,0.081008598,0.416475432,0.302942895,0.179353761,0.137860042,0.00937583001328022,0.00126427622841966,0.0373466135458168,0.0152138114209827,0.00342098273572377,0,0.0336892430278885,0
1082,2081,56.13486807,27.41833013,"Deserts & Xeric Shrublands",411.3107899,714.75,21.90625,7.252174387,0.002086341,542,0.319341943,0.258819188,0.172464937,0.130273727,0.536174662,0.416076261,0.194330289,0.146584672,0.00506765067650677,0.00109471094710947,0.0358548585485854,6.150061500615e-06,0.00506765067650677,0,0.0345571955719557,0
1083,2088,57.440189,-20.41758936,"Tropical & Subtropical Moist Broadleaf Forests",NA,512.5,17,8.030869066,NA,63,0.321269841,0.332380952,0.159474211,0.126704523,0.465661376,0.473121693,0.202296605,0.165128499,0,0,0.00455026455026455,0.00111111111111111,0,0,0.00201058201058201,0
1084,2093,17.34275951,54.70341842,"Temperate Broadleaf & Mixed Forests",168.3535149,-2,0,NA,0.000307273,337,0.315529179,0.311562809,0.186851117,0.168919972,0.450187933,0.431503462,0.178708604,0.174328859,0.00405539070227498,0.00102868447082097,0.0192087042532146,0.000771513353115727,0,0.00102868447082097,0.010484668644906,0
1085,2104,80.82436535,8.22769192,"Tropical & Subtropical Dry Broadleaf Forests",257.7103809,141,2.375,6.955568481,0.014938977,304,0.344780702,0.324934211,0.218050588,0.203726734,0.486962719,0.479868421,0.196808568,0.194263496,0.00788377192982456,0.00173245614035088,0.0399671052631579,0.00801535087719297,0,0,0.0157565789473685,0
1086,2105,80.45964873,6.395896603,"Tropical & Subtropical Moist Broadleaf Forests",96.4404222,553,19.6875,8.782890256,0.881467366,115,0.495884058,0.41542029,0.308667536,0.275934241,0.644028986,0.573101449,0.224385748,0.230264384,0.0643478260869566,0.00336231884057971,0.0548695652173913,0.0144057971014492,0.064,0.00336231884057971,0.0522898550724637,0.0144057971014492
1087,2120,-5.371518175,57.59888157,"Temperate Conifer Forests",48.04817363,369,15.25,4.496058195,3.38e-05,101,0.202244224,0.174455446,0.114782318,0.078619653,0.28689769,0.266270627,0.11562005,0.089529735,0.00759075907590759,0.00986798679867987,0.00910891089108911,0.0529042904290429,0,0.00141914191419142,0,0.00537953795379538
1088,2131,-110.5476193,44.5984397,"Temperate Conifer Forests",8824.197274,2452,7.3125,0.284812529,0.082204635,14487,0.080531741,0.119683394,0.077336268,0.100126832,0.225073744,0.263721728,0.172469033,0.161650473,0.0133871747083592,0.0122528243712754,0.0197153770046709,0.0387917903407653,0.00657232921469824,0.00959089758634178,0.0140542095211799,0.0139976070499988
1089,2134,-113.7898559,48.67814448,"Temperate Conifer Forests",4378.742319,1683,20.625,0.252408957,0.035848849,7678,0.113880351,0.095449336,0.090668404,0.076043618,0.257432925,0.185607363,0.174162437,0.154000478,0.00468958930276982,3.9072675175827e-06,0.00489884518537813,0.00195233133628549,9.98523921160023e-06,8.68281670573933e-07,0.0021650603455761,8.0750195363376e-05
1090,2135,-123.6597537,47.79468709,"Temperate Conifer Forests",3685.094993,970.25,29.875,NA,1.258710675,6356,0.090290539,0.138753409,0.082463765,0.086645581,0.17381739,0.225635095,0.146921953,0.125221737,0.0223751835535977,0.0211049926578561,0.0470395426893224,0.0340549611915251,0.00189899307740718,0.0032698762324313,0.007039018250472,0.00151143276693938
1091,2139,-112.8579289,32.04464906,"Deserts & Xeric Shrublands",1324.547609,495,1.75,1.461841607,0.027282699,1821,0.281566905,0.132121545,0.191816828,0.121700511,0.41236317,0.275601318,0.182847355,0.168600526,0.0321929342851913,0,0.0553175910671792,0,0.0321929342851913,0,0.0550283726889988,0
1092,2142,-121.90708,44.0393736,"Temperate Conifer Forests",1099.004223,1606.5,10.125,1.233515969,0.053057326,1776,0.109296171,0.099864865,0.082966283,0.071978822,0.198404655,0.210559309,0.097891725,0.11424604,0.00193506006006006,0.00395457957957958,0.000793918918918919,0.0144369369369369,3.75375375375377e-06,3.003003003003e-05,0,0.00204954954954955
1093,2144,-113.7648678,38.66199394,"Deserts & Xeric Shrublands",276.1429524,1764.5,3.375,2.547803296,0.002546547,323,0.353044376,0.270536636,0.203105286,0.140799517,0.517265222,0.399896801,0.178496046,0.137276213,0.0131888544891641,0.000185758513931888,0.054984520123839,0.00223942208462333,0.0114138286893705,0,0.0481527347781218,0
1094,2164,136.178643,45.38487157,"Temperate Broadleaf & Mixed Forests",14086.18088,597.5,17.9375,NA,0.086673847,23154,0.156577121,0.147865596,0.14736174,0.132442009,0.2969294,0.305054274,0.209287104,0.224180159,0.00134462008004377,0.00986640177363162,0.0133087155567073,0.0213447640436498,0.000375601048055051,0.000260718090466731,0.00603812156286891,0.00251086925225303
1095,2166,63.26300955,38.6015648,"Deserts & Xeric Shrublands",413.1415016,195,1.40625,6.262403459,0.001532187,616,0.475844156,0.461628788,0.222758353,0.201579791,0.657851732,0.656991342,0.2490075,0.225699809,0.00241883116883117,0,0.0119426406926407,0.00785714285714286,0.00241883116883117,0,0.0119426406926407,0
1096,2168,40.70610439,54.81313345,"Temperate Broadleaf & Mixed Forests",563.7456157,117,1.375,10.3427485,0.001198741,1140,0.380295322,0.372847953,0.153820635,0.149414948,0.565190058,0.573690058,0.220100023,0.218367494,0.0106432748538012,0.00319298245614035,0.0453304093567251,0.0133333333333333,0.00742690058479532,0,0.029,0
1097,2171,15.3713972,44.49235034,"Temperate Broadleaf & Mixed Forests",NA,812.5,16.4375,9.236292861,NA,3315,0.155854198,0.185338361,0.124211585,0.13933278,0.316959276,0.341951735,0.212486279,0.21945741,0.00200100553041729,1.00553041729512e-05,0.0047642031171443,0.00061437908496732,0.00056711915535445,0,0.00152136752136752,0
1098,2175,-71.2192804,-16.10237035,"Deserts & Xeric Shrublands",3706.645321,4355.25,7.8125,3.251741252,0.210374022,4460,0.083425262,0.0485,0.053064477,0.033646041,0.168733931,0.081599402,0.132363057,0.084537807,0.00253587443946188,0.025788490284006,0.00438789237668161,0.0625777279521674,0.000391629297458895,0.00133109118086697,0.00138116591928251,0.00972272047832587
1099,2186,-40.54556362,-19.88865885,"Tropical & Subtropical Moist Broadleaf Forests",35.80446841,861.75,16.5625,6.287078604,0.020479853,44,0.260984848,0.266969697,0.07492663,0.059910997,0.342045455,0.380378788,0.08450753,0.083362751,0,0,0,0,0,0,0,0
1100,2188,-64.66250944,18.40437177,"Tropical & Subtropical Moist Broadleaf Forests",0.353466076,400,31.625,23.86765692,0.000778678,1,0.39,0.39,0.126734874,0.126734874,0.506666667,0.506666667,0.188430817,0.188430817,0,0,0,0.00666666666666667,0,0,0,0.00666666666666667
1101,2190,-68.38217816,12.27619442,"Deserts & Xeric Shrublands",NA,21,4.34375,NA,NA,50,0.357133333,0.344133333,0.134827938,0.129763622,0.499733333,0.492866667,0.177540175,0.164489498,0.117133333333333,0.0539333333333333,0.155733333333333,0.0661333333333332,0.0631333333333333,0.00586666666666667,0.0867999999999999,0.0232666666666666
1102,2196,-88.01467311,14.86768734,"Tropical & Subtropical Moist Broadleaf Forests",NA,724.75,11.78125,8.93139565,NA,366,0.230928962,0.285774135,0.148489045,0.162740615,0.329690346,0.38201275,0.172801578,0.22520035,1.82149362477231e-05,0,0.00192167577413479,0,1.82149362477231e-05,0,0.00192167577413479,0
1103,2198,-90.15598581,16.5185395,"Tropical & Subtropical Moist Broadleaf Forests",10.83550701,150,2.8125,12.01144396,0.000660032,13,0.453589744,0.467948718,0.129500296,0.151931341,0.576153846,0.582307692,0.192005651,0.169586305,0,0,0.0251282051282052,0,0,0,0.0151282051282051,0
1104,2200,-60.96850319,13.89045334,"Tropical & Subtropical Moist Broadleaf Forests",14.06173185,309,19.15625,12.35152093,0.050044552,106,0.299811321,0.25009434,0.146849637,0.153903257,0.469528302,0.403333333,0.166463852,0.204483788,0.000283018867924528,0,0.00150943396226415,3.14465408805031e-05,0.000283018867924528,0,0.00132075471698113,3.14465408805031e-05
1105,2214,-85.34471125,10.18421947,"Tropical & Subtropical Dry Broadleaf Forests",23.10158651,221,20.46875,11.0403472,0.000980077,30,0.341444444,0.362888889,0.159916859,0.175877342,0.430777778,0.445222222,0.212134007,0.178832558,0.0228888888888888,0.00333333333333333,0.0347777777777778,0,0.002,0,0.00877777777777778,0
1106,2215,-60.82083782,-2.479469433,"Tropical & Subtropical Moist Broadleaf Forests",3431.195561,19,2.4375,0.807730166,0.105953771,3976,0.370478706,0.401972669,0.276019289,0.288389425,0.554199363,0.586008551,0.292021543,0.25166052,0.0112751509054326,0.00063967136150235,0.120418343393696,0.00596663313212608,0.00664067739771964,0.00063967136150235,0.118075117370892,0.00596663313212608
1107,2216,-51.1666684,-28.22404462,"Tropical & Subtropical Moist Broadleaf Forests",2.781065793,894.75,4.96875,4.89380258,0.000196377,4,0.514166667,0.525,0.160729913,0.162826121,0.59,0.591666667,0.20290331,0.195749588,0.01,0.00333333333333333,0.035,0.00666666666666667,0.005,0,0.0291666666666666,0
1108,2217,-59.29728613,-12.06620389,"Tropical & Subtropical Grasslands, Savannas & Shrublands",2176.675842,383,3.125,1,0.045388952,2582,0.419828298,0.40187968,0.223457797,0.222222056,0.541577588,0.507570359,0.202558321,0.213822362,0.000340821068938807,0,0.000382132713658663,0,0,0,7.4877356054738e-05,0
1109,2218,-61.68935199,3.387506277,"Tropical & Subtropical Moist Broadleaf Forests",1042.122734,144,3.875,0.692757696,0.022513604,1212,0.352359736,0.383215072,0.198309454,0.211533021,0.47119912,0.498520352,0.232185024,0.236983992,0.00772277227722772,0,0.0545269526952695,0,0.00233773377337734,0,0.0231243124312431,0
1110,2220,-57.51030501,-16.85900932,"Flooded Grasslands & Savannas",143.3290388,104,1,1.228600421,0.003997299,143,0.498158508,0.492261072,0.201296698,0.21011494,0.642820513,0.641585082,0.163463718,0.181119938,0.053962703962704,0.0105827505827506,0.207878787878788,0.00958041958041958,0,0,0.0827272727272727,0
1111,2221,-45.20024855,-8.8639611,"Tropical & Subtropical Grasslands, Savannas & Shrublands",1380.550944,505,1.25,1.417531819,0.020012173,1597,0.267382592,0.266236694,0.12672242,0.100456233,0.417591317,0.377956585,0.170206226,0.142456584,0.00221456898351075,0,0.0135629304946775,0,0.00171571696931747,0,0.00787309538718431,0
1112,2222,-70.28144141,-10.94520793,"Tropical & Subtropical Moist Broadleaf Forests",796.1149152,345,6.125,1,0.031926804,939,0.368430955,0.367699681,0.158825915,0.187546823,0.519197728,0.534472843,0.237799276,0.246184006,0,0,0.0434646787362443,0,0,0,0.0365637202697906,0
1113,2224,-72.31189603,-47.89614417,"Temperate Broadleaf & Mixed Forests",948.250194,1169.75,18.4375,0.254659941,0.015972892,1654,0.084697703,0.041856106,0.059318901,0.038614395,0.148534865,0.080683192,0.084569319,0.070152607,0.00186618299072954,0.000316404675534059,0.00147118097541314,0.00464127367996776,0.000397017331721081,0,0.000689238210399033,5.44135429262394e-05
1114,2226,-68.05788726,-47.69982706,"Temperate Grasslands, Savannas & Shrublands",611.933134,75.5,1.625,4.129981529,0.005619036,240,0.288625,0.244291667,0.125284218,0.101786036,0.379444444,0.335694444,0.136290714,0.125711862,0.0119166666666667,0,0.0174583333333333,0.00076388888888889,0,0,0,0
1115,2227,-71.67412411,-38.67110252,"Temperate Broadleaf & Mixed Forests",542.9700673,1423.25,15.40625,3.420265996,0.822479305,872,0.217782875,0.191253823,0.138500687,0.120712113,0.346651376,0.331012997,0.166687321,0.15789008,0.00396406727828746,0.0323967889908257,0.00558486238532111,0.0489373088685015,0.00334862385321101,0.00696865443425077,7.64525993883793e-06,0.00909785932721713
1116,2236,-61.30664794,15.32431928,"Tropical & Subtropical Moist Broadleaf Forests",67.37579347,722,33.0625,7.88534235,0.270558922,79,0.419873418,0.496540084,0.284372288,0.234096724,0.567341772,0.646033755,0.291581582,0.249836101,0.0546413502109704,0.00772151898734178,0.0690295358649789,0.00455696202531645,0.0532489451476793,0.00767932489451477,0.0684388185654008,0.00270042194092827
1117,2238,-79.7314784,-2.490997512,"Mangroves",501.6650693,12,2.25,NA,0.088459588,541,0.161170672,0.164430068,0.089174274,0.093056108,0.28861984,0.309932224,0.170399104,0.224156051,0.00326555760936537,0.0556192236598892,0.0303080714725816,0.0721133703019101,0,0,0.000197165742452249,0.000191004313000616
1118,2249,15.54042838,-15.96438701,"Tropical & Subtropical Grasslands, Savannas & Shrublands",5398.292682,1171,1.125,2.250857685,0.062774548,6532,0.34662227,0.305383752,0.128206806,0.134562654,0.500152582,0.486263523,0.187292863,0.198497932,0,0.000471524800979792,0.0138911002245356,0.0259532557664829,0,0,0.0138666054296795,1.02061645233721e-06
1119,2251,12.42430655,-15.63989929,"Deserts & Xeric Shrublands",5328.492782,325,2.375,NA,0.067994906,6422,0.123006851,0.138683691,0.095056212,0.109837028,0.23069864,0.251660438,0.153407345,0.154268647,2.9585798816568e-05,0.000371120107962213,0.00297674660022838,0.000233572095920274,2.9585798816568e-05,0,0.00283348904806394,0
1120,2252,3.009765258,11.58105804,"Tropical & Subtropical Grasslands, Savannas & Shrublands",1193.926159,233,1.375,5.256890269,0.011569235,1413,0.359723992,0.365949516,0.136187353,0.123559383,0.596381222,0.573849965,0.248949026,0.213409089,0.0371974522292994,0,0.10726350554376,0,0.0281740976645435,0,0.0753573956121727,0
1121,2253,1.2537454,10.91221576,"Tropical & Subtropical Grasslands, Savannas & Shrublands",1834.885244,189,1.375,4.293241545,0.022431189,2170,0.339497696,0.308700461,0.131659716,0.130549717,0.477789555,0.461130568,0.155135873,0.177547131,0.0634132104454685,0,0.168339477726575,0,0.0359155145929339,0,0.137886328725038,0
1122,2254,1.967001898,11.23414545,"Tropical & Subtropical Grasslands, Savannas & Shrublands",1331.603604,309,1.5625,4.400147116,0.015229657,1582,0.289207754,0.287583228,0.116423299,0.12951044,0.502498946,0.483048883,0.17725688,0.167636396,0.0413506110408766,0,0.127638010956595,0,0.0145301306363253,0,0.101658238516645,0
1123,2256,21.39353504,8.907764912,"Tropical & Subtropical Grasslands, Savannas & Shrublands",19092.15889,468,1.8125,1.250018058,0.221850923,22457,0.208404358,0.134705289,0.114207489,0.065441233,0.370232593,0.333456383,0.1536358,0.153044232,0.0217911267459293,0,0.0898966914547802,0,0.00786347241394666,0,0.0763631235991748,0
1124,2257,20.0153717,8.589605662,"Tropical & Subtropical Grasslands, Savannas & Shrublands",2652.757313,419,1.375,1.252707021,0.029461158,3110,0.29619507,0.2305209,0.112597188,0.091505892,0.44514791,0.3716388,0.157366707,0.143558746,0.0184780278670954,0,0.109797427652733,0,0.00262272240085744,0,0.0903258306538051,0
1125,2258,23.26551997,9.456978948,"Tropical & Subtropical Grasslands, Savannas & Shrublands",958.0158726,602,1.625,1.340412965,0.006961973,1133,0.357140335,0.272959694,0.141055722,0.129156211,0.540329509,0.466934392,0.222341106,0.2311915,0.00308031774051192,0,0.0195057369814651,0.000247131509267432,0.000161812297734628,0,0.015651662253604,0
1126,2259,25.15550799,6.598070938,"Tropical & Subtropical Grasslands, Savannas & Shrublands",13764.22069,663.5,2.375,0,0.128113524,16107,0.171035161,0.199268434,0.070153416,0.085796083,0.301241282,0.359032098,0.15750656,0.1257571,9.93356925560317e-06,0,0.00841538875437181,0,9.93356925560317e-06,0,0.00485399722687859,0
1127,2260,22.10631773,9.038742555,"Tropical & Subtropical Grasslands, Savannas & Shrublands",7279.856018,526.25,1.8125,1,0.080013784,8554,0.179673837,0.237570337,0.098686012,0.11710025,0.334533162,0.425317201,0.144268698,0.205780881,0.00912126880211986,0,0.0449637596446107,0,0.00429506663549217,0,0.0389646169433403,0
1128,2261,23.34608839,9.188644461,"Tropical & Subtropical Grasslands, Savannas & Shrublands",5439.415259,813,2.375,1.342795235,0.040286085,6400,0.267195833,0.189923438,0.127424709,0.112249409,0.465344792,0.375691667,0.214167313,0.195580818,0.00111041666666667,2.60416666666667e-06,0.00802447916666666,0.000359375,6.82291666666667e-05,0,0.00618437499999999,1.5625e-05
1129,2262,19.24790808,7.829448737,"Tropical & Subtropical Grasslands, Savannas & Shrublands",4349.565526,412,1.5,3.261165131,0.055175681,5108,0.257630514,0.25382994,0.123074181,0.116943345,0.49320804,0.431002349,0.20214982,0.191072264,0.00250261028452101,0,0.00965348472983555,0,0.00172931349517097,0,0.0083979378752284,0
1130,2264,17.53893343,7.615287053,"Tropical & Subtropical Grasslands, Savannas & Shrublands",2328.706791,420,1.625,2.990643428,0.021364681,2726,0.27068721,0.298098557,0.100144967,0.135081496,0.509581805,0.626775495,0.2013447,0.204196479,0.0275788701393984,0,0.0664942528735632,0,0.00816336512594766,0,0.0617253607238934,0
1131,2265,19.96999358,7.404853811,"Tropical & Subtropical Grasslands, Savannas & Shrublands",1138.520748,438.75,2,0.251432078,0.012800355,1338,0.283001993,0.265401096,0.133152092,0.114037478,0.525386148,0.502147484,0.172817006,0.187393464,7.47384155455903e-05,0,0.00128051818634778,0,7.47384155455903e-05,0,0.000530642750373692,0
1132,2266,15.42544023,-2.737247453,"Tropical & Subtropical Grasslands, Savannas & Shrublands",4756.696268,618,4.5,1.546099579,0.107573491,4096,0.177860514,0.174267578,0.109135168,0.080766529,0.289615885,0.240218099,0.102783077,0.105593226,0,0.00144287109375,0.0006005859375,0.00152669270833333,0,0,0,0
1133,2270,12.50215554,-3.581777977,"Tropical & Subtropical Grasslands, Savannas & Shrublands",290.1617614,100,1.625,6.142625512,0.00699503,338,0.294960552,0.262179487,0.066107202,0.074297028,0.357120316,0.367307692,0.151866757,0.132574951,0,0.00105522682445759,0.0091025641025641,9.861932938856e-06,0,0,0,0
1134,2276,40.76829049,10.95653825,"Tropical & Subtropical Grasslands, Savannas & Shrublands",3065.264642,628,2.6875,5,0.050045596,3629,0.283743915,0.24698264,0.132728505,0.097178191,0.387647653,0.351886654,0.188409521,0.174061353,0.0222191604666116,0.000211261137136034,0.0470157068062827,0,0.00677780839533389,0,0.0250381188573528,0
1135,2277,36.25243774,5.535200376,"Tropical & Subtropical Grasslands, Savannas & Shrublands",1363.948951,441,1.25,3.826161858,0.035546138,1597,0.365211856,0.303166354,0.217181386,0.228950873,0.496875391,0.426894177,0.187410909,0.244341994,0.0181486119807973,0.00272594447923189,0.0887226048841577,0,0.00642037152995199,0,0.0510039657691505,0
1136,2278,37.89843425,5.991857156,"Montane Grasslands & Shrublands",1036.558152,1472,9.25,7.314703306,0.890463524,1209,0.248949545,0.221392335,0.217365234,0.203672372,0.388996416,0.357267714,0.25978908,0.242722096,0.0229307968017645,0,0.0368155500413564,0,2.75709953129308e-05,0,0.00894678797904604,0
1137,2279,38.52687481,7.545074477,"Tropical & Subtropical Grasslands, Savannas & Shrublands",1804.98684,1611,1.625,7.809514711,0.054545588,2115,0.283487786,0.220991332,0.146655589,0.147389896,0.434650906,0.328639874,0.180779158,0.161597447,0,0.0177147360126083,0,0.0172876280535855,0,0,0,0
1138,2280,35.76254468,5.922357293,"Tropical & Subtropical Grasslands, Savannas & Shrublands",4322.701404,602.25,2.5,3,0.099868786,5046,0.245182323,0.227356322,0.194878902,0.224758642,0.391204915,0.345455146,0.23710216,0.257708773,0.0171878715814507,0.00069692165411547,0.0806282203725723,0,0.00455013872374157,0,0.0350099088386841,0
1139,2281,39.67618438,6.929820329,"Montane Grasslands & Shrublands",1579.13482,3538.75,12.5,7.250020262,4.372316908,1850,0.241553153,0.268115315,0.234512681,0.188906095,0.405372973,0.409423423,0.311382734,0.260088049,0.00660900900900901,0,0.0590936936936936,0.00141441441441442,0.0055081081081081,0,0.0239531531531531,0.000619819819819821
1140,2288,-14.95234441,13.63782422,"Tropical & Subtropical Grasslands, Savannas & Shrublands",9.572718352,8,2.4375,11.42689462,0.000131573,13,0.485641026,0.486666667,0.108787002,0.110628802,0.627948718,0.623846154,0.170445652,0.179922346,0.0233333333333333,0,0.0874358974358974,0.00692307692307692,0.0233333333333333,0,0.0774358974358974,0.00358974358974359
1141,2289,-15.90725914,13.38710256,"Tropical & Subtropical Grasslands, Savannas & Shrublands",114.3904315,21,1.4375,NA,0.001996137,129,0.382635659,0.408139535,0.111858141,0.115524669,0.55997416,0.600103359,0.205441558,0.203897536,0.00478036175710594,0.0109043927648579,0.0598708010335917,0.00638242894056847,0.00478036175710594,0.00757105943152455,0.0564599483204134,0.00638242894056847
1142,2290,-16.50953846,13.5516559,"Tropical & Subtropical Grasslands, Savannas & Shrublands",49.09418627,6,1.375,11.84186432,0.000857395,59,0.388531073,0.431977401,0.135525211,0.153024789,0.517344633,0.563389831,0.200621647,0.179782538,0.0119209039548023,0.0130508474576271,0.0296610169491525,0.0135028248587571,0.00531073446327684,0.00474576271186441,0.00299435028248588,0.00514124293785311
1143,2293,-7.255011558,6.219729415,"Tropical & Subtropical Moist Broadleaf Forests",698.9052061,232.5,3.625,4.041197623,0.075131006,821,0.234868047,0.254177832,0.074901516,0.075493365,0.383231831,0.355850589,0.145700855,0.130852304,0,0,0.000373528217620788,0,0,0,0.000373528217620788,0
1144,2295,37.60731897,0.557561982,"Tropical & Subtropical Grasslands, Savannas & Shrublands",120.401662,899,1.4375,10.2774179,0.005887212,147,0.437959184,0.410136054,0.160111907,0.151067502,0.526190476,0.526689342,0.218874581,0.227366429,0.0158956916099773,0.0373242630385487,0.0434013605442176,0.086031746031746,0.0120861678004535,0.0178458049886622,0.0278231292517006,0.00666666666666667
1145,2296,34.27272431,-0.647490028,"Tropical & Subtropical Grasslands, Savannas & Shrublands",126.0873419,1210,1.625,11.1515455,0.002998797,147,0.340068027,0.305623583,0.241742501,0.299676521,0.388367347,0.32122449,0.23863254,0.253578851,0.00365079365079365,0.000204081632653061,0.0141043083900227,2.26757369614512e-05,0.00269841269841269,0,0.00768707482993197,0
1146,2298,37.54240868,0.610054198,"Tropical & Subtropical Grasslands, Savannas & Shrublands",164.5437666,925,2.75,11.03291022,0.008262422,187,0.429376114,0.384491979,0.159364155,0.165140588,0.502994652,0.491889483,0.212901823,0.22252083,0.0158467023172906,0.0393048128342246,0.0449910873440284,0.0933155080213903,0.0104991087344028,0.0190552584670232,0.0303921568627451,0.00670231729055259
1147,2299,40.13263493,-1.879644417,"Tropical & Subtropical Moist Broadleaf Forests",110.8030078,37,1.25,4.460691325,0.222505501,202,0.316221122,0.280247525,0.10560042,0.091456799,0.461270627,0.447541254,0.104015912,0.133774858,0.034092409240924,0,0.0805115511551156,9.9009900990099e-05,0,0,0.00252475247524753,0
1148,2300,36.10147504,0.251091005,"Tropical & Subtropical Grasslands, Savannas & Shrublands",84.60538144,1048.25,6.5625,8.536941761,0.005257745,138,0.360120773,0.235096618,0.167443306,0.213215791,0.496714976,0.345942029,0.236276973,0.272063415,0.060072463768116,0.0293478260869565,0.106473429951691,0.0129710144927536,0.0413526570048309,0.0235265700483092,0.0705797101449276,0.00318840579710145
1149,2302,44.72404686,-18.44406393,"Tropical & Subtropical Dry Broadleaf Forests",838.8066213,394.5,5,2.252057951,0.824434941,1025,0.142413008,0.218061789,0.066629334,0.07945629,0.230523577,0.297170732,0.143130356,0.106212795,3.2520325203252e-06,2.27642276422764e-05,0.000383739837398375,0.00973008130081301,3.2520325203252e-06,0,6.82926829268293e-05,3.90243902439023e-05
1150,2303,46.73380352,-24.74132402,"Tropical & Subtropical Moist Broadleaf Forests",730.5443936,801,25.3125,5.285793143,4.055551521,929,0.096239684,0.085116613,0.076243298,0.064239436,0.120430571,0.120495156,0.067398307,0.065003573,0.000832436311446,0,0.000570505920344456,0,0,0,0,0
1151,2304,48.76682965,-17.6216185,"Tropical & Subtropical Moist Broadleaf Forests",416.3209163,1165.5,14.5,5.313182379,0.423554011,506,0.148465086,0.176185771,0.125891923,0.115981079,0.224808959,0.286745718,0.215463335,0.159509738,8.5638998682477e-05,0,0,0,8.5638998682477e-05,0,0,0
1152,2305,49.70563781,-14.43526648,"Tropical & Subtropical Moist Broadleaf Forests",601.1586729,889.5,25.3125,4.26972011,4.53184385,719,0.178293927,0.159925823,0.105708315,0.099469376,0.257672694,0.207844228,0.159325297,0.13258747,0.00209086694483078,0,0.0109874826147427,0,0.00209086694483078,0,0.010477515067223,0
1153,2306,48.86901268,-13.96812354,"Tropical & Subtropical Moist Broadleaf Forests",495.1863772,1282.5,25.875,4,1.811216244,594,0.174090909,0.135347924,0.152836903,0.125554399,0.288855219,0.218473625,0.183211766,0.155207026,0.00509539842873176,5.61167227833893e-06,0.0055892255892256,0.00158810325476992,0.000482603815937149,0,0.00241863075196408,0
1154,2307,43.83830749,-24.10824012,"Deserts & Xeric Shrublands",460.5525734,85,1.875,4,0.125589287,587,0.271584327,0.303935264,0.08918904,0.112651384,0.38157297,0.37637138,0.132945714,0.13315419,0,0,0.00219761499148211,0,0,0,0,0
1155,2308,46.92913066,-22.22830114,"Montane Grasslands & Shrublands",311.4539826,1742,23.125,4.935048504,1.176272359,384,0.121371528,0.127899306,0.083319928,0.08468144,0.187109375,0.202265625,0.125684581,0.14154848,0.000763888888888889,0,0.00176215277777778,0,0,0,0,0
1156,2309,45.339804,-16.46803588,"Tropical & Subtropical Dry Broadleaf Forests",221.9368709,144.5,2.875,4.214523155,0.488641981,269,0.247484511,0.271375465,0.141881455,0.178293556,0.33307311,0.426468401,0.223515959,0.257672474,1.23915737298637e-05,0.000185873605947955,0.00871127633209417,0.0121313506815366,1.23915737298637e-05,0,0.00189591078066915,0.000123915737298637
1157,2310,49.2250931,-17.88836658,"Tropical & Subtropical Moist Broadleaf Forests",29.31792804,374.75,18.34375,7.259009154,0.009893428,36,0.438796296,0.426666667,0.180805962,0.192502452,0.516111111,0.53462963,0.225522983,0.203815065,0.00962962962962963,0,0.0412037037037037,0,0.00944444444444445,0,0.0271296296296296,0
1158,2312,45.28719555,-22.4466988,"Tropical & Subtropical Moist Broadleaf Forests",870.6034387,877,16.1875,5.259935947,4.797134308,1093,0.149139982,0.165651113,0.089384661,0.106533062,0.307520586,0.28683745,0.211003768,0.168914115,3.96462336078073e-05,0.0066331198536139,0.00981091796279354,0.000186032326928942,0,0,0,8.53918877706617e-05
1159,2314,49.15404284,-12.61203762,"Tropical & Subtropical Moist Broadleaf Forests",227.9356335,937.5,12.8125,4.250297381,1.317310868,271,0.170578106,0.189323493,0.154061863,0.156295077,0.199803198,0.208782288,0.161117268,0.132402065,0,0,0,0,0,0,0,0
1160,2315,34.75152318,-16.25768646,"Tropical & Subtropical Grasslands, Savannas & Shrublands",121.1065815,120.5,1.25,4.992848188,0.003847764,148,0.397342342,0.392747748,0.125197488,0.133559246,0.547162162,0.535225225,0.183881472,0.196210808,0.0100900900900901,0,0.0460810810810811,0,0.00693693693693694,0,0.0395270270270271,0
1161,2316,35.33508114,-14.86706085,"Tropical & Subtropical Grasslands, Savannas & Shrublands",472.4337235,501,1.375,NA,0.023081108,571,0.308663164,0.241138354,0.130575254,0.091324874,0.527110333,0.412282545,0.203400672,0.164942747,0,0,0.012527729130181,0.000134267367192061,0,0,0.012527729130181,0
1162,2317,34.88688673,-14.07028866,"Tropical & Subtropical Grasslands, Savannas & Shrublands",73.5549121,624.5,22.5625,NA,0.001710868,94,0.24251773,0.16858156,0.105328959,0.088578567,0.432588652,0.325070922,0.195378769,0.184413684,0,0,0.00858156028368794,0.0220921985815603,0,0,0.00858156028368794,0.00191489361702128
1163,2318,34.04029014,-12.87216221,"Tropical & Subtropical Grasslands, Savannas & Shrublands",1857.401727,793,7.3125,2.297702314,0.051447613,2221,0.154446946,0.112204713,0.100359499,0.089948068,0.311031067,0.287049377,0.203068445,0.209635522,0,4.20231127119916e-05,0.000787933363349842,0.0182275251388264,0,0,0,0.000959027465105809
1164,2319,34.61062344,-15.91878108,"Montane Grasslands & Shrublands",792.787289,329.5,4.375,2.884828539,0.02738758,965,0.292397237,0.226791019,0.120111849,0.085238777,0.463157168,0.421561313,0.186572729,0.191631473,0.0872849740932642,0.00424525043177892,0.199281519861831,0.00269084628670121,0.000193436960276339,0,0.0184594127806563,0
1165,2320,35.01928569,-16.71492795,"Tropical & Subtropical Grasslands, Savannas & Shrublands",341.9391303,200,3.5625,6,0.00946049,417,0.285019984,0.292206235,0.088599121,0.101383133,0.531510791,0.504732214,0.18903348,0.218234997,0.00112709832134293,0,0.0266426858513189,0,0.00112709832134293,0,0.021374900079936,0
1166,2321,-1.823111343,15.49483298,"Tropical & Subtropical Grasslands, Savannas & Shrublands",5747.888112,292,1.375,4.255023042,0.056753697,34660,0.325905366,0.228016061,0.175187504,0.137353738,0.505924312,0.413683112,0.235638513,0.238785316,0.108341988844008,0.00631390652048472,0.196933064050779,0.00502077322562031,0.088080303904597,0.00144066166570494,0.151924504712445,0.00197682246585883
1167,2325,-8.592954805,12.62323359,"Tropical & Subtropical Grasslands, Savannas & Shrublands",NA,446.75,5.65625,4.285256582,NA,806,0.45016129,0.404532672,0.165701385,0.135863312,0.705326716,0.660425972,0.177564323,0.203867979,0.01924317617866,0.0032258064516129,0.0751902398676592,0,0.0184036393713813,0.00077750206782465,0.066712158808933,0
1168,2327,1.697564858,15.52609864,"Tropical & Subtropical Grasslands, Savannas & Shrublands",14125.79491,298,1.5,2,0.064955064,18463,0.313461518,0.29207135,0.165312603,0.152509621,0.521242304,0.468867104,0.235227608,0.232423234,0.0912096264601276,0.0118980302948239,0.162186174150102,0.0164798064597664,0.0798631497228691,0.000205275415696257,0.124011446316056,0.00256476917799563
1169,2331,2.299309413,12.59572748,"Tropical & Subtropical Grasslands, Savannas & Shrublands",793.440008,252,1.375,11.32762568,0.007276876,941,0.35559334,0.371303578,0.149454347,0.164257402,0.538427205,0.5412469,0.214056245,0.195366919,0.0257739992915338,0,0.133889479277364,0,0.0219305703152675,0,0.105030109812256,0
1170,2332,-13.92092094,14.8364369,"Tropical & Subtropical Grasslands, Savannas & Shrublands",6717.399111,58,1,9.872855253,0.065175595,8074,0.307914706,0.352783833,0.123864934,0.114040676,0.506659235,0.523230534,0.193262201,0.197461784,0.044850136239782,0.00103170671290562,0.11803773429114,0.00480348443563702,0.0441173313516638,0,0.0986788869622658,0.000139955412434976
1171,2333,-14.02795243,15.6126464,"Tropical & Subtropical Grasslands, Savannas & Shrublands",5082.011117,61,1,5.10338582,1.030664345,6130,0.331566069,0.33837466,0.123969807,0.109538047,0.555226754,0.551573138,0.206666339,0.196441723,0.0789825992387167,0.00578357803153888,0.108635127786841,0.00730831973898859,0.0668613376835237,0,0.0932707993474714,0.000204458945078847
1172,2336,35.34200818,12.48755245,"Tropical & Subtropical Grasslands, Savannas & Shrublands",8451.057406,506,1,5.464237076,0.075812584,10059,0.297570998,0.226792922,0.114511162,0.117289522,0.492865759,0.36999768,0.203537475,0.203064622,0.0781204228385857,5.56715379262353e-05,0.165655963150744,0.00709315041256586,0.0617619378997249,0,0.144532591046161,0.000520263777048745
1173,2337,32.24035391,5.464944227,"Flooded Grasslands & Savannas",NA,448,1,7.545226334,NA,10498,0.309587858,0.287449673,0.122268487,0.118426709,0.41053788,0.403169493,0.178372115,0.176293726,0.135179081729853,0.0211659363688322,0.311297389979044,0.0282129929510383,0.00737727821172286,0,0.0742344573569568,0
1174,2339,0.654696942,10.12631326,"Tropical & Subtropical Grasslands, Savannas & Shrublands",1203.634511,153.5,1.5,7.120984491,0.016830553,1422,0.324861697,0.334817159,0.145043917,0.143995328,0.486603376,0.441708861,0.172849849,0.156225735,0.0520839193624003,0,0.163966244725739,0,0.0236216596343179,0,0.130302390998593,0
1175,2340,0.806410618,8.736154295,"Tropical & Subtropical Moist Broadleaf Forests",2167.222701,425,5,5.286362883,0.034220267,2549,0.225007192,0.197372826,0.11964908,0.106294646,0.339161763,0.298371911,0.176785239,0.170877643,0.00289656074277494,0,0.0330639466457433,0,0.00230809467765136,0,0.0313652412710867,0
1176,2341,1.505226994,6.865741075,"Tropical & Subtropical Grasslands, Savannas & Shrublands",270.186554,95,2.375,7.250638058,0.00432164,321,0.339719626,0.323385254,0.106706983,0.094284536,0.409698858,0.400716511,0.139883807,0.138674399,0.0132398753894081,0,0.0884423676012461,0,0,0,0.0215680166147456,0
1177,2342,0.204690758,10.76617201,"Tropical & Subtropical Grasslands, Savannas & Shrublands",29.71469254,248,1.25,15.3924378,0.000346663,35,0.425047619,0.410857143,0.102690488,0.109675258,0.562666667,0.533714286,0.183186322,0.150483022,0.0415238095238096,0,0.156190476190476,0,0.0148571428571429,0,0.127142857142857,0
1178,2344,-2.943716357,11.60078338,"Tropical & Subtropical Grasslands, Savannas & Shrublands",888.8681899,266,1.75,5.33094762,0.008325408,1056,0.404122475,0.343936237,0.115772724,0.114850464,0.632799874,0.581076389,0.194187813,0.217639724,0.02125,0,0.102708333333333,0,0.0142487373737374,0,0.0783017676767676,0
1179,2347,25.83441927,-17.89159684,"Tropical & Subtropical Grasslands, Savannas & Shrublands",80.89614397,901,1.5,19.64056831,0.001908197,101,0.422244224,0.393234323,0.147700591,0.143863877,0.598976898,0.559273927,0.249127118,0.240679141,0.00306930693069307,3.3003300330033e-05,0.0345214521452145,0.027986798679868,0,0,0.00336633663366337,0.000957095709570957
1180,2348,28.2581585,-17.93159608,"Tropical & Subtropical Grasslands, Savannas & Shrublands",1718.842958,861,2.125,7.250788922,0.02824889,2095,0.353929992,0.297797932,0.127624728,0.138875598,0.547455847,0.532821002,0.236128094,0.240507713,0,0,0.000373906125696103,0.0119649960222753,0,0,0,8.2736674622116e-05
1181,2350,106.9322593,-6.785241166,"Tropical & Subtropical Moist Broadleaf Forests",176.8358098,1307,27.21875,9.267065174,2.514822973,284,0.222981221,0.193286385,0.225770644,0.196514144,0.32721831,0.283333333,0.204207764,0.237291229,0.0346948356807512,0.00453051643192488,0.0389201877934272,0.00612676056338029,0.0346713615023474,0.00440140845070423,0.0333920187793427,0.00612676056338029
1182,2351,103.8637491,13.43620727,"Tropical & Subtropical Dry Broadleaf Forests",136.0585979,27,1.4375,16.28669813,0.003025862,161,0.336956522,0.335672878,0.151392945,0.152174932,0.431511387,0.409834369,0.213958899,0.20522342,0.00492753623188406,0,0.022360248447205,0.00333333333333333,0,0,0.0104140786749482,0
1183,2395,153.2553563,-29.75683299,"Temperate Broadleaf & Mixed Forests",365.7431522,26.75,3,NA,0.041101253,473,0.172008457,0.190436927,0.077165427,0.105441529,0.297364341,0.309400987,0.158519665,0.158799444,7.04721634954193e-05,0.00212825933756166,0.0108809020436927,0,0,0,0.000852713178294573,0
1184,2409,140.6122289,-35.71216453,"Mediterranean Forests, Woodlands & Scrub",2673.455763,108,1.625,1.429345895,0.117470768,3848,0.218635655,0.21450104,0.131772443,0.107386358,0.382841303,0.401697852,0.146765151,0.140421649,0.000759702009702009,0,0.0301767151767151,0,0,0,0.00251992376992377,0
1185,2415,37.59977296,1.603208844,"Tropical & Subtropical Grasslands, Savannas & Shrublands",1588.276651,643.5,1.875,4.735787712,0.040731981,2113,0.369398959,0.310351791,0.177923809,0.213761625,0.473020981,0.3615239,0.2386545,0.241562315,0.0231850449597728,0.00943524215175895,0.0405915759583531,0.0491575958353053,0.0063101435557659,0.000971762107587948,0.0232907398643319,0.00035336803912289
1186,2416,38.70717821,-0.210699098,"Tropical & Subtropical Grasslands, Savannas & Shrublands",1658.295279,381,2,4.269822,0.039970401,1937,0.257965927,0.286248494,0.083496101,0.113619304,0.427076235,0.43663397,0.15106729,0.169983754,0.0118688693856479,0.0117914300464636,0.0434193770435381,0.00726553088969196,0.0049010497332645,0,0.0221149543968336,0.000258131130614352
1187,2417,41.32037488,-1.562947387,"Tropical & Subtropical Moist Broadleaf Forests",1354.747298,31,0.875,1.25284426,0.14043967,1496,0.266073975,0.284790553,0.100397463,0.101317823,0.376827094,0.334434046,0.15308455,0.137669913,0.0535472370766489,0.025599376114082,0.106045008912656,0.0115619429590018,0.00747326203208557,0.00310160427807487,0.0596167557932264,0.00483511586452763
1188,2418,38.91380343,0.105920158,"Tropical & Subtropical Grasslands, Savannas & Shrublands",1234.183821,355,1.75,6.250672039,0.029576739,1490,0.288425056,0.302912752,0.102097604,0.110623119,0.447176734,0.467912752,0.181684045,0.218992213,0.025592841163311,0.0161856823266219,0.0644854586129754,0.00612975391498882,0.00252796420581655,0,0.0329888143176734,4.0268456375839e-05
1189,2419,35.73022715,1.855949845,"Tropical & Subtropical Grasslands, Savannas & Shrublands",1048.744223,933.25,3,4.393748122,0.030413479,1204,0.341788483,0.263499446,0.167287512,0.206615612,0.441464563,0.363945183,0.231008997,0.259895585,0.00473145071982281,0.0207530454042082,0.0289202657807309,0.00984772978959026,0.00473145071982281,0,0.0229900332225914,0.000132890365448505
1190,2422,38.40853752,0.077184282,"Tropical & Subtropical Grasslands, Savannas & Shrublands",706.9872958,432,2,2.250765628,0.021810917,719,0.348215114,0.342637923,0.14225172,0.131504111,0.511478906,0.486717663,0.213977254,0.17937324,0.00714881780250348,0.01326842837274,0.0346546128882708,0.0231803430690774,0.00343996291145109,0,0.0163931386184516,0.00221140472878999
1191,2423,40.15410074,-1.412514156,"Tropical & Subtropical Grasslands, Savannas & Shrublands",452.951767,88,0.875,6.318216576,0.018803378,731,0.244564523,0.246639307,0.095124689,0.074626663,0.415731874,0.417674419,0.16096918,0.131806894,0.0115959872321021,0.000848153214774282,0.0414865481076151,0.00059735522115823,0,0,0.00636570907432741,0
1192,2427,37.82943099,0.632352268,"Tropical & Subtropical Grasslands, Savannas & Shrublands",142.2463054,830.5,1.625,6.253615307,0.006139282,362,0.306197053,0.381933702,0.133134015,0.18660963,0.48373849,0.465570902,0.211509419,0.231892262,0.0172836095764273,0.0234162062615101,0.0272375690607735,0.0743646408839779,0.00784530386740332,0.00488029465930019,0.0139502762430939,0.00427255985267035
1193,2433,37.62245185,-0.825692616,"Tropical & Subtropical Grasslands, Savannas & Shrublands",65.44187975,1041.25,4.875,6.969413408,0.003465835,52,0.445769231,0.456923077,0.220668922,0.218381672,0.486794872,0.482884615,0.205153622,0.203087933,0.0128846153846154,0.024423076923077,0.00333333333333333,0.0780128205128205,0.0128846153846154,0.00384615384615385,0,0.0121153846153846
1194,2459,80.48771131,9.537298828,"Deserts & Xeric Shrublands",122.3011311,9,1.125,17.07298583,0.003063485,9,0.427037037,0.411851852,0.162100693,0.164358039,0.558148148,0.548148148,0.211648655,0.217921343,0.18,0.0166666666666667,0.348888888888889,0.0533333333333333,0.0170370370370371,0,0.0614814814814815,0.00666666666666667
1195,2460,80.05112365,8.85887199,"Tropical & Subtropical Dry Broadleaf Forests",40.50596553,17,1,6.886882998,0.001320132,51,0.325686275,0.311372549,0.140559537,0.141836658,0.500261438,0.46130719,0.193905706,0.212068378,0.027516339869281,0.0162091503267974,0.130326797385621,0.0281045751633987,0.0134640522875817,0,0.0766666666666666,0.00196078431372549
1196,2461,80.1003683,6.173611398,"Tropical & Subtropical Moist Broadleaf Forests",15.34303664,11.5,3.125,30.18057094,0.003039766,17,0.619019608,0.632941176,0.263772339,0.255281768,0.80627451,0.801372549,0.194054478,0.194674824,0.0143137254901961,0.000784313725490193,0.0158823529411765,0.0129411764705882,0.0143137254901961,0.000784313725490193,0.0158823529411765,0.0129411764705882
1197,2462,81.24547452,6.296753034,"Tropical & Subtropical Dry Broadleaf Forests",30.67194729,28.25,1.5,14.03945016,0.002840341,52,0.326923077,0.359166667,0.162978589,0.165287425,0.461474359,0.474102564,0.172407286,0.162887854,0.00314102564102564,0.0257692307692308,0.0250641025641025,0.0341666666666667,0,0,0.0198717948717948,0
1198,2463,81.40377905,6.395631938,"Tropical & Subtropical Dry Broadleaf Forests",12.35756568,33,1.375,9.303545201,0.000792174,13,0.397435897,0.373846154,0.198065743,0.198940873,0.527948718,0.502307692,0.138353076,0.149894404,0.011025641025641,0.0433333333333333,0.0517948717948718,0.0458974358974359,0,0.000512820512820513,0.0353846153846154,0.000512820512820513
1199,2465,80.547612,8.330682537,"Tropical & Subtropical Dry Broadleaf Forests",8.049404158,106,1.375,7.566536664,0.000352439,7,0.387619048,0.440952381,0.183759897,0.185221161,0.507619048,0.56,0.218577826,0.222575683,0,0,0.0276190476190477,0.0019047619047619,0,0,0.00952380952380952,0
1200,2468,80.50795462,8.356067897,"Tropical & Subtropical Dry Broadleaf Forests",35.63239181,120.75,1.9375,17.74784009,0.001564666,8,0.4025,0.475833333,0.172224462,0.200470126,0.502916667,0.5525,0.207545269,0.209682667,0,0,0.0216666666666667,0.00208333333333333,0,0,0.00666666666666666,0
1201,2469,80.52189658,6.799407305,"Tropical & Subtropical Moist Broadleaf Forests",240.9478237,1112.25,26.15625,8.408632066,2.815925969,154,0.267034632,0.268354978,0.284483573,0.283386615,0.284935065,0.310952381,0.164327842,0.171629636,0.0419264069264069,4.32900432900433e-05,0.0183116883116883,0.000194805194805195,0.0409740259740259,4.32900432900433e-05,0.0155411255411255,0.000194805194805195
1202,2470,81.48162381,7.187392703,"Tropical & Subtropical Dry Broadleaf Forests",82.57942157,80,0,5.361983482,0.006463043,89,0.397677903,0.366816479,0.228344101,0.21634481,0.42835206,0.400299625,0.229531835,0.184725743,0.0696254681647941,0.00816479400749064,0.0895880149812734,0.0198501872659176,0,7.49063670411983e-05,0.0133333333333333,0.0114232209737828
1203,2471,81.58934168,7.308881331,"Tropical & Subtropical Dry Broadleaf Forests",124.6421503,64,2.3125,10.59016839,0.009564131,82,0.371707317,0.362154472,0.219235598,0.266760733,0.444715447,0.398617886,0.231501041,0.239953672,0.0945528455284553,0.0104065040650407,0.137317073170732,0.0273577235772357,0.00195121951219512,0.00056910569105691,0.0171138211382114,0.0117886178861789
1204,2472,81.47951239,7.085047908,"Tropical & Subtropical Dry Broadleaf Forests",183.6293577,123.75,4.59375,9.676340584,0.014857636,230,0.282101449,0.266304348,0.206279189,0.203202674,0.351492754,0.302347826,0.209906879,0.165445245,0.043536231884058,0.00401449275362319,0.0566666666666666,0.0172173913043479,0,0,0.0098840579710145,0.00456521739130435
1205,2473,80.31776926,9.054656165,"Tropical & Subtropical Dry Broadleaf Forests",78.02783422,45,1.375,8.15266134,0.002553857,30,0.284777778,0.332,0.160439255,0.171767859,0.483444444,0.539222222,0.216432891,0.189384281,0.0286666666666666,0.01,0.123555555555556,0.0231111111111111,0.00788888888888889,0,0.0586666666666666,0.00177777777777778
1206,2474,80.75996032,8.799612566,"Tropical & Subtropical Dry Broadleaf Forests",65.55972282,56,0,8.491993307,0.002276076,35,0.397333333,0.376761905,0.197336152,0.205622751,0.558380952,0.572285714,0.22205075,0.222428227,0,0,0.0408571428571428,0,0,0,0.00466666666666667,0
1207,2475,81.03796098,8.510726253,"Tropical & Subtropical Dry Broadleaf Forests",180.2091326,85,4.5,7.437742408,0.008177351,213,0.373802817,0.338748044,0.275891437,0.2631337,0.488669797,0.475242567,0.251498521,0.246124585,0.0366666666666667,0.00333333333333333,0.107746478873239,0.0017527386541471,0.00267605633802817,0,0.0180281690140845,3.12989045383412e-05
1208,2476,81.7000548,6.892974779,"Tropical & Subtropical Dry Broadleaf Forests",311.8941853,38.75,2.34375,13.04811607,0.025122702,20,0.4255,0.415,0.206316983,0.213230589,0.484833333,0.481833333,0.163964107,0.15836832,0.0361666666666667,0.002,0.0578333333333333,0.035,0,0,0.0225,0.00333333333333333
1209,2478,80.17455473,8.852509032,"Tropical & Subtropical Dry Broadleaf Forests",276.8421861,55,1.25,9.733381583,0.009905294,106,0.257830189,0.261163522,0.145971988,0.128506935,0.450314465,0.478050314,0.203650447,0.193353912,0.0134905660377359,0.00959119496855346,0.0975157232704402,0.0158176100628931,0.00748427672955974,0,0.0540251572327044,0
1210,2480,81.33445367,8.36427552,"Tropical & Subtropical Dry Broadleaf Forests",139.2803917,16.5,1.4375,10.68845016,0.00469219,22,0.452121212,0.450606061,0.269790775,0.281142342,0.574545455,0.536818182,0.187665242,0.18487753,0.0869696969696969,0.00636363636363636,0.153787878787879,0.0116666666666667,0.0268181818181818,0,0.0371212121212122,0.00515151515151515
1211,2481,81.74297463,6.659846588,"Tropical & Subtropical Dry Broadleaf Forests",35.56194421,30,2.25,12.30725015,0.001757748,45,0.388222222,0.385333333,0.211651593,0.217941989,0.457925926,0.459851852,0.197148024,0.176270981,0.0241481481481481,0.0304444444444445,0.068,0.0364444444444444,0.00355555555555556,0.00392592592592593,0.0434814814814815,0.00148148148148148
1212,2482,81.681231,7.316408548,"Tropical & Subtropical Dry Broadleaf Forests",NA,40,2.1875,16.00310646,NA,16,0.441875,0.433958333,0.237159539,0.255638668,0.524375,0.527916667,0.214220184,0.210725159,0.0954166666666666,0.00791666666666667,0.136041666666667,0.025625,0.00916666666666666,0,0.02,0.0145833333333334
1213,2487,22.27973181,38.84073672,"Mediterranean Forests, Woodlands & Scrub",34.73461222,1445.5,28.125,5.720349128,0.0003358,53,0.172893082,0.264779874,0.106217314,0.15382813,0.314339623,0.426918239,0.160865592,0.180381432,0.00150943396226415,0,0.0125157232704403,0.00339622641509434,0,0,0.00245283018867924,0
1214,2489,20.73732519,39.93178903,"Mediterranean Forests, Woodlands & Scrub",32.3830854,1024,43.53125,4.9811015,0.000423624,48,0.252777778,0.311527778,0.140426672,0.163623255,0.484652778,0.509027778,0.199453087,0.225627364,0.00194444444444444,0.00208333333333333,0.0219444444444445,0.01625,0.000208333333333333,0,0,0
1215,2492,17.51386239,46.64332818,"Temperate Broadleaf & Mixed Forests",18.49998924,103,1,11.08131326,6.64e-05,29,0.507816092,0.497356322,0.161889795,0.173729378,0.717126437,0.71862069,0.21550997,0.211940642,0.0317241379310345,0,0.0703448275862069,0,0.01,0,0.0454022988505747,0
1216,2496,-7.34842156,57.3180557,"Temperate Broadleaf & Mixed Forests",16.57983472,6,1.125,8.307442375,2.95e-06,33,0.231717172,0.217171717,0.102005422,0.103409219,0.281919192,0.275858586,0.115260202,0.112353477,0,0.0098989898989899,0,0.00333333333333333,0,0.00313131313131313,0,0
[truncated: 136,519 more rows]
