# Supplementary material for: Predicted climate shifts within terrestrial protected areas worldwide
Source: Nat Commun. 2019 Oct 21;10:4787. doi: 10.1038/s41467-019-12603-w (PMC6803628; doi:10.1038/s41467-019-12603-w)
Supplement: Supplementary file 6 — Source Data [file 41467_2019_12603_MOESM6_ESM.xlsx]

## Sheet: Figure 3
biome	mean_rcp45_novelclimate_local	sd_rcp45_novelclimate_local	mean_rcp85_novelclimate_local	sd_rcp85_novelclimate_local
Montane Grasslands & Shrublands	0.433145	0.127999	0.59713	0.125683
Tropical & Subtropical Grasslands, Savannas & Shrublands	0.400343	0.13486	0.57704	0.191916
Temperate Broadleaf & Mixed Forests	0.0705208	0.113698	0.113319	0.175834
Temperate Broadleaf & Mixed Forests	0.0801966	0.0629939	0.186604	0.0986905
Temperate Broadleaf & Mixed Forests	0.0719488	0.0539653	0.139894	0.0987944
Tropical & Subtropical Moist Broadleaf Forests	0.193038	0.0894095	0.357678	0.137162
Tropical & Subtropical Moist Broadleaf Forests	0.171785	0.0979372	0.397668	0.20427
Tropical & Subtropical Grasslands, Savannas & Shrublands	0.276479	0.112171	0.39158	0.154944
Tropical & Subtropical Moist Broadleaf Forests	0.301492	0.220403	0.368422	0.168702
Tropical & Subtropical Moist Broadleaf Forests	0.218566	0.0812957	0.410382	0.161799
Temperate Broadleaf & Mixed Forests	0.150486	0.101244	0.286026	0.121584
Tropical & Subtropical Grasslands, Savannas & Shrublands	0.340851	0.116779	0.468906	0.120591
Temperate Grasslands, Savannas & Shrublands	0.321695	0.14107	0.537902	0.189401
Temperate Grasslands, Savannas & Shrublands	0.267982	0.132135	0.407082	0.166895
Temperate Grasslands, Savannas & Shrublands	0.348407	0.125977	0.444631	0.143656
Temperate Broadleaf & Mixed Forests	0.308148	0.134805	0.475309	0.172429
Montane Grasslands & Shrublands	0.0343687	0.0378615	0.103633	0.0812821
Mangroves	0.214956	0.122802	0.334203	0.164237
Tropical & Subtropical Moist Broadleaf Forests	0.138973	0.141312	0.298842	0.258268
Tropical & Subtropical Dry Broadleaf Forests	0.241356	0.159601	0.402554	0.229024
Montane Grasslands & Shrublands	0.19312	0.13747	0.295654	0.134534
Tropical & Subtropical Moist Broadleaf Forests	0.237679	0.187134	0.354622	0.22324
Montane Grasslands & Shrublands	0.155769	0.0940071	0.319838	0.119321
Tropical & Subtropical Moist Broadleaf Forests	0.437921	0.203118	0.610045	0.234865
Tropical & Subtropical Moist Broadleaf Forests	0.342191	0.217012	0.451745	0.245722
Tropical & Subtropical Moist Broadleaf Forests	0.217462	0.0937755	0.297874	0.0833276
Tropical & Subtropical Moist Broadleaf Forests	0.303991	0.158523	0.415322	0.207797
Tropical & Subtropical Moist Broadleaf Forests	0.245231	0.0715583	0.346	0.130737
Tropical & Subtropical Moist Broadleaf Forests	0.299889	0.0791804	0.410333	0.0925245
Deserts & Xeric Shrublands	0.280741	0.0621909	0.430741	0.120862
Tropical & Subtropical Moist Broadleaf Forests	0.336817	0.292183	0.449009	0.29873
Tropical & Subtropical Moist Broadleaf Forests	0.231863	0.277931	0.30681	0.274349
Tropical & Subtropical Moist Broadleaf Forests	0.465566	0.234283	0.644888	0.254124
Tropical & Subtropical Moist Broadleaf Forests	0.258324	0.197883	0.422671	0.225704
Tropical & Subtropical Grasslands, Savannas & Shrublands	0.290475	0.167553	0.404719	0.208192
Tropical & Subtropical Grasslands, Savannas & Shrublands	0.245249	0.175454	0.28841	0.146681
Tropical & Subtropical Moist Broadleaf Forests	0.210938	0.211083	0.2708	0.189555
Tropical & Subtropical Grasslands, Savannas & Shrublands	0.281518	0.138999	0.485513	0.274445
Deserts & Xeric Shrublands	0.265247	0.10959	0.392985	0.135697
Tropical & Subtropical Grasslands, Savannas & Shrublands	0.140731	0.090795	0.301217	0.119831
Tropical & Subtropical Moist Broadleaf Forests	0.251282	0.234927	0.415406	0.260743
Tropical & Subtropical Grasslands, Savannas & Shrublands	0.169494	0.0897679	0.316109	0.153698
Tropical & Subtropical Grasslands, Savannas & Shrublands	0.159253	0.124517	0.217036	0.123482
Tropical & Subtropical Grasslands, Savannas & Shrublands	0.185085	0.158402	0.270678	0.181553
Tropical & Subtropical Moist Broadleaf Forests	0.301373	0.199135	0.504255	0.28429
Tropical & Subtropical Moist Broadleaf Forests	0.136969	0.147585	0.164291	0.161164
Tropical & Subtropical Moist Broadleaf Forests	0.32787	0.186704	0.462407	0.248823
Tropical & Subtropical Moist Broadleaf Forests	0.168366	0.107682	0.239216	0.178767
Deserts & Xeric Shrublands	0.249279	0.110085	0.353153	0.196922
Deserts & Xeric Shrublands	0.34	0.11445	0.501667	0.161293
Temperate Broadleaf & Mixed Forests	0.0658302	0.129173	0.108432	0.144415
Montane Grasslands & Shrublands	0.112682	0.137551	0.13022	0.0889847
Temperate Broadleaf & Mixed Forests	0.116704	0.0703563	0.178925	0.0979805
Temperate Broadleaf & Mixed Forests	0.0817681	0.11032	0.131156	0.154741
Temperate Broadleaf & Mixed Forests	0.13894	0.107622	0.222092	0.140692
Temperate Broadleaf & Mixed Forests	0.111525	0.0832655	0.224169	0.146118
Temperate Broadleaf & Mixed Forests	0.28162	0.128946	0.398941	0.136087
Mediterranean Forests, Woodlands & Scrub	0.202913	0.124223	0.308739	0.128122
Temperate Broadleaf & Mixed Forests	0.278252	0.122684	0.401974	0.146897
Tropical & Subtropical Moist Broadleaf Forests	0.358232	0.166126	0.463737	0.19863
Temperate Grasslands, Savannas & Shrublands	0.207813	0.0804669	0.28434	0.0839814
Temperate Broadleaf & Mixed Forests	0.0457953	0.037035	0.0797031	0.0630854
Temperate Broadleaf & Mixed Forests	0.211829	0.111112	0.405757	0.176648
Temperate Broadleaf & Mixed Forests	0.218333	0.104675	0.358925	0.114518
Temperate Broadleaf & Mixed Forests	0.250547	0.144671	0.38257	0.176201
Temperate Broadleaf & Mixed Forests	0.147205	0.111871	0.205589	0.12704
Temperate Broadleaf & Mixed Forests	0.244033	0.130337	0.376578	0.170109
Temperate Broadleaf & Mixed Forests	0.0859142	0.078337	0.14771	0.0970475
Temperate Broadleaf & Mixed Forests	0.263051	0.148178	0.401744	0.185944
Mediterranean Forests, Woodlands & Scrub	0.248647	0.100036	0.350476	0.126112
Temperate Broadleaf & Mixed Forests	0.145159	0.0760419	0.293492	0.133841
Temperate Broadleaf & Mixed Forests	0.0834868	0.106628	0.133023	0.150453
Mediterranean Forests, Woodlands & Scrub	0.205126	0.121993	0.314734	0.120925
Mangroves	0.264113	0.213786	0.437447	0.2134
Deserts & Xeric Shrublands	0.369719	0.203949	0.472316	0.153567
Montane Grasslands & Shrublands	0.139218	0.0959404	0.193951	0.112752
Tropical & Subtropical Moist Broadleaf Forests	0.393056	0.243785	0.471667	0.209168
Tropical & Subtropical Grasslands, Savannas & Shrublands	0.235999	0.14331	0.396503	0.154206
Tropical & Subtropical Moist Broadleaf Forests	0.217816	0.174667	0.375744	0.242822
Tropical & Subtropical Moist Broadleaf Forests	0.0991343	0.0929221	0.209221	0.17819
Montane Grasslands & Shrublands	0.222613	0.250537	0.236291	0.173881
Montane Grasslands & Shrublands	0.0666538	0.0450703	0.135728	0.104103
Tropical & Subtropical Moist Broadleaf Forests	0.153913	0.156291	0.251694	0.195074
Tropical & Subtropical Moist Broadleaf Forests	0.432817	0.235331	0.558077	0.274324
Tropical & Subtropical Moist Broadleaf Forests	0.149247	0.162969	0.231024	0.182109
Montane Grasslands & Shrublands	0.105906	0.111283	0.192474	0.136474
Tropical & Subtropical Moist Broadleaf Forests	0.137049	0.167865	0.258855	0.203645
Tropical & Subtropical Moist Broadleaf Forests	0.0843872	0.0960531	0.163535	0.112297
Mangroves	0.690258	0.251131	0.766563	0.220486
Tropical & Subtropical Moist Broadleaf Forests	0.17986	0.155317	0.265719	0.182436
Tropical & Subtropical Moist Broadleaf Forests	0.253962	0.209215	0.360639	0.209308
Tropical & Subtropical Moist Broadleaf Forests	0.154798	0.0962396	0.260351	0.160302
Tropical & Subtropical Moist Broadleaf Forests	0.133301	0.0922763	0.265992	0.154175
Tropical & Subtropical Moist Broadleaf Forests	0.0899767	0.0421489	0.179171	0.106036
Tropical & Subtropical Moist Broadleaf Forests	0.218971	0.163741	0.36842	0.216427
Montane Grasslands & Shrublands	0.250417	0.214851	0.309194	0.21665
Tropical & Subtropical Moist Broadleaf Forests	0.269243	0.254498	0.421308	0.261335
Deserts & Xeric Shrublands	0.311861	0.138686	0.484206	0.229024
Deserts & Xeric Shrublands	0.168995	0.14746	0.29379	0.150611
Tropical & Subtropical Moist Broadleaf Forests	0.330833	0.254322	0.471508	0.31185
Tropical & Subtropical Moist Broadleaf Forests	0.410661	0.378047	0.58292	0.35323
Tropical & Subtropical Moist Broadleaf Forests	0.267931	0.246728	0.303966	0.183745
Tropical & Subtropical Moist Broadleaf Forests	0.183575	0.192462	0.307279	0.233493
Tropical & Subtropical Moist Broadleaf Forests	0.207356	0.202872	0.279923	0.174961
Tropical & Subtropical Moist Broadleaf Forests	0.34478	0.372196	0.477945	0.35515
Tropical & Subtropical Moist Broadleaf Forests	0.273375	0.252909	0.294375	0.165806
Tropical & Subtropical Moist Broadleaf Forests	0.285507	0.215408	0.300435	0.128172
Tropical & Subtropical Moist Broadleaf Forests	0.229122	0.118597	0.283244	0.163194
Tropical & Subtropical Moist Broadleaf Forests	0.0940289	0.0999436	0.151447	0.108696
Tropical & Subtropical Moist Broadleaf Forests	0.138199	0.125941	0.21521	0.154935
Tropical & Subtropical Moist Broadleaf Forests	0.299004	0.177692	0.478494	0.192064
Deserts & Xeric Shrublands	0.324007	0.307389	0.440135	0.357884
Tropical & Subtropical Moist Broadleaf Forests	0.0974659	0.105015	0.134459	0.0996947
Montane Grasslands & Shrublands	0.0955496	0.0579857	0.169796	0.101111
Tropical & Subtropical Moist Broadleaf Forests	0.308727	0.152406	0.441586	0.165492
Tropical & Subtropical Coniferous Forests	0.353077	0.138478	0.385	0.120979
Tropical & Subtropical Moist Broadleaf Forests	0.308727	0.152406	0.441586	0.165492
Tropical & Subtropical Moist Broadleaf Forests	0.253357	0.265673	0.387888	0.281571
Tropical & Subtropical Moist Broadleaf Forests	0.205051	0.0992004	0.297475	0.155433
Tropical & Subtropical Moist Broadleaf Forests	0.1679	0.132541	0.215274	0.130113
Tropical & Subtropical Coniferous Forests	0.1658	0.117266	0.284351	0.0897375
Tropical & Subtropical Coniferous Forests	0.153048	0.113022	0.242838	0.0990337
Tropical & Subtropical Coniferous Forests	0.162937	0.109131	0.193388	0.0970573
Tropical & Subtropical Coniferous Forests	0.198254	0.116076	0.317654	0.0855176
Tropical & Subtropical Coniferous Forests	0.218967	0.141758	0.315329	0.145493
Tropical & Subtropical Dry Broadleaf Forests	0.297437	0.133214	0.406989	0.160728
Tropical & Subtropical Moist Broadleaf Forests	0.271778	0.147499	0.389733	0.170308
Temperate Conifer Forests	0.356814	0.161232	0.540882	0.196974
Tropical & Subtropical Coniferous Forests	0.297091	0.2037	0.454061	0.171734
Tropical & Subtropical Coniferous Forests	0.190101	0.133107	0.327374	0.141161
Tropical & Subtropical Coniferous Forests	0.302609	0.191039	0.471594	0.143767
Tropical & Subtropical Coniferous Forests	0.16697	0.0925494	0.314015	0.148834
Tropical & Subtropical Dry Broadleaf Forests	0.317018	0.161296	0.480175	0.155916
Tropical & Subtropical Moist Broadleaf Forests	0.180702	0.133581	0.283517	0.196038
Deserts & Xeric Shrublands	0.252349	0.146319	0.439496	0.148956
Tropical & Subtropical Coniferous Forests	0.135639	0.06571	0.284028	0.134724
Deserts & Xeric Shrublands	0.345513	0.0997628	0.479231	0.158274
Tropical & Subtropical Moist Broadleaf Forests	0.304527	0.227657	0.424038	0.257352
Tropical & Subtropical Moist Broadleaf Forests	0.314229	0.22021	0.425174	0.217991
Tropical & Subtropical Moist Broadleaf Forests	0.0584399	0.0447922	0.100984	0.0581375
Tropical & Subtropical Moist Broadleaf Forests	0.283371	0.295277	0.349371	0.242757
Tropical & Subtropical Moist Broadleaf Forests	0.270287	0.190315	0.326954	0.219441
Tropical & Subtropical Grasslands, Savannas & Shrublands	0.261846	0.152771	0.451595	0.2378
Tropical & Subtropical Grasslands, Savannas & Shrublands	0.290783	0.142106	0.44341	0.229662
Tropical & Subtropical Grasslands, Savannas & Shrublands	0.392891	0.159747	0.513477	0.220016
Tropical & Subtropical Moist Broadleaf Forests	0.27951	0.18002	0.459725	0.199128
Tropical & Subtropical Moist Broadleaf Forests	0.33348	0.143621	0.49935	0.179467
Tropical & Subtropical Moist Broadleaf Forests	0.298857	0.107126	0.494667	0.214818
Tropical & Subtropical Moist Broadleaf Forests	0.241115	0.249787	0.393066	0.308548
Deserts & Xeric Shrublands	0.202923	0.07824	0.339219	0.144432
Montane Grasslands & Shrublands	0.415213	0.179515	0.457234	0.128375
Montane Grasslands & Shrublands	0.213626	0.114976	0.378375	0.156162
Montane Grasslands & Shrublands	0.245715	0.152656	0.38563	0.211742
Deserts & Xeric Shrublands	0.205848	0.0867479	0.331637	0.186486
Montane Grasslands & Shrublands	0.241083	0.125205	0.437	0.147472
Montane Grasslands & Shrublands	0.279615	0.101521	0.422756	0.17969
Tropical & Subtropical Moist Broadleaf Forests	0.156608	0.105955	0.303494	0.261349
Montane Grasslands & Shrublands	0.0511318	0.0375334	0.0947214	0.0697045
Tropical & Subtropical Dry Broadleaf Forests	0.0695924	0.0443634	0.149387	0.100793
Tropical & Subtropical Moist Broadleaf Forests	0.244753	0.115406	0.329198	0.187076
Tropical & Subtropical Moist Broadleaf Forests	0.143639	0.110997	0.22602	0.156104
Montane Grasslands & Shrublands	0.0886637	0.0611009	0.168575	0.130338
Montane Grasslands & Shrublands	0.275833	0.12326	0.481389	0.147209
Deserts & Xeric Shrublands	0.120243	0.0640478	0.225013	0.0765116
Tropical & Subtropical Moist Broadleaf Forests	0.264167	0.139003	0.3775	0.157481
Tropical & Subtropical Grasslands, Savannas & Shrublands	0.397066	0.239608	0.572497	0.280825
Tropical & Subtropical Moist Broadleaf Forests	0.474416	0.224681	0.599004	0.285959
Tropical & Subtropical Moist Broadleaf Forests	0.40239	0.193353	0.526807	0.252912
Tropical & Subtropical Moist Broadleaf Forests	0.4778	0.212789	0.623467	0.209318
Tropical & Subtropical Grasslands, Savannas & Shrublands	0.397619	0.116061	0.47	0.129372
Deserts & Xeric Shrublands	0.250704	0.156064	0.347412	0.183126
Deserts & Xeric Shrublands	0.351463	0.10604	0.528211	0.230526
Deserts & Xeric Shrublands	0.291026	0.124283	0.423077	0.148516
Tropical & Subtropical Moist Broadleaf Forests	0.0507425	0.0354771	0.117812	0.0723855
Tropical & Subtropical Grasslands, Savannas & Shrublands	0.209172	0.129856	0.358859	0.198108
Tropical & Subtropical Moist Broadleaf Forests	0.227899	0.124069	0.380322	0.166748
Tropical & Subtropical Moist Broadleaf Forests	0.0884929	0.0812607	0.162708	0.146217
Tropical & Subtropical Moist Broadleaf Forests	0.0717308	0.0666274	0.134974	0.120199
Tropical & Subtropical Moist Broadleaf Forests	0.111571	0.0861629	0.214597	0.124997
Tropical & Subtropical Moist Broadleaf Forests	0.103404	0.111032	0.143704	0.100462
Tropical & Subtropical Moist Broadleaf Forests	0.19581	0.200572	0.261154	0.201637
Tropical & Subtropical Moist Broadleaf Forests	0.127053	0.204033	0.159662	0.107642
Tropical & Subtropical Moist Broadleaf Forests	0.199336	0.0833237	0.27056	0.109505
Tropical & Subtropical Moist Broadleaf Forests	0.155604	0.0813086	0.252822	0.185248
Tropical & Subtropical Moist Broadleaf Forests	0.163081	0.180081	0.230463	0.218801
Tropical & Subtropical Moist Broadleaf Forests	0.213879	0.208038	0.2069	0.138667
Tropical & Subtropical Grasslands, Savannas & Shrublands	0.136667	0.0817566	0.254853	0.153187
Tropical & Subtropical Dry Broadleaf Forests	0.344643	0.129216	0.405873	0.144942
Deserts & Xeric Shrublands	0.238684	0.103815	0.325789	0.153595
Tropical & Subtropical Dry Broadleaf Forests	0.460962	0.154086	0.559597	0.223662
Mediterranean Forests, Woodlands & Scrub	0.258786	0.167851	0.495519	0.238139
Mediterranean Forests, Woodlands & Scrub	0.424444	0.150217	0.595	0.203719
Mediterranean Forests, Woodlands & Scrub	0.217055	0.135376	0.427848	0.209363
Deserts & Xeric Shrublands	0.0881176	0.0810615	0.201416	0.154253
Montane Grasslands & Shrublands	0.147928	0.0909992	0.264722	0.163394
Tropical & Subtropical Grasslands, Savannas & Shrublands	0.241343	0.110518	0.454202	0.208747
Tropical & Subtropical Grasslands, Savannas & Shrublands	0.254482	0.133761	0.412583	0.17469
Tropical & Subtropical Grasslands, Savannas & Shrublands	0.275237	0.14186	0.42439	0.160056
Temperate Broadleaf & Mixed Forests	0.405	0.130582	0.396667	0.146747
Deserts & Xeric Shrublands	0.306664	0.0974323	0.508979	0.148039
Temperate Broadleaf & Mixed Forests	0.0924938	0.0623474	0.149744	0.0705619
Mediterranean Forests, Woodlands & Scrub	0.306927	0.0876407	0.539295	0.122772
Temperate Grasslands, Savannas & Shrublands	0.279009	0.114525	0.517598	0.1392
Temperate Broadleaf & Mixed Forests	0.200483	0.104832	0.321536	0.146024
Temperate Broadleaf & Mixed Forests	0.128882	0.0641004	0.183813	0.113414
Temperate Broadleaf & Mixed Forests	0.125678	0.0718713	0.189889	0.133702
Temperate Broadleaf & Mixed Forests	0.208009	0.117105	0.268364	0.143456
Temperate Grasslands, Savannas & Shrublands	0.219694	0.115274	0.310469	0.117107
Temperate Broadleaf & Mixed Forests	0.148599	0.0750942	0.21315	0.138723
Temperate Broadleaf & Mixed Forests	0.208284	0.116044	0.303938	0.157897
Temperate Broadleaf & Mixed Forests	0.149168	0.0866169	0.227442	0.137479
Temperate Broadleaf & Mixed Forests	0.229846	0.0912916	0.268233	0.132866
Temperate Broadleaf & Mixed Forests	0.13287	0.0880884	0.232106	0.105331
Temperate Grasslands, Savannas & Shrublands	0.322881	0.148507	0.481977	0.19711
Temperate Broadleaf & Mixed Forests	0.28314	0.168678	0.441901	0.188155
Temperate Broadleaf & Mixed Forests	0.262136	0.104525	0.30986	0.158052
Temperate Broadleaf & Mixed Forests	0.234155	0.105564	0.31105	0.136677
Temperate Broadleaf & Mixed Forests	0.247729	0.14714	0.343104	0.218465
Temperate Broadleaf & Mixed Forests	0.200597	0.110708	0.29607	0.0863402
Temperate Broadleaf & Mixed Forests	0.232977	0.103473	0.327217	0.114063
Temperate Broadleaf & Mixed Forests	0.271556	0.0827144	0.370778	0.105995
Temperate Broadleaf & Mixed Forests	0.262543	0.144785	0.344297	0.147738
Temperate Broadleaf & Mixed Forests	0.251778	0.108295	0.374444	0.138783
Tropical & Subtropical Grasslands, Savannas & Shrublands	0.167131	0.0776244	0.262333	0.142253
Tropical & Subtropical Grasslands, Savannas & Shrublands	0.302218	0.112761	0.483859	0.150063
Tropical & Subtropical Grasslands, Savannas & Shrublands	0.181936	0.0577423	0.327654	0.138241
Tropical & Subtropical Grasslands, Savannas & Shrublands	0.128592	0.0649107	0.264263	0.0832891
Tropical & Subtropical Moist Broadleaf Forests	0.099547	0.116382	0.185587	0.12952
Tropical & Subtropical Moist Broadleaf Forests	0.248514	0.112049	0.406705	0.148813
Tropical & Subtropical Moist Broadleaf Forests	0.131653	0.0702147	0.243573	0.132771
Tropical & Subtropical Moist Broadleaf Forests	0.193081	0.188911	0.278889	0.172245
Tropical & Subtropical Grasslands, Savannas & Shrublands	0.148061	0.0845899	0.243759	0.099379
Temperate Broadleaf & Mixed Forests	0.223775	0.0676964	0.293974	0.0782641
Temperate Broadleaf & Mixed Forests	0.155693	0.0870822	0.233673	0.111767
Tropical & Subtropical Grasslands, Savannas & Shrublands	0.355887	0.0914106	0.475851	0.144251
Tropical & Subtropical Grasslands, Savannas & Shrublands	0.199561	0.0636188	0.352702	0.12199
Tropical & Subtropical Grasslands, Savannas & Shrublands	0.204466	0.0737641	0.346958	0.106881
Temperate Broadleaf & Mixed Forests	0.339094	0.172755	0.34972	0.130986
Tropical & Subtropical Grasslands, Savannas & Shrublands	0.297888	0.0867366	0.4767	0.126828
Tropical & Subtropical Grasslands, Savannas & Shrublands	0.317449	0.0935567	0.458724	0.138465
Temperate Broadleaf & Mixed Forests	0.274294	0.142576	0.343514	0.14424
Tropical & Subtropical Grasslands, Savannas & Shrublands	0.373899	0.107173	0.552579	0.137437
Temperate Broadleaf & Mixed Forests	0.259065	0.11143	0.374221	0.13939
Tropical & Subtropical Grasslands, Savannas & Shrublands	0.298154	0.123732	0.416256	0.154807
Tropical & Subtropical Grasslands, Savannas & Shrublands	0.27386	0.0580066	0.443684	0.152356
Tropical & Subtropical Moist Broadleaf Forests	0.240857	0.236816	0.327429	0.150566
Tropical & Subtropical Grasslands, Savannas & Shrublands	0.268476	0.117115	0.368667	0.107798
Tropical & Subtropical Grasslands, Savannas & Shrublands	0.292121	0.169112	0.43697	0.166144
Tropical & Subtropical Moist Broadleaf Forests	0.45	0.211111	0.571667	0.155714
Tropical & Subtropical Moist Broadleaf Forests	0.324378	0.253839	0.473532	0.283354
Tropical & Subtropical Moist Broadleaf Forests	0.437143	0.166035	0.50381	0.165853
Tropical & Subtropical Moist Broadleaf Forests	0.360333	0.118232	0.543	0.212727
Tropical & Subtropical Grasslands, Savannas & Shrublands	0.344412	0.0963205	0.542255	0.131744
Tropical & Subtropical Grasslands, Savannas & Shrublands	0.439259	0.195586	0.464444	0.114532
Tropical & Subtropical Moist Broadleaf Forests	0.465905	0.201165	0.569714	0.163567
Tropical & Subtropical Moist Broadleaf Forests	0.242636	0.159551	0.329922	0.126012
Tropical & Subtropical Grasslands, Savannas & Shrublands	0.373333	0.114568	0.446667	0.11487
Deserts & Xeric Shrublands	0.408186	0.0939666	0.545876	0.214713
Deserts & Xeric Shrublands	0.0681106	0.0342843	0.206135	0.114786
Mediterranean Forests, Woodlands & Scrub	0.332424	0.135158	0.511515	0.148912
Mediterranean Forests, Woodlands & Scrub	0.265975	0.115292	0.380063	0.13173
Mediterranean Forests, Woodlands & Scrub	0.221626	0.139891	0.339605	0.135186
Mediterranean Forests, Woodlands & Scrub	0.291787	0.123048	0.445341	0.123458
Mediterranean Forests, Woodlands & Scrub	0.238474	0.08844	0.362136	0.0868657
Mediterranean Forests, Woodlands & Scrub	0.169809	0.0854443	0.305328	0.124838
Mediterranean Forests, Woodlands & Scrub	0.241453	0.0778516	0.353077	0.105791
Mediterranean Forests, Woodlands & Scrub	0.320833	0.151154	0.427389	0.164821
Mediterranean Forests, Woodlands & Scrub	0.322874	0.1141	0.477356	0.138106
Mediterranean Forests, Woodlands & Scrub	0.287467	0.107703	0.446773	0.137138
Mediterranean Forests, Woodlands & Scrub	0.334133	0.112731	0.4958	0.205591
Mediterranean Forests, Woodlands & Scrub	0.328788	0.150139	0.51	0.158487
Mediterranean Forests, Woodlands & Scrub	0.283	0.14448	0.497333	0.174982
Mediterranean Forests, Woodlands & Scrub	0.306512	0.11027	0.501783	0.151834
Mediterranean Forests, Woodlands & Scrub	0.307	0.115432	0.5195	0.224322
Mediterranean Forests, Woodlands & Scrub	0.242069	0.109284	0.396092	0.152873
Mediterranean Forests, Woodlands & Scrub	0.298046	0.11839	0.481609	0.159967
Mediterranean Forests, Woodlands & Scrub	0.318833	0.153948	0.435167	0.155425
Mediterranean Forests, Woodlands & Scrub	0.351875	0.102446	0.455208	0.154689
Mediterranean Forests, Woodlands & Scrub	0.329394	0.102852	0.452879	0.133034
Deserts & Xeric Shrublands	0.318571	0.122226	0.530952	0.202957
Temperate Broadleaf & Mixed Forests	0.19861	0.103894	0.290495	0.147766
Mediterranean Forests, Woodlands & Scrub	0.246113	0.123629	0.430821	0.146213
Mediterranean Forests, Woodlands & Scrub	0.236205	0.12316	0.408085	0.159801
Mediterranean Forests, Woodlands & Scrub	0.301563	0.109763	0.493748	0.181239
Montane Grasslands & Shrublands	0.180486	0.136592	0.301432	0.12484
Temperate Broadleaf & Mixed Forests	0.16164	0.122098	0.273853	0.12631
Temperate Broadleaf & Mixed Forests	0.205356	0.0928295	0.312726	0.119276
Temperate Broadleaf & Mixed Forests	0.221159	0.110552	0.367459	0.141732
Temperate Broadleaf & Mixed Forests	0.233429	0.108059	0.339873	0.133542
Temperate Broadleaf & Mixed Forests	0.224887	0.112291	0.383258	0.127561
Temperate Broadleaf & Mixed Forests	0.328333	0.125945	0.469861	0.145279
Temperate Broadleaf & Mixed Forests	0.277754	0.120096	0.420725	0.114066
Mediterranean Forests, Woodlands & Scrub	0.264691	0.0543278	0.370494	0.103908
Temperate Broadleaf & Mixed Forests	0.326667	0.151585	0.450526	0.10237
Deserts & Xeric Shrublands	0.329195	0.167472	0.491458	0.15845
Tropical & Subtropical Grasslands, Savannas & Shrublands	0.192651	0.0970074	0.335355	0.21311
Mediterranean Forests, Woodlands & Scrub	0.201261	0.094032	0.300685	0.139792
Deserts & Xeric Shrublands	0.345185	0.178498	0.529546	0.12875
Mediterranean Forests, Woodlands & Scrub	0.259896	0.124998	0.44145	0.180643
Mediterranean Forests, Woodlands & Scrub	0.344613	0.169501	0.481397	0.189997
Mediterranean Forests, Woodlands & Scrub	0.34779	0.12565	0.511685	0.153894
Mediterranean Forests, Woodlands & Scrub	0.38522	0.171576	0.535916	0.190209
Mediterranean Forests, Woodlands & Scrub	0.370377	0.193415	0.526145	0.182095
Mediterranean Forests, Woodlands & Scrub	0.335614	0.159766	0.498596	0.212987
Mediterranean Forests, Woodlands & Scrub	0.416284	0.154921	0.544208	0.169804
Mediterranean Forests, Woodlands & Scrub	0.278231	0.0753531	0.346667	0.0641897
Mediterranean Forests, Woodlands & Scrub	0.373162	0.138976	0.544957	0.176641
Mediterranean Forests, Woodlands & Scrub	0.422571	0.181972	0.585619	0.174542
Mediterranean Forests, Woodlands & Scrub	0.247748	0.0832704	0.347568	0.114678
Tropical & Subtropical Grasslands, Savannas & Shrublands	0.4225	0.132881	0.61	0.186558
Mediterranean Forests, Woodlands & Scrub	0.366232	0.168813	0.53	0.214614
Mediterranean Forests, Woodlands & Scrub	0.35871	0.154933	0.536667	0.214641
Mediterranean Forests, Woodlands & Scrub	0.24537	0.112824	0.300556	0.119202
Mediterranean Forests, Woodlands & Scrub	0.373333	0.0896495	0.446667	0.0727757
Tropical & Subtropical Grasslands, Savannas & Shrublands	0.340214	0.124535	0.550387	0.155506
Tropical & Subtropical Grasslands, Savannas & Shrublands	0.300529	0.123052	0.49422	0.232693
Tropical & Subtropical Grasslands, Savannas & Shrublands	0.431482	0.163151	0.600149	0.208952
Temperate Broadleaf & Mixed Forests	0.0638792	0.065496	0.167674	0.176392
Temperate Broadleaf & Mixed Forests	0.183333	0.0924803	0.412403	0.204182
Temperate Broadleaf & Mixed Forests	0.461782	0.200968	0.66592	0.228422
Tropical & Subtropical Grasslands, Savannas & Shrublands	0.279433	0.107568	0.43632	0.181588
Tropical & Subtropical Grasslands, Savannas & Shrublands	0.234974	0.105042	0.444043	0.164273
Tropical & Subtropical Grasslands, Savannas & Shrublands	0.323397	0.119726	0.574147	0.227513
Boreal Forests/Taiga	0.230644	0.161753	0.407091	0.204789
Tundra	0.087599	0.079258	0.182786	0.142171
Tundra	0.203845	0.191524	0.358511	0.201952
Temperate Conifer Forests	0.114573	0.109009	0.208764	0.155489
Temperate Conifer Forests	0.128866	0.114543	0.24005	0.156527
Boreal Forests/Taiga	0.157905	0.155033	0.299461	0.182743
Boreal Forests/Taiga	0.401839	0.191511	0.533456	0.203182
Boreal Forests/Taiga	0.356151	0.212726	0.520475	0.243799
Boreal Forests/Taiga	0.364656	0.211002	0.5027	0.173392
Boreal Forests/Taiga	0.317178	0.196793	0.496657	0.187334
Temperate Conifer Forests	0.182257	0.138632	0.3369	0.211212
Temperate Conifer Forests	0.189349	0.122651	0.300318	0.154676
Temperate Conifer Forests	0.153844	0.13676	0.277005	0.175536
Boreal Forests/Taiga	0.35359	0.144961	0.510784	0.174131
Temperate Conifer Forests	0.219632	0.142723	0.365348	0.199157
Temperate Conifer Forests	0.257207	0.146641	0.393703	0.188108
Temperate Broadleaf & Mixed Forests	0.334863	0.111393	0.546581	0.200895
Temperate Conifer Forests	0.178137	0.122076	0.279917	0.145263
Temperate Broadleaf & Mixed Forests	0.419665	0.171485	0.620848	0.241623
Temperate Broadleaf & Mixed Forests	0.41486	0.158212	0.62493	0.211407
Temperate Grasslands, Savannas & Shrublands	0.478966	0.270997	0.594386	0.263963
Temperate Broadleaf & Mixed Forests	0.385225	0.178548	0.526036	0.183049
Temperate Broadleaf & Mixed Forests	0.359524	0.159108	0.545238	0.143358
Temperate Broadleaf & Mixed Forests	0.39375	0.188588	0.491583	0.221771
Tropical & Subtropical Grasslands, Savannas & Shrublands	0.194374	0.101638	0.351453	0.12882
Tropical & Subtropical Grasslands, Savannas & Shrublands	0.276789	0.122527	0.524946	0.206417
Tropical & Subtropical Grasslands, Savannas & Shrublands	0.359032	0.114357	0.59305	0.19827
Tropical & Subtropical Moist Broadleaf Forests	0.11769	0.0654796	0.210472	0.119594
Temperate Conifer Forests	0.415179	0.219434	0.576769	0.220642
Tropical & Subtropical Grasslands, Savannas & Shrublands	0.296156	0.134814	0.407262	0.147941
Montane Grasslands & Shrublands	0.0899505	0.0788974	0.156178	0.0916467
Boreal Forests/Taiga	0.377981	0.198586	0.479016	0.193875
Boreal Forests/Taiga	0.3993	0.207865	0.484317	0.202879
Boreal Forests/Taiga	0.394821	0.242264	0.544415	0.225618
Boreal Forests/Taiga	0.399283	0.225425	0.522059	0.221991
Boreal Forests/Taiga	0.436354	0.198258	0.577396	0.246488
Temperate Conifer Forests	0.168393	0.133888	0.227271	0.122942
Temperate Broadleaf & Mixed Forests	0.139026	0.126088	0.330009	0.203359
Temperate Conifer Forests	0.24994	0.183107	0.294029	0.159918
Temperate Broadleaf & Mixed Forests	0.147925	0.132382	0.259063	0.137221
Mediterranean Forests, Woodlands & Scrub	0.12731	0.103654	0.178937	0.10695
Tropical & Subtropical Moist Broadleaf Forests	0.142784	0.0967692	0.238175	0.112255
Temperate Broadleaf & Mixed Forests	0.34911	0.163863	0.53108	0.223087
Temperate Conifer Forests	0.286731	0.142782	0.528758	0.167893
Tropical & Subtropical Grasslands, Savannas & Shrublands	0.271205	0.164566	0.39316	0.176304
Tropical & Subtropical Grasslands, Savannas & Shrublands	0.263193	0.118151	0.365472	0.16736
Tropical & Subtropical Grasslands, Savannas & Shrublands	0.272707	0.125618	0.375054	0.173799
Tropical & Subtropical Moist Broadleaf Forests	0.324986	0.0901517	0.416482	0.1193
Mediterranean Forests, Woodlands & Scrub	0.29029	0.152874	0.516812	0.244404
Mediterranean Forests, Woodlands & Scrub	0.475614	0.150146	0.70557	0.179433
Mediterranean Forests, Woodlands & Scrub	0.238083	0.144195	0.37275	0.175505
Temperate Broadleaf & Mixed Forests	0.448229	0.1749	0.661242	0.235845
Temperate Broadleaf & Mixed Forests	0.311265	0.163961	0.537621	0.228239
Temperate Broadleaf & Mixed Forests	0.443212	0.18593	0.651815	0.225184
Boreal Forests/Taiga	0.265079	0.160022	0.33653	0.155317
Tropical & Subtropical Moist Broadleaf Forests	0.282211	0.125525	0.522961	0.292518
Temperate Conifer Forests	0.0727401	0.073308	0.088959	0.0678025
Tropical & Subtropical Coniferous Forests	0.341513	0.205819	0.636234	0.273274
Tropical & Subtropical Grasslands, Savannas & Shrublands	0.290801	0.154385	0.530913	0.287326
Tropical & Subtropical Moist Broadleaf Forests	0.318889	0.0956001	0.511503	0.173034
Tropical & Subtropical Dry Broadleaf Forests	0.324662	0.161361	0.584765	0.194127
Tropical & Subtropical Dry Broadleaf Forests	0.450149	0.152472	0.626323	0.199813
Tropical & Subtropical Dry Broadleaf Forests	0.379517	0.168728	0.633349	0.227407
Tropical & Subtropical Dry Broadleaf Forests	0.40012	0.152605	0.607194	0.268195
Tropical & Subtropical Dry Broadleaf Forests	0.402261	0.145138	0.654295	0.269072
Tropical & Subtropical Moist Broadleaf Forests	0.101164	0.0556583	0.173086	0.131832
Deserts & Xeric Shrublands	0.44963	0.155635	0.638333	0.164529
Deserts & Xeric Shrublands	0.390022	0.221625	0.597086	0.212086
Temperate Broadleaf & Mixed Forests	0.143922	0.137611	0.296088	0.175954
Temperate Broadleaf & Mixed Forests	0.246695	0.155465	0.480931	0.245926
Temperate Broadleaf & Mixed Forests	0.268136	0.1186	0.385336	0.161785
Montane Grasslands & Shrublands	0.26391	0.154509	0.458129	0.198665
Deserts & Xeric Shrublands	0.317326	0.171143	0.535989	0.195813
Temperate Broadleaf & Mixed Forests	0.404755	0.161408	0.589113	0.16808
Temperate Conifer Forests	0.250581	0.153901	0.465752	0.232392
Mediterranean Forests, Woodlands & Scrub	0.309924	0.194048	0.500227	0.214017
Deserts & Xeric Shrublands	0.441917	0.237429	0.599917	0.198406
Temperate Conifer Forests	0.198607	0.12109	0.34252	0.104942
Temperate Conifer Forests	0.211059	0.151563	0.259701	0.175403
Temperate Broadleaf & Mixed Forests	0.160822	0.138722	0.291473	0.196843
Tropical & Subtropical Moist Broadleaf Forests	0.157776	0.0992052	0.259983	0.147058
Tropical & Subtropical Grasslands, Savannas & Shrublands	0.279315	0.103071	0.369062	0.12773
Tropical & Subtropical Grasslands, Savannas & Shrublands	0.268379	0.108627	0.38617	0.177587
Tropical & Subtropical Moist Broadleaf Forests	0.286211	0.0723572	0.399308	0.127897
Tropical & Subtropical Moist Broadleaf Forests	0.339524	0.156906	0.491548	0.228175
Temperate Conifer Forests	0.244066	0.217648	0.40379	0.219249
Temperate Broadleaf & Mixed Forests	0.244757	0.224494	0.389255	0.23878
Temperate Conifer Forests	0.270681	0.262007	0.399033	0.266234
Temperate Conifer Forests	0.250604	0.209067	0.329505	0.231041
Temperate Conifer Forests	0.296391	0.223323	0.444694	0.21922
Temperate Conifer Forests	0.297525	0.181898	0.45992	0.228138
Temperate Broadleaf & Mixed Forests	0.257698	0.206466	0.389117	0.219519
Temperate Broadleaf & Mixed Forests	0.282535	0.205504	0.45734	0.239707
Temperate Broadleaf & Mixed Forests	0.281583	0.328265	0.393138	0.302594
Temperate Broadleaf & Mixed Forests	0.330722	0.269452	0.450367	0.246304
Tropical & Subtropical Grasslands, Savannas & Shrublands	0.105225	0.0831049	0.192207	0.0954203
Tropical & Subtropical Grasslands, Savannas & Shrublands	0.317285	0.192416	0.425995	0.252531
Deserts & Xeric Shrublands	0.364496	0.181909	0.444309	0.151763
Tropical & Subtropical Grasslands, Savannas & Shrublands	0.366514	0.157217	0.502907	0.207228
Tropical & Subtropical Moist Broadleaf Forests	0.271739	0.263992	0.313407	0.259301
Montane Grasslands & Shrublands	0.366396	0.347009	0.433899	0.276071
Tropical & Subtropical Grasslands, Savannas & Shrublands	0.34069	0.177452	0.433007	0.158807
Tropical & Subtropical Moist Broadleaf Forests	0.263805	0.182713	0.356254	0.131836
Tropical & Subtropical Moist Broadleaf Forests	0.441846	0.325743	0.509086	0.306577
Tropical & Subtropical Grasslands, Savannas & Shrublands	0.304053	0.169616	0.377722	0.190379
Tropical & Subtropical Grasslands, Savannas & Shrublands	0.439507	0.216425	0.501988	0.222604
Tropical & Subtropical Grasslands, Savannas & Shrublands	0.335652	0.183383	0.355217	0.218914
Temperate Broadleaf & Mixed Forests	0.298397	0.213245	0.435804	0.245178
Temperate Broadleaf & Mixed Forests	0.2907	0.248153	0.425802	0.260513
Temperate Broadleaf & Mixed Forests	0.339273	0.270193	0.441527	0.262397
Temperate Broadleaf & Mixed Forests	0.376282	0.265892	0.491449	0.221996
Temperate Broadleaf & Mixed Forests	0.400238	0.244105	0.476921	0.244483
Temperate Broadleaf & Mixed Forests	0.362617	0.206126	0.46989	0.189712
Temperate Broadleaf & Mixed Forests	0.403688	0.245979	0.532163	0.23013
Temperate Broadleaf & Mixed Forests	0.40881	0.259148	0.48247	0.212633
Montane Grasslands & Shrublands	0.0556305	0.0393425	0.139555	0.121535
Tropical & Subtropical Grasslands, Savannas & Shrublands	0.26244	0.145808	0.404189	0.167932
Tropical & Subtropical Moist Broadleaf Forests	0.335573	0.246265	0.41384	0.266967
Tropical & Subtropical Moist Broadleaf Forests	0.452467	0.230818	0.5355	0.181832
Montane Grasslands & Shrublands	0.260631	0.24367	0.403656	0.268867
Tropical & Subtropical Moist Broadleaf Forests	0.465049	0.28195	0.612669	0.250692
Tropical & Subtropical Moist Broadleaf Forests	0.624878	0.249337	0.829837	0.20266
Tropical & Subtropical Moist Broadleaf Forests	0.598167	0.295176	0.775333	0.253561
Tropical & Subtropical Moist Broadleaf Forests	0.372021	0.290822	0.460106	0.290616
Tropical & Subtropical Moist Broadleaf Forests	0.428231	0.19052	0.511912	0.246935
Deserts & Xeric Shrublands	0.111757	0.132882	0.25945	0.179641
Tropical & Subtropical Grasslands, Savannas & Shrublands	0.256002	0.0948008	0.371823	0.188209
Tropical & Subtropical Grasslands, Savannas & Shrublands	0.271291	0.129846	0.39815	0.185934
Tropical & Subtropical Grasslands, Savannas & Shrublands	0.20751	0.108214	0.450155	0.21383
Montane Grasslands & Shrublands	0.0733196	0.0777236	0.118287	0.0970119
Montane Grasslands & Shrublands	0.118457	0.0977061	0.172317	0.0967317
Tropical & Subtropical Moist Broadleaf Forests	0.210421	0.113929	0.399046	0.265878
Temperate Conifer Forests	0.273333	0.265069	0.39	0.239909
Temperate Broadleaf & Mixed Forests	0.119185	0.21759	0.191054	0.271848
Montane Grasslands & Shrublands	0.19512	0.271114	0.287045	0.282166
Temperate Broadleaf & Mixed Forests	0.165576	0.240197	0.298907	0.26436
Montane Grasslands & Shrublands	0.191189	0.211818	0.334758	0.267989
Montane Grasslands & Shrublands	0.304087	0.306706	0.455835	0.261543
Temperate Broadleaf & Mixed Forests	0.197664	0.231838	0.332453	0.285174
Montane Grasslands & Shrublands	0.206615	0.265693	0.336993	0.265509
Montane Grasslands & Shrublands	0.125796	0.129532	0.303401	0.270914
Temperate Broadleaf & Mixed Forests	0.330405	0.248431	0.533268	0.254398
Temperate Broadleaf & Mixed Forests	0.157114	0.127591	0.340196	0.19963
Tropical & Subtropical Grasslands, Savannas & Shrublands	0.317708	0.142673	0.514537	0.206041
Tropical & Subtropical Grasslands, Savannas & Shrublands	0.2671	0.113357	0.399558	0.161771
Boreal Forests/Taiga	0.374705	0.207282	0.488422	0.197455
Tundra	0.185105	0.143067	0.322555	0.143492
Tundra	0.237349	0.191656	0.340495	0.172201
Tundra	0.220207	0.141966	0.383929	0.199045
Boreal Forests/Taiga	0.286882	0.161774	0.448087	0.217899
Tundra	0.127072	0.139932	0.252975	0.192591
Boreal Forests/Taiga	0.172632	0.146321	0.313218	0.130339
Tundra	0.280669	0.17656	0.446605	0.125086
Tundra	0.311365	0.227951	0.405329	0.159204
Tundra	0.336189	0.161105	0.452148	0.156265
Boreal Forests/Taiga	0.429358	0.173357	0.589523	0.17733
Boreal Forests/Taiga	0.305455	0.179284	0.483333	0.227467
Deserts & Xeric Shrublands	0.238863	0.192416	0.394072	0.22795
Deserts & Xeric Shrublands	0.457449	0.211326	0.600612	0.203463
Montane Grasslands & Shrublands	0.0848074	0.109542	0.182808	0.17481
Tropical & Subtropical Coniferous Forests	0.407917	0.262128	0.588284	0.200081
Tropical & Subtropical Moist Broadleaf Forests	0.222469	0.1909	0.320123	0.23139
Tropical & Subtropical Moist Broadleaf Forests	0.284872	0.158323	0.448205	0.251279
Tropical & Subtropical Moist Broadleaf Forests	0.325131	0.154871	0.498893	0.177053
Tropical & Subtropical Moist Broadleaf Forests	0.285877	0.173028	0.524049	0.185599
Tropical & Subtropical Moist Broadleaf Forests	0.384314	0.214276	0.588529	0.283328
Tropical & Subtropical Moist Broadleaf Forests	0.217105	0.18778	0.365746	0.218596
Tropical & Subtropical Moist Broadleaf Forests	0.542051	0.166332	0.672821	0.168925
Temperate Broadleaf & Mixed Forests	0.398085	0.239764	0.546971	0.218011
Temperate Conifer Forests	0.350292	0.151235	0.529399	0.165577
Temperate Broadleaf & Mixed Forests	0.383967	0.193974	0.579061	0.246759
Temperate Conifer Forests	0.415967	0.238517	0.572945	0.242728
Temperate Broadleaf & Mixed Forests	0.346512	0.18655	0.469105	0.15855
Temperate Broadleaf & Mixed Forests	0.405707	0.161386	0.569448	0.194771
Temperate Broadleaf & Mixed Forests	0.446816	0.209066	0.565041	0.21765
Temperate Broadleaf & Mixed Forests	0.432692	0.20249	0.587863	0.258849
Temperate Conifer Forests	0.394031	0.221235	0.566899	0.235824
Temperate Broadleaf & Mixed Forests	0.466333	0.215068	0.632333	0.231821
Temperate Broadleaf & Mixed Forests	0.115547	0.0790217	0.274113	0.134881
Temperate Conifer Forests	0.247718	0.107122	0.38022	0.159993
Tropical & Subtropical Grasslands, Savannas & Shrublands	0.237276	0.131601	0.333247	0.113168
Montane Grasslands & Shrublands	0.149504	0.117221	0.210372	0.12785
Tropical & Subtropical Grasslands, Savannas & Shrublands	0.312675	0.121543	0.506785	0.206666
Tropical & Subtropical Grasslands, Savannas & Shrublands	0.318452	0.10926	0.47002	0.187208
Mangroves	0.485903	0.134848	0.641597	0.181027
Tropical & Subtropical Grasslands, Savannas & Shrublands	0.129052	0.0757409	0.245136	0.170969
Deserts & Xeric Shrublands	0.367815	0.16707	0.551265	0.140126
Deserts & Xeric Shrublands	0.199005	0.106841	0.348145	0.139876
Deserts & Xeric Shrublands	0.236714	0.104323	0.363751	0.116983
Deserts & Xeric Shrublands	0.338125	0.12831	0.474534	0.132615
Montane Grasslands & Shrublands	0.191353	0.10391	0.269957	0.102754
Tropical & Subtropical Moist Broadleaf Forests	0.102635	0.0766085	0.187761	0.141113
Mediterranean Forests, Woodlands & Scrub	0.296875	0.0981723	0.410625	0.157162
Deserts & Xeric Shrublands	0.0700134	0.0531282	0.143501	0.0707332
Flooded Grasslands & Savannas	0.310696	0.151457	0.459445	0.224427
Deserts & Xeric Shrublands	0.0966409	0.0760087	0.227653	0.135987
Deserts & Xeric Shrublands	0.345139	0.185627	0.556477	0.206084
Mediterranean Forests, Woodlands & Scrub	0.451667	0.161484	0.718333	0.156041
Temperate Broadleaf & Mixed Forests	0.14828	0.113695	0.266142	0.132231
Mediterranean Forests, Woodlands & Scrub	0.271967	0.150445	0.377541	0.170549
Mediterranean Forests, Woodlands & Scrub	0.25956	0.129942	0.396226	0.15717
Tropical & Subtropical Dry Broadleaf Forests	0.203124	0.11643	0.299469	0.137661
Tropical & Subtropical Dry Broadleaf Forests	0.286699	0.203824	0.339401	0.240911
Tropical & Subtropical Dry Broadleaf Forests	0.147228	0.105236	0.23674	0.127842
Tropical & Subtropical Dry Broadleaf Forests	0.164964	0.089916	0.29217	0.138664
Tropical & Subtropical Grasslands, Savannas & Shrublands	0.247311	0.0908028	0.359658	0.133357
Tropical & Subtropical Grasslands, Savannas & Shrublands	0.301307	0.117353	0.46451	0.185692
Tundra	0.205385	0.17318	0.325272	0.134613
Tundra	0.196911	0.195021	0.292731	0.176183
Boreal Forests/Taiga	0.339123	0.204535	0.474024	0.237512
Tundra	0.294183	0.209227	0.410731	0.168541
Tundra	0.334094	0.144892	0.457621	0.181654
Tundra	0.306822	0.154505	0.44562	0.156123
Boreal Forests/Taiga	0.361545	0.179115	0.499268	0.228394
Temperate Conifer Forests	0.336119	0.155657	0.536735	0.141518
Tropical & Subtropical Grasslands, Savannas & Shrublands	0.115502	0.111839	0.169313	0.134794
Tropical & Subtropical Grasslands, Savannas & Shrublands	0.137234	0.0928018	0.266839	0.143759
Tropical & Subtropical Grasslands, Savannas & Shrublands	0.124489	0.0940872	0.235157	0.167676
Tropical & Subtropical Grasslands, Savannas & Shrublands	0.216756	0.112289	0.342677	0.179139
Tropical & Subtropical Grasslands, Savannas & Shrublands	0.232755	0.121769	0.379036	0.186422
Montane Grasslands & Shrublands	0.195006	0.213377	0.222187	0.149422
Tropical & Subtropical Grasslands, Savannas & Shrublands	0.353035	0.151147	0.424241	0.172291
Tropical & Subtropical Grasslands, Savannas & Shrublands	0.27172	0.125723	0.382566	0.184713
Tropical & Subtropical Moist Broadleaf Forests	0.281136	0.197198	0.362273	0.18515
Tropical & Subtropical Grasslands, Savannas & Shrublands	0.312051	0.119952	0.445812	0.156724
Tropical & Subtropical Dry Broadleaf Forests	0.102134	0.0796509	0.186754	0.0968653
Tropical & Subtropical Moist Broadleaf Forests	0.108162	0.0811019	0.194268	0.137029
Tropical & Subtropical Moist Broadleaf Forests	0.133725	0.0956622	0.239124	0.122525
Tropical & Subtropical Dry Broadleaf Forests	0.197422	0.0996295	0.319969	0.167844
Tropical & Subtropical Moist Broadleaf Forests	0.359491	0.202356	0.42968	0.303761
Tropical & Subtropical Moist Broadleaf Forests	0.125786	0.0738639	0.248952	0.124046
Tropical & Subtropical Moist Broadleaf Forests	0.184105	0.117482	0.29776	0.102364
Tropical & Subtropical Moist Broadleaf Forests	0.162252	0.110203	0.224621	0.140406
Tropical & Subtropical Dry Broadleaf Forests	0.21553	0.137923	0.355454	0.156721
Tropical & Subtropical Moist Broadleaf Forests	0.169617	0.0939095	0.212342	0.103004
Tropical & Subtropical Moist Broadleaf Forests	0.195052	0.106242	0.27701	0.124767
Tropical & Subtropical Moist Broadleaf Forests	0.215429	0.0916491	0.292429	0.103738
Tropical & Subtropical Grasslands, Savannas & Shrublands	0.267221	0.243519	0.386613	0.194377
Tropical & Subtropical Moist Broadleaf Forests	0.191477	0.0941057	0.298592	0.152627
Tropical & Subtropical Grasslands, Savannas & Shrublands	0.233866	0.141252	0.384654	0.17656
Temperate Broadleaf & Mixed Forests	0.152094	0.10957	0.250647	0.130587
Temperate Broadleaf & Mixed Forests	0.127435	0.0816376	0.23609	0.134166
Temperate Broadleaf & Mixed Forests	0.157101	0.105904	0.2388	0.128881
Temperate Broadleaf & Mixed Forests	0.120947	0.0888102	0.22471	0.130744
Temperate Broadleaf & Mixed Forests	0.17856	0.130166	0.276832	0.154018
Temperate Broadleaf & Mixed Forests	0.177755	0.111486	0.26822	0.144194
Temperate Broadleaf & Mixed Forests	0.208054	0.136082	0.277673	0.131089
Temperate Broadleaf & Mixed Forests	0.152558	0.0884167	0.240987	0.127996
Temperate Broadleaf & Mixed Forests	0.170247	0.0950957	0.271699	0.157493
Temperate Broadleaf & Mixed Forests	0.164234	0.123222	0.280249	0.164976
Tundra	0.0848095	0.0945573	0.184719	0.139815
Deserts & Xeric Shrublands	0.0609896	0.0662704	0.123809	0.0768775
Temperate Conifer Forests	0.495	0.200316	0.576667	0.201415
Temperate Conifer Forests	0.0820236	0.0714604	0.146613	0.0855753
Tropical & Subtropical Coniferous Forests	0.190863	0.130703	0.353383	0.164292
Temperate Conifer Forests	0.0817593	0.071545	0.143357	0.0893931
Deserts & Xeric Shrublands	0.334603	0.215499	0.443708	0.194768
Temperate Conifer Forests	0.236922	0.139911	0.383995	0.156659
Temperate Conifer Forests	0.146173	0.106025	0.237596	0.139941
Temperate Broadleaf & Mixed Forests	0.473333	0.240781	0.673333	0.228143
Temperate Broadleaf & Mixed Forests	0.291397	0.263514	0.468218	0.267919
Temperate Conifer Forests	0.161996	0.0870699	0.352871	0.146004
Deserts & Xeric Shrublands	0.212487	0.150135	0.332963	0.209691
Deserts & Xeric Shrublands	0.436991	0.161007	0.57626	0.175535
Deserts & Xeric Shrublands	0.304805	0.1662	0.41387	0.149341
Temperate Conifer Forests	0.249847	0.164154	0.376513	0.189951
Deserts & Xeric Shrublands	0.236448	0.127461	0.372347	0.129299
Tundra	0.190912	0.168777	0.289893	0.169492
Temperate Conifer Forests	0.280619	0.163725	0.384107	0.215839
Tundra	0.143975	0.130318	0.319577	0.193285
Tundra	0.128762	0.0936795	0.265805	0.150976
Boreal Forests/Taiga	0.218151	0.137901	0.414258	0.240418
Tundra	0.130175	0.10709	0.231809	0.160716
Deserts & Xeric Shrublands	0.413478	0.200267	0.586472	0.189341
Deserts & Xeric Shrublands	0.443562	0.192895	0.516945	0.182709
Temperate Conifer Forests	0.287118	0.146989	0.474271	0.16202
Deserts & Xeric Shrublands	0.446584	0.152245	0.527383	0.125449
Mediterranean Forests, Woodlands & Scrub	0.299701	0.13017	0.428462	0.15618
Temperate Conifer Forests	0.386057	0.211752	0.543118	0.212955
Tropical & Subtropical Coniferous Forests	0.28381	0.166424	0.453228	0.161081
Deserts & Xeric Shrublands	0.388606	0.161294	0.52103	0.152057
Deserts & Xeric Shrublands	0.461884	0.209783	0.553406	0.166788
Temperate Conifer Forests	0.232018	0.108477	0.261667	0.141072
Temperate Conifer Forests	0.445088	0.151037	0.595439	0.169794
Tropical & Subtropical Grasslands, Savannas & Shrublands	0.252951	0.11879	0.471714	0.199362
Tropical & Subtropical Grasslands, Savannas & Shrublands	0.332015	0.120822	0.452222	0.148543
Temperate Broadleaf & Mixed Forests	0.15968	0.137963	0.304273	0.238106
Temperate Broadleaf & Mixed Forests	0.341896	0.166791	0.629409	0.232406
Temperate Broadleaf & Mixed Forests	0.329423	0.173676	0.519009	0.23951
Temperate Broadleaf & Mixed Forests	0.219161	0.135597	0.365673	0.213777
Tropical & Subtropical Grasslands, Savannas & Shrublands	0.143959	0.0808129	0.234284	0.155597
Tropical & Subtropical Moist Broadleaf Forests	0.198038	0.0931797	0.34191	0.157064
Tropical & Subtropical Moist Broadleaf Forests	0.127357	0.0965467	0.215103	0.115806
Tropical & Subtropical Grasslands, Savannas & Shrublands	0.279646	0.14887	0.354669	0.130645
Tropical & Subtropical Grasslands, Savannas & Shrublands	0.17384	0.105678	0.3125	0.186439
Tropical & Subtropical Grasslands, Savannas & Shrublands	0.25803	0.126556	0.489918	0.22423
Tropical & Subtropical Grasslands, Savannas & Shrublands	0.272667	0.142761	0.463466	0.220432
Tropical & Subtropical Grasslands, Savannas & Shrublands	0.389255	0.144104	0.550905	0.209257
Tropical & Subtropical Grasslands, Savannas & Shrublands	0.259673	0.138549	0.458822	0.23805
Tropical & Subtropical Grasslands, Savannas & Shrublands	0.355795	0.124721	0.542075	0.215322
Tropical & Subtropical Grasslands, Savannas & Shrublands	0.254673	0.126576	0.43144	0.198562
Tropical & Subtropical Grasslands, Savannas & Shrublands	0.226804	0.113677	0.404004	0.236496
Tropical & Subtropical Grasslands, Savannas & Shrublands	0.204992	0.116016	0.377296	0.209219
Tropical & Subtropical Dry Broadleaf Forests	0.313938	0.124335	0.543708	0.210749
Tropical & Subtropical Grasslands, Savannas & Shrublands	0.339382	0.166313	0.5074	0.219064
Tropical & Subtropical Grasslands, Savannas & Shrublands	0.292996	0.13801	0.436617	0.182497
Tropical & Subtropical Grasslands, Savannas & Shrublands	0.278583	0.138635	0.469142	0.201668
Flooded Grasslands & Savannas	0.381459	0.126397	0.638155	0.229548
Flooded Grasslands & Savannas	0.381019	0.0980137	0.641714	0.205344
Tropical & Subtropical Grasslands, Savannas & Shrublands	0.372462	0.168798	0.562321	0.206293
Tropical & Subtropical Grasslands, Savannas & Shrublands	0.382878	0.148401	0.550937	0.250302
Tropical & Subtropical Grasslands, Savannas & Shrublands	0.240665	0.0755554	0.351827	0.19949
Tropical & Subtropical Grasslands, Savannas & Shrublands	0.264727	0.116748	0.460441	0.233581
Tropical & Subtropical Grasslands, Savannas & Shrublands	0.201181	0.0999778	0.385927	0.194185
Tropical & Subtropical Grasslands, Savannas & Shrublands	0.300928	0.0807742	0.4765	0.216592
Tropical & Subtropical Grasslands, Savannas & Shrublands	0.108889	0.0921395	0.207376	0.175346
Tropical & Subtropical Grasslands, Savannas & Shrublands	0.364828	0.125651	0.574483	0.233513
Tropical & Subtropical Grasslands, Savannas & Shrublands	0.235749	0.0861354	0.384788	0.198913
Tropical & Subtropical Grasslands, Savannas & Shrublands	0.40913	0.121861	0.57942	0.200938
Tropical & Subtropical Grasslands, Savannas & Shrublands	0.414646	0.123075	0.581616	0.188153
Montane Grasslands & Shrublands	0.272195	0.144925	0.477488	0.17884
Temperate Broadleaf & Mixed Forests	0.270094	0.183884	0.411784	0.189543
Mediterranean Forests, Woodlands & Scrub	0.260907	0.144687	0.441687	0.19616
Temperate Grasslands, Savannas & Shrublands	0.292397	0.123619	0.398525	0.134022
Temperate Broadleaf & Mixed Forests	0.170985	0.0870776	0.301732	0.109203
Temperate Broadleaf & Mixed Forests	0.185294	0.0884567	0.328126	0.160481
Temperate Broadleaf & Mixed Forests	0.239136	0.105795	0.340741	0.154242
Temperate Broadleaf & Mixed Forests	0.282982	0.110578	0.366579	0.129943
Temperate Grasslands, Savannas & Shrublands	0.317879	0.139759	0.478939	0.195209
Temperate Grasslands, Savannas & Shrublands	0.36902	0.139256	0.488314	0.150066
Mediterranean Forests, Woodlands & Scrub	0.362556	0.0818909	0.578833	0.132032
Temperate Broadleaf & Mixed Forests	0.283464	0.0948696	0.386863	0.143065
Temperate Grasslands, Savannas & Shrublands	0.334575	0.164421	0.404967	0.122343
Temperate Broadleaf & Mixed Forests	0.378765	0.184174	0.514753	0.166975
Temperate Broadleaf & Mixed Forests	0.289085	0.177973	0.444444	0.213141
Temperate Broadleaf & Mixed Forests	0.210556	0.117691	0.323547	0.175849
Temperate Broadleaf & Mixed Forests	0.247619	0.139307	0.33819	0.195448
Temperate Broadleaf & Mixed Forests	0.245	0.0772127	0.37	0.137903
Temperate Broadleaf & Mixed Forests	0.305222	0.109855	0.337778	0.159139
Temperate Broadleaf & Mixed Forests	0.217333	0.128484	0.288889	0.0944597
Temperate Broadleaf & Mixed Forests	0.340968	0.153429	0.461828	0.154232
Temperate Broadleaf & Mixed Forests	0.257028	0.0611058	0.362329	0.0952566
Temperate Grasslands, Savannas & Shrublands	0.391867	0.154644	0.427333	0.108268
Temperate Broadleaf & Mixed Forests	0.252593	0.0725575	0.307407	0.106424
Temperate Broadleaf & Mixed Forests	0.316167	0.153856	0.502333	0.216195
Temperate Broadleaf & Mixed Forests	0.236444	0.0826329	0.389778	0.15232
Temperate Broadleaf & Mixed Forests	0.42697	0.199587	0.663126	0.240355
Temperate Broadleaf & Mixed Forests	0.306179	0.170271	0.466423	0.185868
Flooded Grasslands & Savannas	0.429098	0.167492	0.600347	0.205672
Temperate Broadleaf & Mixed Forests	0.368167	0.186151	0.582083	0.23032
Temperate Broadleaf & Mixed Forests	0.216515	0.194686	0.388788	0.261244
Temperate Broadleaf & Mixed Forests	0.171762	0.10538	0.39219	0.201973
Temperate Broadleaf & Mixed Forests	0.331754	0.214642	0.504561	0.270343
Tropical & Subtropical Moist Broadleaf Forests	0.272127	0.170718	0.360522	0.167779
Tropical & Subtropical Moist Broadleaf Forests	0.199306	0.088419	0.273718	0.127342
Tropical & Subtropical Moist Broadleaf Forests	0.360449	0.151482	0.453932	0.149956
Tropical & Subtropical Moist Broadleaf Forests	0.391954	0.175223	0.599195	0.197085
Tropical & Subtropical Moist Broadleaf Forests	0.178741	0.0965642	0.272269	0.150143
Tropical & Subtropical Grasslands, Savannas & Shrublands	0.29139	0.101868	0.563021	0.192593
Tropical & Subtropical Moist Broadleaf Forests	0.12522	0.186895	0.21142	0.142649
Tropical & Subtropical Moist Broadleaf Forests	0.226947	0.109544	0.342527	0.185347
Tropical & Subtropical Grasslands, Savannas & Shrublands	0.244777	0.114865	0.418543	0.146753
Tropical & Subtropical Grasslands, Savannas & Shrublands	0.181274	0.151075	0.381698	0.26573
Tropical & Subtropical Moist Broadleaf Forests	0.141254	0.148303	0.220642	0.206368
Tropical & Subtropical Moist Broadleaf Forests	0.243326	0.181838	0.317992	0.244574
Tropical & Subtropical Moist Broadleaf Forests	0.291097	0.167419	0.386593	0.246563
Tropical & Subtropical Moist Broadleaf Forests	0.176394	0.11754	0.279416	0.147609
Tropical & Subtropical Moist Broadleaf Forests	0.443694	0.279777	0.47963	0.245314
Tropical & Subtropical Moist Broadleaf Forests	0.0981548	0.0468851	0.164306	0.106067
Tropical & Subtropical Moist Broadleaf Forests	0.150734	0.124842	0.200061	0.135656
Tropical & Subtropical Moist Broadleaf Forests	0.271789	0.146424	0.400976	0.277452
Tropical & Subtropical Moist Broadleaf Forests	0.135287	0.101442	0.173218	0.10612
Tropical & Subtropical Moist Broadleaf Forests	0.209953	0.144139	0.324545	0.148598
Tropical & Subtropical Moist Broadleaf Forests	0.279778	0.0742624	0.413111	0.133282
Temperate Broadleaf & Mixed Forests	0.446392	0.173755	0.621868	0.169246
Temperate Conifer Forests	0.269591	0.162122	0.52095	0.229595
Temperate Broadleaf & Mixed Forests	0.374871	0.169977	0.617382	0.251542
Temperate Broadleaf & Mixed Forests	0.518403	0.207636	0.652118	0.196217
Deserts & Xeric Shrublands	0.506667	0.220071	0.653333	0.188357
Deserts & Xeric Shrublands	0.449224	0.198086	0.647356	0.198574
Temperate Broadleaf & Mixed Forests	0.376396	0.144703	0.53	0.200931
Temperate Broadleaf & Mixed Forests	0.221645	0.150701	0.455575	0.238014
Temperate Conifer Forests	0.324118	0.156148	0.512157	0.16294
Tropical & Subtropical Grasslands, Savannas & Shrublands	0.345499	0.113341	0.448816	0.193113
Tropical & Subtropical Moist Broadleaf Forests	0.227576	0.0966954	0.332909	0.160213
Tropical & Subtropical Grasslands, Savannas & Shrublands	0.232499	0.161436	0.311034	0.23286
Tropical & Subtropical Dry Broadleaf Forests	0.218261	0.133156	0.317298	0.178308
Tropical & Subtropical Moist Broadleaf Forests	0.400188	0.299965	0.524513	0.302668
Tropical & Subtropical Moist Broadleaf Forests	0.462994	0.300867	0.561921	0.281235
Temperate Grasslands, Savannas & Shrublands	0.342511	0.185147	0.535834	0.1967
Temperate Grasslands, Savannas & Shrublands	0.269236	0.179184	0.45572	0.19173
Tropical & Subtropical Moist Broadleaf Forests	0.223122	0.207874	0.397362	0.350616
Tropical & Subtropical Grasslands, Savannas & Shrublands	0.282883	0.172735	0.514929	0.311392
Tropical & Subtropical Grasslands, Savannas & Shrublands	0.403889	0.142873	0.470573	0.206163
Tropical & Subtropical Grasslands, Savannas & Shrublands	0.300232	0.12501	0.539592	0.235543
Boreal Forests/Taiga	0.397889	0.177328	0.508844	0.174337
Tropical & Subtropical Moist Broadleaf Forests	0.155266	0.0786737	0.316945	0.161523
Mediterranean Forests, Woodlands & Scrub	0.175806	0.125851	0.331159	0.103508
Mediterranean Forests, Woodlands & Scrub	0.326709	0.137555	0.528162	0.135458
Tropical & Subtropical Moist Broadleaf Forests	0.543333	0.25144	0.696667	0.235414
Montane Grasslands & Shrublands	0.14395	0.0582596	0.243915	0.0749498
Tropical & Subtropical Moist Broadleaf Forests	0.207222	0.0639906	0.26463	0.0962209
Deserts & Xeric Shrublands	0.365161	0.119096	0.500121	0.121142
Montane Grasslands & Shrublands	0.393774	0.135878	0.471447	0.101359
Montane Grasslands & Shrublands	0.112649	0.0833807	0.205031	0.0905983
Montane Grasslands & Shrublands	0.259581	0.0867326	0.373245	0.0890017
Deserts & Xeric Shrublands	0.434	0.157714	0.548667	0.126366
Deserts & Xeric Shrublands	0.429371	0.161382	0.541258	0.191249
Tropical & Subtropical Dry Broadleaf Forests	0.336705	0.174187	0.435718	0.167163
Tropical & Subtropical Dry Broadleaf Forests	0.312587	0.244201	0.381297	0.255278
Tropical & Subtropical Dry Broadleaf Forests	0.306	0.184193	0.405778	0.19667
Tropical & Subtropical Moist Broadleaf Forests	0.469778	0.277431	0.639333	0.216279
Flooded Grasslands & Savannas	0.339521	0.140545	0.486451	0.173145
Tropical & Subtropical Grasslands, Savannas & Shrublands	0.209537	0.117707	0.370167	0.146632
Tropical & Subtropical Grasslands, Savannas & Shrublands	0.312222	0.104247	0.407114	0.131728
Tropical & Subtropical Grasslands, Savannas & Shrublands	0.177049	0.10914	0.280014	0.162773
Flooded Grasslands & Savannas	0.308694	0.112294	0.448231	0.191593
Tropical & Subtropical Grasslands, Savannas & Shrublands	0.380939	0.137041	0.584887	0.190838
Tropical & Subtropical Grasslands, Savannas & Shrublands	0.376744	0.126766	0.464938	0.170682
Tropical & Subtropical Grasslands, Savannas & Shrublands	0.388255	0.100251	0.441572	0.129091
Boreal Forests/Taiga	0.395175	0.214557	0.482544	0.243174
Boreal Forests/Taiga	0.409813	0.188162	0.533178	0.191191
Temperate Broadleaf & Mixed Forests	0.361282	0.208807	0.423141	0.188138
Temperate Broadleaf & Mixed Forests	0.326179	0.168983	0.424715	0.125724
Temperate Broadleaf & Mixed Forests	0.357104	0.144576	0.45203	0.191749
Tropical & Subtropical Grasslands, Savannas & Shrublands	0.0781444	0.0713057	0.144363	0.0779906
Flooded Grasslands & Savannas	0.289723	0.135687	0.473476	0.202962
Tropical & Subtropical Grasslands, Savannas & Shrublands	0.138799	0.123658	0.2519	0.103213
Tropical & Subtropical Moist Broadleaf Forests	0.0690906	0.0523003	0.148984	0.0699217
Tropical & Subtropical Moist Broadleaf Forests	0.181295	0.134973	0.272408	0.149518
Tropical & Subtropical Moist Broadleaf Forests	0.104931	0.0764851	0.209008	0.110061
Tropical & Subtropical Moist Broadleaf Forests	0.0944618	0.0825321	0.188209	0.105518
Tropical & Subtropical Moist Broadleaf Forests	0.363591	0.248207	0.397326	0.262672
Tropical & Subtropical Moist Broadleaf Forests	0.256179	0.164314	0.336388	0.227332
Tropical & Subtropical Moist Broadleaf Forests	0.0956517	0.0688013	0.189488	0.109857
Tropical & Subtropical Moist Broadleaf Forests	0.138823	0.0895017	0.220733	0.11038
Tropical & Subtropical Moist Broadleaf Forests	0.164792	0.117532	0.267884	0.107347
Tropical & Subtropical Moist Broadleaf Forests	0.123737	0.0865113	0.223475	0.115814
Tropical & Subtropical Dry Broadleaf Forests	0.248606	0.126306	0.34009	0.156574
Tropical & Subtropical Moist Broadleaf Forests	0.118366	0.0773649	0.165284	0.135753
Tropical & Subtropical Moist Broadleaf Forests	0.157509	0.106694	0.233886	0.13143
Tropical & Subtropical Moist Broadleaf Forests	0.171334	0.11355	0.288766	0.16732
Tropical & Subtropical Moist Broadleaf Forests	0.280273	0.179662	0.327071	0.228807
Tropical & Subtropical Moist Broadleaf Forests	0.379953	0.238427	0.406047	0.246245
Tropical & Subtropical Dry Broadleaf Forests	0.263026	0.119131	0.391024	0.144372
Tropical & Subtropical Moist Broadleaf Forests	0.316483	0.203452	0.364816	0.234088
Tropical & Subtropical Moist Broadleaf Forests	0.216519	0.127019	0.291547	0.151724
Tropical & Subtropical Moist Broadleaf Forests	0.224612	0.138561	0.327374	0.114509
Tropical & Subtropical Grasslands, Savannas & Shrublands	0.356731	0.197488	0.493882	0.223444
Tropical & Subtropical Grasslands, Savannas & Shrublands	0.295264	0.133452	0.446966	0.179063
Tropical & Subtropical Grasslands, Savannas & Shrublands	0.303027	0.151522	0.430954	0.16438
Tropical & Subtropical Grasslands, Savannas & Shrublands	0.285799	0.192701	0.424111	0.181078
Tropical & Subtropical Grasslands, Savannas & Shrublands	0.323206	0.281881	0.460217	0.217366
Tropical & Subtropical Grasslands, Savannas & Shrublands	0.243328	0.120782	0.35435	0.172525
Tropical & Subtropical Grasslands, Savannas & Shrublands	0.271318	0.131887	0.342235	0.128558
Tropical & Subtropical Grasslands, Savannas & Shrublands	0.243076	0.123622	0.345638	0.146334
Tropical & Subtropical Grasslands, Savannas & Shrublands	0.329879	0.0877589	0.39027	0.13332
Tropical & Subtropical Grasslands, Savannas & Shrublands	0.286686	0.127745	0.400229	0.157008
Tropical & Subtropical Moist Broadleaf Forests	0.284199	0.121802	0.382634	0.141408
Temperate Conifer Forests	0.195907	0.147499	0.282795	0.127794
Temperate Broadleaf & Mixed Forests	0.190775	0.139036	0.288667	0.101172
Temperate Broadleaf & Mixed Forests	0.297556	0.131704	0.412222	0.148268
Temperate Conifer Forests	0.203333	0.115876	0.286304	0.115581
Temperate Broadleaf & Mixed Forests	0.215637	0.128036	0.281985	0.13105
Temperate Broadleaf & Mixed Forests	0.370707	0.197204	0.441919	0.149495
Temperate Broadleaf & Mixed Forests	0.378	0.183695	0.457667	0.185426
Temperate Conifer Forests	0.247111	0.137206	0.328222	0.0902265
Temperate Broadleaf & Mixed Forests	0.309444	0.107855	0.448889	0.197876
Temperate Broadleaf & Mixed Forests	0.308889	0.159636	0.413704	0.181599
Temperate Broadleaf & Mixed Forests	0.241905	0.15946	0.368286	0.172816
Temperate Conifer Forests	0.275926	0.140006	0.383086	0.112621
Temperate Broadleaf & Mixed Forests	0.243095	0.0943039	0.25	0.0865625
Tropical & Subtropical Grasslands, Savannas & Shrublands	0.261852	0.1139	0.460762	0.243752
Tropical & Subtropical Grasslands, Savannas & Shrublands	0.310194	0.0921262	0.498387	0.219438
Temperate Broadleaf & Mixed Forests	0.283333	0.152348	0.35	0.117851
Temperate Broadleaf & Mixed Forests	0.301667	0.142389	0.421667	0.179686
Temperate Broadleaf & Mixed Forests	0.246325	0.122499	0.31188	0.107775
Temperate Broadleaf & Mixed Forests	0.246667	0.103644	0.287222	0.114517
Temperate Conifer Forests	0.270353	0.172233	0.335882	0.142065
Temperate Conifer Forests	0.287179	0.16906	0.372821	0.193166
Temperate Broadleaf & Mixed Forests	0.325	0.132565	0.394	0.1495
Tropical & Subtropical Moist Broadleaf Forests	0.308499	0.242714	0.410979	0.232226
Tropical & Subtropical Moist Broadleaf Forests	0.146422	0.0840526	0.280898	0.0852897
Tropical & Subtropical Moist Broadleaf Forests	0.249564	0.304969	0.419859	0.326167
Tropical & Subtropical Moist Broadleaf Forests	0.210178	0.232758	0.274731	0.222857
Tropical & Subtropical Moist Broadleaf Forests	0.447381	0.213395	0.72	0.171965
Boreal Forests/Taiga	0.329229	0.208856	0.457684	0.213256
Boreal Forests/Taiga	0.434887	0.200788	0.515732	0.202775
Boreal Forests/Taiga	0.416532	0.230453	0.524492	0.220291
Boreal Forests/Taiga	0.411527	0.18453	0.52399	0.213143
Boreal Forests/Taiga	0.405619	0.190542	0.512214	0.2015
Tundra	0.370291	0.173615	0.47754	0.170106
Boreal Forests/Taiga	0.452083	0.16757	0.560469	0.223086
Boreal Forests/Taiga	0.43871	0.207935	0.555806	0.229726
Temperate Conifer Forests	0.314074	0.149355	0.409444	0.159278
Temperate Broadleaf & Mixed Forests	0.275225	0.166748	0.483784	0.214757
Temperate Broadleaf & Mixed Forests	0.258	0.199952	0.347333	0.145125
Temperate Broadleaf & Mixed Forests	0.5144	0.202646	0.679333	0.216609
Tropical & Subtropical Grasslands, Savannas & Shrublands	0.303581	0.113204	0.38373	0.14969
Mediterranean Forests, Woodlands & Scrub	0.313333	0.187363	0.482222	0.211928
Mediterranean Forests, Woodlands & Scrub	0.381515	0.178713	0.513939	0.19467
Boreal Forests/Taiga	0.339612	0.176738	0.381764	0.153761
Boreal Forests/Taiga	0.330606	0.098943	0.394545	0.134482
Temperate Broadleaf & Mixed Forests	0.328118	0.183869	0.467903	0.189758
Temperate Broadleaf & Mixed Forests	0.208922	0.150464	0.430588	0.205291
Temperate Broadleaf & Mixed Forests	0.176279	0.135966	0.297829	0.18159
Temperate Broadleaf & Mixed Forests	0.502083	0.276018	0.738056	0.202954
Temperate Broadleaf & Mixed Forests	0.166481	0.169804	0.338796	0.249271
Montane Grasslands & Shrublands	0.146131	0.130512	0.345581	0.274348
Temperate Broadleaf & Mixed Forests	0.191778	0.162539	0.382185	0.2379
Temperate Broadleaf & Mixed Forests	0.164403	0.17208	0.340398	0.260028
Temperate Broadleaf & Mixed Forests	0.196337	0.136652	0.331575	0.146415
Temperate Broadleaf & Mixed Forests	0.379627	0.297712	0.600994	0.241199
Temperate Broadleaf & Mixed Forests	0.209932	0.190306	0.376871	0.227435
Temperate Broadleaf & Mixed Forests	0.153598	0.100472	0.281136	0.14263
Temperate Broadleaf & Mixed Forests	0.162464	0.12395	0.281836	0.147852
Temperate Broadleaf & Mixed Forests	0.268639	0.221407	0.439048	0.228731
Temperate Broadleaf & Mixed Forests	0.262045	0.1382	0.422576	0.202979
Temperate Broadleaf & Mixed Forests	0.211481	0.130996	0.334	0.131068
Temperate Broadleaf & Mixed Forests	0.282609	0.22712	0.417391	0.229809
Temperate Grasslands, Savannas & Shrublands	0.204348	0.138039	0.27913	0.13807
Temperate Broadleaf & Mixed Forests	0.180159	0.126813	0.416984	0.260799
Temperate Broadleaf & Mixed Forests	0.218667	0.171459	0.347	0.218846
Temperate Broadleaf & Mixed Forests	0.181429	0.0992654	0.316667	0.13347
Temperate Broadleaf & Mixed Forests	0.255714	0.135178	0.457857	0.195863
Tropical & Subtropical Moist Broadleaf Forests	0.452549	0.164821	0.481111	0.129223
Temperate Grasslands, Savannas & Shrublands	0.405544	0.171419	0.602387	0.171626
Temperate Broadleaf & Mixed Forests	0.21838	0.134095	0.392029	0.198881
Temperate Grasslands, Savannas & Shrublands	0.165906	0.121445	0.364711	0.173152
Deserts & Xeric Shrublands	0.361881	0.213596	0.515116	0.192816
Deserts & Xeric Shrublands	0.300906	0.205779	0.487055	0.175647
Deserts & Xeric Shrublands	0.559767	0.201972	0.739946	0.176156
Temperate Broadleaf & Mixed Forests	0.45122	0.227571	0.619512	0.180532
Temperate Broadleaf & Mixed Forests	0.415455	0.216539	0.560929	0.269346
Temperate Broadleaf & Mixed Forests	0.446848	0.22256	0.604469	0.238267
Temperate Broadleaf & Mixed Forests	0.397801	0.154775	0.511891	0.262247
Temperate Broadleaf & Mixed Forests	0.4325	0.177576	0.559722	0.217234
Temperate Broadleaf & Mixed Forests	0.303542	0.16368	0.504199	0.226905
Temperate Broadleaf & Mixed Forests	0.178237	0.118761	0.260409	0.142674
Temperate Broadleaf & Mixed Forests	0.203708	0.132353	0.343258	0.199261
Temperate Broadleaf & Mixed Forests	0.27751	0.138904	0.433916	0.208826
Temperate Broadleaf & Mixed Forests	0.310867	0.181071	0.4669	0.225074
Deserts & Xeric Shrublands	0.420907	0.204452	0.610549	0.211917
Temperate Broadleaf & Mixed Forests	0.531875	0.24318	0.585625	0.213429
Deserts & Xeric Shrublands	0.395556	0.194805	0.524	0.163242
Temperate Broadleaf & Mixed Forests	0.458889	0.164204	0.613333	0.204514
Temperate Grasslands, Savannas & Shrublands	0.476641	0.183909	0.615743	0.193436
Montane Grasslands & Shrublands	0.101914	0.114266	0.145221	0.121257
Temperate Grasslands, Savannas & Shrublands	0.408936	0.169512	0.596928	0.196009
Temperate Grasslands, Savannas & Shrublands	0.123687	0.0844378	0.236187	0.120949
Montane Grasslands & Shrublands	0.322403	0.206412	0.421373	0.151258
Deserts & Xeric Shrublands	0.377579	0.106262	0.532757	0.196658
Montane Grasslands & Shrublands	0.152158	0.11491	0.321976	0.165117
Temperate Grasslands, Savannas & Shrublands	0.107934	0.0877547	0.222942	0.116773
Temperate Grasslands, Savannas & Shrublands	0.291928	0.209777	0.501211	0.201135
Temperate Conifer Forests	0.149242	0.115811	0.294123	0.154224
Temperate Broadleaf & Mixed Forests	0.335031	0.179009	0.464465	0.260975
Temperate Broadleaf & Mixed Forests	0.415057	0.202647	0.541877	0.244117
Temperate Broadleaf & Mixed Forests	0.431719	0.169912	0.527031	0.274039
Temperate Broadleaf & Mixed Forests	0.433218	0.200289	0.567586	0.209117
Temperate Broadleaf & Mixed Forests	0.429307	0.202418	0.587281	0.239268
Temperate Broadleaf & Mixed Forests	0.452316	0.192839	0.575664	0.216397
Temperate Broadleaf & Mixed Forests	0.415589	0.181264	0.570907	0.251987
Temperate Broadleaf & Mixed Forests	0.391446	0.190117	0.501245	0.251466
Temperate Conifer Forests	0.154283	0.113136	0.261965	0.143135
Boreal Forests/Taiga	0.25842	0.195186	0.476271	0.244194
Temperate Conifer Forests	0.154511	0.132612	0.317993	0.179543
Temperate Broadleaf & Mixed Forests	0.188495	0.150652	0.337222	0.215549
Temperate Broadleaf & Mixed Forests	0.114991	0.11481	0.246904	0.192147
Boreal Forests/Taiga	0.353138	0.206568	0.458598	0.204289
Temperate Broadleaf & Mixed Forests	0.391857	0.187273	0.594376	0.251941
Temperate Broadleaf & Mixed Forests	0.212808	0.155222	0.324982	0.165379
Boreal Forests/Taiga	0.385828	0.167406	0.583285	0.212988
Boreal Forests/Taiga	0.457674	0.222837	0.596152	0.21402
Temperate Broadleaf & Mixed Forests	0.169107	0.112081	0.306524	0.195832
Temperate Conifer Forests	0.243079	0.157665	0.449277	0.224147
Flooded Grasslands & Savannas	0.352245	0.159428	0.507362	0.192585
Temperate Broadleaf & Mixed Forests	0.116765	0.0802648	0.179966	0.153549
Boreal Forests/Taiga	0.367185	0.219377	0.557962	0.238699
Boreal Forests/Taiga	0.306423	0.16172	0.461898	0.199042
Boreal Forests/Taiga	0.321706	0.171345	0.508356	0.211114
Flooded Grasslands & Savannas	0.359831	0.196562	0.477158	0.162137
Boreal Forests/Taiga	0.402553	0.164606	0.57156	0.238982
Boreal Forests/Taiga	0.336084	0.181092	0.557438	0.234383
Temperate Broadleaf & Mixed Forests	0.257616	0.124591	0.419262	0.225896
Temperate Broadleaf & Mixed Forests	0.355158	0.167279	0.523506	0.19794
Temperate Broadleaf & Mixed Forests	0.418116	0.136791	0.580041	0.197077
Temperate Grasslands, Savannas & Shrublands	0.342996	0.206248	0.583392	0.214901
Temperate Broadleaf & Mixed Forests	0.125606	0.0792141	0.212202	0.172131
Temperate Broadleaf & Mixed Forests	0.355621	0.162098	0.455792	0.169219
Temperate Broadleaf & Mixed Forests	0.380295	0.153821	0.56519	0.2201
Temperate Broadleaf & Mixed Forests	0.402327	0.186559	0.58561	0.244048
Temperate Broadleaf & Mixed Forests	0.256434	0.134684	0.393995	0.199507
Temperate Broadleaf & Mixed Forests	0.475525	0.17192	0.515515	0.209695
Boreal Forests/Taiga	0.434156	0.236272	0.66627	0.241997
Boreal Forests/Taiga	0.418358	0.15994	0.559877	0.230687
Temperate Broadleaf & Mixed Forests	0.378052	0.198305	0.564598	0.194311
Temperate Broadleaf & Mixed Forests	0.418349	0.193688	0.580872	0.251356
Temperate Broadleaf & Mixed Forests	0.402234	0.154542	0.534982	0.221137
Temperate Broadleaf & Mixed Forests	0.452	0.156092	0.619667	0.194076
Temperate Broadleaf & Mixed Forests	0.410833	0.152918	0.588333	0.216531
Deserts & Xeric Shrublands	0.473693	0.223641	0.655007	0.187074
Temperate Grasslands, Savannas & Shrublands	0.210189	0.165665	0.353127	0.159831
Deserts & Xeric Shrublands	0.419754	0.238111	0.614454	0.207545
Deserts & Xeric Shrublands	0.475844	0.222758	0.657852	0.249007
Temperate Conifer Forests	0.337582	0.221605	0.525028	0.250264
Temperate Broadleaf & Mixed Forests	0.492222	0.195179	0.647778	0.205801
Temperate Broadleaf & Mixed Forests	0.458397	0.22566	0.604167	0.239932
Temperate Broadleaf & Mixed Forests	0.23537	0.150129	0.415123	0.211842
Temperate Grasslands, Savannas & Shrublands	0.543547	0.161113	0.568814	0.256861
Temperate Broadleaf & Mixed Forests	0.47375	0.17485	0.62125	0.189528
Temperate Grasslands, Savannas & Shrublands	0.117245	0.0922665	0.242577	0.1151
Temperate Grasslands, Savannas & Shrublands	0.238268	0.176382	0.441641	0.221954
Temperate Grasslands, Savannas & Shrublands	0.173371	0.109004	0.348731	0.18302
Deserts & Xeric Shrublands	0.455797	0.181454	0.674529	0.208783
Temperate Grasslands, Savannas & Shrublands	0.535632	0.215388	0.703218	0.183818
Tropical & Subtropical Moist Broadleaf Forests	0.0673031	0.032477	0.136168	0.0767415
Tropical & Subtropical Moist Broadleaf Forests	0.244062	0.128157	0.41935	0.193802
Tropical & Subtropical Moist Broadleaf Forests	0.202845	0.132418	0.410056	0.263305
Tropical & Subtropical Dry Broadleaf Forests	0.328403	0.149345	0.50756	0.16491
Tropical & Subtropical Moist Broadleaf Forests	0.304869	0.166684	0.518138	0.289783
Tropical & Subtropical Dry Broadleaf Forests	0.405258	0.186501	0.60831	0.257361
Tropical & Subtropical Dry Broadleaf Forests	0.354271	0.136761	0.649752	0.243464
Montane Grasslands & Shrublands	0.154695	0.104771	0.175454	0.137196
Temperate Conifer Forests	0.164379	0.135369	0.212459	0.155517
Tropical & Subtropical Moist Broadleaf Forests	0.325282	0.146454	0.564147	0.259334
Tropical & Subtropical Moist Broadleaf Forests	0.229315	0.132467	0.399835	0.161031
Tropical & Subtropical Moist Broadleaf Forests	0.320064	0.144586	0.558879	0.225918
Tropical & Subtropical Moist Broadleaf Forests	0.328954	0.188361	0.491359	0.22371
Tropical & Subtropical Moist Broadleaf Forests	0.0879506	0.0507632	0.138602	0.0902784
Tropical & Subtropical Moist Broadleaf Forests	0.258441	0.133742	0.420408	0.175363
Tropical & Subtropical Moist Broadleaf Forests	0.363606	0.182459	0.566394	0.212213
Tropical & Subtropical Moist Broadleaf Forests	0.173295	0.128754	0.279942	0.178287
Tropical & Subtropical Moist Broadleaf Forests	0.325258	0.160177	0.547291	0.227771
Tropical & Subtropical Moist Broadleaf Forests	0.397248	0.193462	0.623818	0.253325
Tropical & Subtropical Dry Broadleaf Forests	0.390694	0.155256	0.625925	0.217029
Tropical & Subtropical Dry Broadleaf Forests	0.411726	0.178323	0.555958	0.175393
Tropical & Subtropical Dry Broadleaf Forests	0.38206	0.111813	0.541103	0.192522
Tropical & Subtropical Moist Broadleaf Forests	0.191046	0.119059	0.283826	0.151837
Tropical & Subtropical Moist Broadleaf Forests	0.341046	0.157058	0.613901	0.226526
Tropical & Subtropical Dry Broadleaf Forests	0.338768	0.177423	0.532163	0.217236
Tropical & Subtropical Grasslands, Savannas & Shrublands	0.247133	0.115151	0.477011	0.287654
Tropical & Subtropical Dry Broadleaf Forests	0.329602	0.128612	0.510037	0.234201
Tropical & Subtropical Dry Broadleaf Forests	0.268213	0.169904	0.508303	0.305909
Tropical & Subtropical Dry Broadleaf Forests	0.318524	0.131338	0.54071	0.238913
Tropical & Subtropical Moist Broadleaf Forests	0.11799	0.0589588	0.265629	0.130691
Montane Grasslands & Shrublands	0.143518	0.130973	0.194764	0.201441
Tropical & Subtropical Moist Broadleaf Forests	0.0920213	0.0500599	0.191376	0.105418
Tropical & Subtropical Dry Broadleaf Forests	0.440349	0.173768	0.65941	0.221485
Tropical & Subtropical Moist Broadleaf Forests	0.154263	0.0679044	0.228472	0.103855
Tropical & Subtropical Moist Broadleaf Forests	0.412063	0.263866	0.633954	0.24761
Tropical & Subtropical Moist Broadleaf Forests	0.410518	0.193966	0.637399	0.218158
Tropical & Subtropical Moist Broadleaf Forests	0.338877	0.132865	0.558225	0.26588
Tropical & Subtropical Dry Broadleaf Forests	0.399614	0.161252	0.610268	0.22508
Tropical & Subtropical Moist Broadleaf Forests	0.180243	0.126327	0.320394	0.201491
Tropical & Subtropical Moist Broadleaf Forests	0.336525	0.195312	0.62239	0.283372
Tropical & Subtropical Dry Broadleaf Forests	0.39733	0.153425	0.62148	0.225626
Tropical & Subtropical Dry Broadleaf Forests	0.402558	0.176185	0.612093	0.221248
Tropical & Subtropical Dry Broadleaf Forests	0.330063	0.141321	0.461796	0.155903
Tropical & Subtropical Dry Broadleaf Forests	0.400781	0.182429	0.587318	0.199886
Mangroves	0.389152	0.109393	0.456545	0.119441
Tropical & Subtropical Moist Broadleaf Forests	0.333591	0.159015	0.470534	0.199593
Deserts & Xeric Shrublands	0.421667	0.156009	0.56197	0.188887
Tropical & Subtropical Dry Broadleaf Forests	0.349465	0.13808	0.601889	0.252686
Tropical & Subtropical Dry Broadleaf Forests	0.398106	0.172417	0.644253	0.214923
Tropical & Subtropical Moist Broadleaf Forests	0.230169	0.128362	0.372373	0.170753
Tropical & Subtropical Dry Broadleaf Forests	0.374182	0.14773	0.560957	0.235099
Tropical & Subtropical Moist Broadleaf Forests	0.305884	0.15842	0.455391	0.221558
Tropical & Subtropical Dry Broadleaf Forests	0.313526	0.158472	0.504092	0.168923
Tropical & Subtropical Moist Broadleaf Forests	0.493895	0.255803	0.716779	0.240907
Tropical & Subtropical Moist Broadleaf Forests	0.369524	0.177219	0.586145	0.218285
Tropical & Subtropical Moist Broadleaf Forests	0.447579	0.243425	0.633491	0.264213
Tropical & Subtropical Moist Broadleaf Forests	0.365286	0.115451	0.474949	0.171332
Tropical & Subtropical Dry Broadleaf Forests	0.436944	0.172289	0.562639	0.179651
Tropical & Subtropical Dry Broadleaf Forests	0.4088	0.15216	0.6788	0.184569
Flooded Grasslands & Savannas	0.289891	0.160332	0.467373	0.178594
Tropical & Subtropical Moist Broadleaf Forests	0.487838	0.149219	0.602613	0.179606
Tropical & Subtropical Moist Broadleaf Forests	0.374746	0.200225	0.581722	0.292417
Tropical & Subtropical Dry Broadleaf Forests	0.409524	0.149427	0.633379	0.254446
Deserts & Xeric Shrublands	0.434242	0.174224	0.599798	0.15246
Tropical & Subtropical Moist Broadleaf Forests	0.304398	0.294171	0.479136	0.268185
Tropical & Subtropical Moist Broadleaf Forests	0.526667	0.199877	0.66	0.235597
Tropical & Subtropical Moist Broadleaf Forests	0.5625	0.239703	0.586667	0.233769
Tropical & Subtropical Moist Broadleaf Forests	0.342421	0.255144	0.411825	0.227433
Tropical & Subtropical Moist Broadleaf Forests	0.27	0.128198	0.298889	0.101761
Tropical & Subtropical Moist Broadleaf Forests	0.528646	0.198868	0.611667	0.235188
Tropical & Subtropical Moist Broadleaf Forests	0.362593	0.208486	0.475833	0.23075
Tropical & Subtropical Moist Broadleaf Forests	0.468498	0.212585	0.596009	0.158328
Tropical & Subtropical Moist Broadleaf Forests	0.584815	0.190647	0.678519	0.218458
Tropical & Subtropical Moist Broadleaf Forests	0.447895	0.194461	0.562573	0.202079
Tropical & Subtropical Moist Broadleaf Forests	0.228179	0.187703	0.319355	0.208435
Tropical & Subtropical Moist Broadleaf Forests	0.326839	0.219129	0.43135	0.246248
Tropical & Subtropical Moist Broadleaf Forests	0.245425	0.216858	0.322876	0.244997
Tropical & Subtropical Moist Broadleaf Forests	0.132096	0.0857169	0.239828	0.222915
Tropical & Subtropical Moist Broadleaf Forests	0.236973	0.0999097	0.337415	0.258499
Tropical & Subtropical Moist Broadleaf Forests	0.244177	0.15848	0.328992	0.208966
Tropical & Subtropical Moist Broadleaf Forests	0.426351	0.275271	0.506772	0.254377
Tropical & Subtropical Moist Broadleaf Forests	0.109145	0.0285746	0.183507	0.0568354
Tropical & Subtropical Moist Broadleaf Forests	0.121469	0.100827	0.158596	0.153463
Tropical & Subtropical Dry Broadleaf Forests	0.122435	0.113347	0.199079	0.131367
Tropical & Subtropical Moist Broadleaf Forests	0.325749	0.186971	0.408937	0.190326
Tropical & Subtropical Moist Broadleaf Forests	0.258198	0.1199	0.327117	0.145316
Temperate Broadleaf & Mixed Forests	0.433333	0.196261	0.583333	0.182743
Temperate Broadleaf & Mixed Forests	0.278333	0.116017	0.396667	0.138511
Temperate Broadleaf & Mixed Forests	0.433333	0.196261	0.583333	0.182743
Temperate Broadleaf & Mixed Forests	0.336667	0.113801	0.456667	0.149938
Temperate Broadleaf & Mixed Forests	0.362222	0.199396	0.486667	0.214483
Temperate Broadleaf & Mixed Forests	0.227214	0.201402	0.428357	0.250672
Temperate Broadleaf & Mixed Forests	0.232658	0.184594	0.396529	0.26457
Temperate Broadleaf & Mixed Forests	0.325556	0.243611	0.52899	0.249485
Temperate Broadleaf & Mixed Forests	0.236027	0.142034	0.3921	0.197306
Temperate Broadleaf & Mixed Forests	0.318333	0.187865	0.519479	0.245683
Temperate Broadleaf & Mixed Forests	0.278571	0.189195	0.485065	0.230358
Temperate Broadleaf & Mixed Forests	0.384487	0.277646	0.582179	0.243878
Tropical & Subtropical Moist Broadleaf Forests	0.16731	0.137148	0.223237	0.162042
Tropical & Subtropical Moist Broadleaf Forests	0.305852	0.160548	0.426593	0.168263
Temperate Conifer Forests	0.318891	0.147488	0.485031	0.170418
Tropical & Subtropical Moist Broadleaf Forests	0.286328	0.120587	0.515899	0.216343
Tropical & Subtropical Moist Broadleaf Forests	0.423468	0.138548	0.578294	0.197893
Mediterranean Forests, Woodlands & Scrub	0.353773	0.175184	0.48967	0.182996
Deserts & Xeric Shrublands	0.319317	0.188426	0.5104	0.194083
Temperate Broadleaf & Mixed Forests	0.156144	0.110627	0.26297	0.152718
Temperate Broadleaf & Mixed Forests	0.414915	0.216969	0.543928	0.230171
Temperate Conifer Forests	0.188208	0.126978	0.389573	0.220188
Tropical & Subtropical Grasslands, Savannas & Shrublands	0.198532	0.102378	0.431324	0.231643
Tropical & Subtropical Grasslands, Savannas & Shrublands	0.387444	0.149626	0.535667	0.24468
Temperate Grasslands, Savannas & Shrublands	0.429455	0.24365	0.57673	0.251217
Boreal Forests/Taiga	0.216315	0.16702	0.352913	0.191546
Montane Grasslands & Shrublands	0.101634	0.0783575	0.168968	0.0986286
Montane Grasslands & Shrublands	0.118144	0.0977362	0.172073	0.0966538
Temperate Broadleaf & Mixed Forests	0.412599	0.229011	0.540526	0.230639
Tropical & Subtropical Grasslands, Savannas & Shrublands	0.112774	0.100252	0.157075	0.10363
Deserts & Xeric Shrublands	0.0618793	0.0675163	0.122523	0.0758965
Temperate Conifer Forests	0.0806082	0.07732	0.225145	0.17244
Mediterranean Forests, Woodlands & Scrub	0.327585	0.163047	0.57714	0.221775
Temperate Broadleaf & Mixed Forests	0.311793	0.165347	0.510068	0.242627
Tropical & Subtropical Grasslands, Savannas & Shrublands	0.109822	0.0810971	0.170533	0.109742
Deserts & Xeric Shrublands	0.189648	0.0766422	0.386319	0.169985
Tropical & Subtropical Grasslands, Savannas & Shrublands	0.106883	0.0835509	0.233029	0.204118
Montane Grasslands & Shrublands	0.100213	0.130161	0.199893	0.132824
Mediterranean Forests, Woodlands & Scrub	0.202107	0.0610298	0.433199	0.167456
Mediterranean Forests, Woodlands & Scrub	0.187348	0.102407	0.308837	0.168825
Deserts & Xeric Shrublands	0.2882	0.105415	0.496713	0.204233
Mediterranean Forests, Woodlands & Scrub	0.301658	0.1097	0.493967	0.17973
Mediterranean Forests, Woodlands & Scrub	0.262848	0.145098	0.444405	0.197424
Tropical & Subtropical Moist Broadleaf Forests	0.189134	0.189666	0.383752	0.292758
Temperate Broadleaf & Mixed Forests	0.484737	0.184666	0.659649	0.259665
Tropical & Subtropical Grasslands, Savannas & Shrublands	0.323397	0.119726	0.574147	0.227513
Temperate Conifer Forests	0.215049	0.143987	0.361895	0.210261
Tropical & Subtropical Moist Broadleaf Forests	0.336396	0.129063	0.431579	0.171498
Temperate Broadleaf & Mixed Forests	0.425898	0.188331	0.615964	0.254496
Temperate Broadleaf & Mixed Forests	0.356429	0.167586	0.502939	0.247159
Deserts & Xeric Shrublands	0.326333	0.207492	0.549427	0.246832
Deserts & Xeric Shrublands	0.374432	0.21722	0.588007	0.21627
Temperate Grasslands, Savannas & Shrublands	0.460236	0.192617	0.677372	0.167415
Temperate Broadleaf & Mixed Forests	0.249901	0.155528	0.488161	0.244898
Temperate Broadleaf & Mixed Forests	0.261392	0.116262	0.377018	0.160626
Deserts & Xeric Shrublands	0.216773	0.149855	0.416475	0.179354
Deserts & Xeric Shrublands	0.319342	0.172465	0.536175	0.19433
Tropical & Subtropical Moist Broadleaf Forests	0.32127	0.159474	0.465661	0.202297
Temperate Broadleaf & Mixed Forests	0.315529	0.186851	0.450188	0.178709
Tropical & Subtropical Dry Broadleaf Forests	0.344781	0.218051	0.486963	0.196809
Tropical & Subtropical Moist Broadleaf Forests	0.495884	0.308668	0.644029	0.224386
Temperate Conifer Forests	0.202244	0.114782	0.286898	0.11562
Temperate Conifer Forests	0.0805317	0.0773363	0.225074	0.172469
Temperate Conifer Forests	0.11388	0.0906684	0.257433	0.174162
Temperate Conifer Forests	0.0902905	0.0824638	0.173817	0.146922
Deserts & Xeric Shrublands	0.281567	0.191817	0.412363	0.182847
Temperate Conifer Forests	0.109296	0.0829663	0.198405	0.0978917
Deserts & Xeric Shrublands	0.353044	0.203105	0.517265	0.178496
Temperate Broadleaf & Mixed Forests	0.156577	0.147362	0.296929	0.209287
Deserts & Xeric Shrublands	0.475844	0.222758	0.657852	0.249007
Temperate Broadleaf & Mixed Forests	0.380295	0.153821	0.56519	0.2201
Temperate Broadleaf & Mixed Forests	0.155854	0.124212	0.316959	0.212486
Deserts & Xeric Shrublands	0.0834253	0.0530645	0.168734	0.132363
Tropical & Subtropical Moist Broadleaf Forests	0.260985	0.0749266	0.342045	0.0845075
Tropical & Subtropical Moist Broadleaf Forests	0.39	0.126735	0.506667	0.188431
Deserts & Xeric Shrublands	0.357133	0.134828	0.499733	0.17754
Tropical & Subtropical Moist Broadleaf Forests	0.230929	0.148489	0.32969	0.172802
Tropical & Subtropical Moist Broadleaf Forests	0.45359	0.1295	0.576154	0.192006
Tropical & Subtropical Moist Broadleaf Forests	0.299811	0.14685	0.469528	0.166464
Tropical & Subtropical Dry Broadleaf Forests	0.341444	0.159917	0.430778	0.212134
Tropical & Subtropical Moist Broadleaf Forests	0.370479	0.276019	0.554199	0.292022
Tropical & Subtropical Moist Broadleaf Forests	0.514167	0.16073	0.59	0.202903
Tropical & Subtropical Grasslands, Savannas & Shrublands	0.419828	0.223458	0.541578	0.202558
Tropical & Subtropical Moist Broadleaf Forests	0.35236	0.198309	0.471199	0.232185
Flooded Grasslands & Savannas	0.498159	0.201297	0.642821	0.163464
Tropical & Subtropical Grasslands, Savannas & Shrublands	0.267383	0.126722	0.417591	0.170206
Tropical & Subtropical Moist Broadleaf Forests	0.368431	0.158826	0.519198	0.237799
Temperate Broadleaf & Mixed Forests	0.0846977	0.0593189	0.148535	0.0845693
Temperate Grasslands, Savannas & Shrublands	0.288625	0.125284	0.379444	0.136291
Temperate Broadleaf & Mixed Forests	0.217783	0.138501	0.346651	0.166687
Tropical & Subtropical Moist Broadleaf Forests	0.419873	0.284372	0.567342	0.291582
Mangroves	0.161171	0.0891743	0.28862	0.170399
Tropical & Subtropical Grasslands, Savannas & Shrublands	0.346622	0.128207	0.500153	0.187293
Deserts & Xeric Shrublands	0.123007	0.0950562	0.230699	0.153407
Tropical & Subtropical Grasslands, Savannas & Shrublands	0.359724	0.136187	0.596381	0.248949
Tropical & Subtropical Grasslands, Savannas & Shrublands	0.339498	0.13166	0.47779	0.155136
Tropical & Subtropical Grasslands, Savannas & Shrublands	0.289208	0.116423	0.502499	0.177257
Tropical & Subtropical Grasslands, Savannas & Shrublands	0.208404	0.114207	0.370233	0.153636
Tropical & Subtropical Grasslands, Savannas & Shrublands	0.296195	0.112597	0.445148	0.157367
Tropical & Subtropical Grasslands, Savannas & Shrublands	0.35714	0.141056	0.54033	0.222341
Tropical & Subtropical Grasslands, Savannas & Shrublands	0.171035	0.0701534	0.301241	0.157507
Tropical & Subtropical Grasslands, Savannas & Shrublands	0.179674	0.098686	0.334533	0.144269
Tropical & Subtropical Grasslands, Savannas & Shrublands	0.267196	0.127425	0.465345	0.214167
Tropical & Subtropical Grasslands, Savannas & Shrublands	0.257631	0.123074	0.493208	0.20215
Tropical & Subtropical Grasslands, Savannas & Shrublands	0.270687	0.100145	0.509582	0.201345
Tropical & Subtropical Grasslands, Savannas & Shrublands	0.283002	0.133152	0.525386	0.172817
Tropical & Subtropical Grasslands, Savannas & Shrublands	0.177861	0.109135	0.289616	0.102783
Tropical & Subtropical Grasslands, Savannas & Shrublands	0.294961	0.0661072	0.35712	0.151867
Tropical & Subtropical Grasslands, Savannas & Shrublands	0.283744	0.132729	0.387648	0.18841
Tropical & Subtropical Grasslands, Savannas & Shrublands	0.365212	0.217181	0.496875	0.187411
Montane Grasslands & Shrublands	0.24895	0.217365	0.388996	0.259789
Tropical & Subtropical Grasslands, Savannas & Shrublands	0.283488	0.146656	0.434651	0.180779
Tropical & Subtropical Grasslands, Savannas & Shrublands	0.245182	0.194879	0.391205	0.237102
Montane Grasslands & Shrublands	0.241553	0.234513	0.405373	0.311383
Tropical & Subtropical Grasslands, Savannas & Shrublands	0.485641	0.108787	0.627949	0.170446
Tropical & Subtropical Grasslands, Savannas & Shrublands	0.382636	0.111858	0.559974	0.205442
Tropical & Subtropical Grasslands, Savannas & Shrublands	0.388531	0.135525	0.517345	0.200622
Tropical & Subtropical Moist Broadleaf Forests	0.234868	0.0749015	0.383232	0.145701
Tropical & Subtropical Grasslands, Savannas & Shrublands	0.437959	0.160112	0.52619	0.218875
Tropical & Subtropical Grasslands, Savannas & Shrublands	0.340068	0.241743	0.388367	0.238633
Tropical & Subtropical Grasslands, Savannas & Shrublands	0.429376	0.159364	0.502995	0.212902
Tropical & Subtropical Moist Broadleaf Forests	0.316221	0.1056	0.461271	0.104016
Tropical & Subtropical Grasslands, Savannas & Shrublands	0.360121	0.167443	0.496715	0.236277
Tropical & Subtropical Dry Broadleaf Forests	0.142413	0.0666293	0.230524	0.14313
Tropical & Subtropical Moist Broadleaf Forests	0.0962397	0.0762433	0.120431	0.0673983
Tropical & Subtropical Moist Broadleaf Forests	0.148465	0.125892	0.224809	0.215463
Tropical & Subtropical Moist Broadleaf Forests	0.178294	0.105708	0.257673	0.159325
Tropical & Subtropical Moist Broadleaf Forests	0.174091	0.152837	0.288855	0.183212
Deserts & Xeric Shrublands	0.271584	0.089189	0.381573	0.132946
Montane Grasslands & Shrublands	0.121372	0.0833199	0.187109	0.125685
Tropical & Subtropical Dry Broadleaf Forests	0.247485	0.141881	0.333073	0.223516
Tropical & Subtropical Moist Broadleaf Forests	0.438796	0.180806	0.516111	0.225523
Tropical & Subtropical Moist Broadleaf Forests	0.14914	0.0893847	0.307521	0.211004
Tropical & Subtropical Moist Broadleaf Forests	0.170578	0.154062	0.199803	0.161117
Tropical & Subtropical Grasslands, Savannas & Shrublands	0.397342	0.125197	0.547162	0.183881
Tropical & Subtropical Grasslands, Savannas & Shrublands	0.308663	0.130575	0.52711	0.203401
Tropical & Subtropical Grasslands, Savannas & Shrublands	0.242518	0.105329	0.432589	0.195379
Tropical & Subtropical Grasslands, Savannas & Shrublands	0.154447	0.100359	0.311031	0.203068
Montane Grasslands & Shrublands	0.292397	0.120112	0.463157	0.186573
Tropical & Subtropical Grasslands, Savannas & Shrublands	0.28502	0.0885991	0.531511	0.189033
Tropical & Subtropical Grasslands, Savannas & Shrublands	0.325905	0.175188	0.505924	0.235639
Tropical & Subtropical Grasslands, Savannas & Shrublands	0.450161	0.165701	0.705327	0.177564
Tropical & Subtropical Grasslands, Savannas & Shrublands	0.313462	0.165313	0.521242	0.235228
Tropical & Subtropical Grasslands, Savannas & Shrublands	0.355593	0.149454	0.538427	0.214056
Tropical & Subtropical Grasslands, Savannas & Shrublands	0.307915	0.123865	0.506659	0.193262
Tropical & Subtropical Grasslands, Savannas & Shrublands	0.331566	0.12397	0.555227	0.206666
Tropical & Subtropical Grasslands, Savannas & Shrublands	0.297571	0.114511	0.492866	0.203537
Flooded Grasslands & Savannas	0.309588	0.122268	0.410538	0.178372
Tropical & Subtropical Grasslands, Savannas & Shrublands	0.324862	0.145044	0.486603	0.17285
Tropical & Subtropical Moist Broadleaf Forests	0.225007	0.119649	0.339162	0.176785
Tropical & Subtropical Grasslands, Savannas & Shrublands	0.33972	0.106707	0.409699	0.139884
Tropical & Subtropical Grasslands, Savannas & Shrublands	0.425048	0.10269	0.562667	0.183186
Tropical & Subtropical Grasslands, Savannas & Shrublands	0.404122	0.115773	0.6328	0.194188
Tropical & Subtropical Grasslands, Savannas & Shrublands	0.422244	0.147701	0.598977	0.249127
Tropical & Subtropical Grasslands, Savannas & Shrublands	0.35393	0.127625	0.547456	0.236128
Tropical & Subtropical Moist Broadleaf Forests	0.222981	0.225771	0.327218	0.204208
Tropical & Subtropical Dry Broadleaf Forests	0.336957	0.151393	0.431511	0.213959
Temperate Broadleaf & Mixed Forests	0.172008	0.0771654	0.297364	0.15852
Mediterranean Forests, Woodlands & Scrub	0.218636	0.131772	0.382841	0.146765
Tropical & Subtropical Grasslands, Savannas & Shrublands	0.369399	0.177924	0.473021	0.238654
Tropical & Subtropical Grasslands, Savannas & Shrublands	0.257966	0.0834961	0.427076	0.151067
Tropical & Subtropical Moist Broadleaf Forests	0.266074	0.100397	0.376827	0.153085
Tropical & Subtropical Grasslands, Savannas & Shrublands	0.288425	0.102098	0.447177	0.181684
Tropical & Subtropical Grasslands, Savannas & Shrublands	0.341788	0.167288	0.441465	0.231009
Tropical & Subtropical Grasslands, Savannas & Shrublands	0.348215	0.142252	0.511479	0.213977
Tropical & Subtropical Grasslands, Savannas & Shrublands	0.244565	0.0951247	0.415732	0.160969
Tropical & Subtropical Grasslands, Savannas & Shrublands	0.306197	0.133134	0.483738	0.211509
Tropical & Subtropical Grasslands, Savannas & Shrublands	0.445769	0.220669	0.486795	0.205154
Deserts & Xeric Shrublands	0.427037	0.162101	0.558148	0.211649
Tropical & Subtropical Dry Broadleaf Forests	0.325686	0.14056	0.500261	0.193906
Tropical & Subtropical Moist Broadleaf Forests	0.61902	0.263772	0.806275	0.194054
Tropical & Subtropical Dry Broadleaf Forests	0.326923	0.162979	0.461474	0.172407
Tropical & Subtropical Dry Broadleaf Forests	0.397436	0.198066	0.527949	0.138353
Tropical & Subtropical Dry Broadleaf Forests	0.387619	0.18376	0.507619	0.218578
Tropical & Subtropical Dry Broadleaf Forests	0.4025	0.172224	0.502917	0.207545
Tropical & Subtropical Moist Broadleaf Forests	0.267035	0.284484	0.284935	0.164328
Tropical & Subtropical Dry Broadleaf Forests	0.397678	0.228344	0.428352	0.229532
Tropical & Subtropical Dry Broadleaf Forests	0.371707	0.219236	0.444715	0.231501
Tropical & Subtropical Dry Broadleaf Forests	0.282101	0.206279	0.351493	0.209907
Tropical & Subtropical Dry Broadleaf Forests	0.284778	0.160439	0.483444	0.216433
Tropical & Subtropical Dry Broadleaf Forests	0.397333	0.197336	0.558381	0.222051
Tropical & Subtropical Dry Broadleaf Forests	0.373803	0.275891	0.48867	0.251499
Tropical & Subtropical Dry Broadleaf Forests	0.4255	0.206317	0.484833	0.163964
Tropical & Subtropical Dry Broadleaf Forests	0.25783	0.145972	0.450314	0.20365
Tropical & Subtropical Dry Broadleaf Forests	0.452121	0.269791	0.574545	0.187665
Tropical & Subtropical Dry Broadleaf Forests	0.388222	0.211652	0.457926	0.197148
Tropical & Subtropical Dry Broadleaf Forests	0.441875	0.23716	0.524375	0.21422
Mediterranean Forests, Woodlands & Scrub	0.172893	0.106217	0.31434	0.160866
Mediterranean Forests, Woodlands & Scrub	0.252778	0.140427	0.484653	0.199453
Temperate Broadleaf & Mixed Forests	0.507816	0.16189	0.717126	0.21551
Temperate Broadleaf & Mixed Forests	0.231717	0.102005	0.281919	0.11526
Temperate Broadleaf & Mixed Forests	0.0526366	0.0455338	0.150139	0.0936792
Tropical & Subtropical Moist Broadleaf Forests	0.252605	0.13666	0.440694	0.147159
Deserts & Xeric Shrublands	0.145089	0.134259	0.268743	0.151444
Mediterranean Forests, Woodlands & Scrub	0.218801	0.156002	0.440882	0.220027
Temperate Broadleaf & Mixed Forests	0.187418	0.178851	0.339053	0.142898
Temperate Broadleaf & Mixed Forests	0.286159	0.194121	0.492825	0.237093
Temperate Broadleaf & Mixed Forests	0.343538	0.158804	0.61041	0.237444
Tropical & Subtropical Grasslands, Savannas & Shrublands	0.189131	0.0870165	0.403092	0.205678
Tropical & Subtropical Grasslands, Savannas & Shrublands	0.184553	0.107472	0.370668	0.222868
Tropical & Subtropical Grasslands, Savannas & Shrublands	0.307241	0.145488	0.506146	0.232317
Tropical & Subtropical Grasslands, Savannas & Shrublands	0.174042	0.100541	0.354708	0.190861
Tropical & Subtropical Grasslands, Savannas & Shrublands	0.319071	0.139864	0.516413	0.232154
Tropical & Subtropical Grasslands, Savannas & Shrublands	0.260114	0.158517	0.483183	0.264385
Tropical & Subtropical Grasslands, Savannas & Shrublands	0.380489	0.145491	0.571667	0.252722
Tropical & Subtropical Grasslands, Savannas & Shrublands	0.282342	0.119532	0.483646	0.22101
Montane Grasslands & Shrublands	0.114026	0.086167	0.218641	0.134017
Tropical & Subtropical Dry Broadleaf Forests	0.425263	0.270012	0.544211	0.2136
Temperate Broadleaf & Mixed Forests	0.0690549	0.130219	0.114616	0.145827
Tropical & Subtropical Coniferous Forests	0.320513	0.125859	0.516667	0.169564
Tropical & Subtropical Moist Broadleaf Forests	0.131828	0.152079	0.275594	0.211334
Tropical & Subtropical Moist Broadleaf Forests	0.0582998	0.0461601	0.0967085	0.0562572
Tropical & Subtropical Grasslands, Savannas & Shrublands	0.227063	0.110375	0.451051	0.208825
Tropical & Subtropical Moist Broadleaf Forests	0.435731	0.183884	0.63848	0.187735
Boreal Forests/Taiga	0.327273	0.214179	0.435615	0.197035
Temperate Broadleaf & Mixed Forests	0.0605964	0.0864842	0.0973652	0.138047
Tropical & Subtropical Grasslands, Savannas & Shrublands	0.16718	0.0775718	0.262378	0.142231
Mediterranean Forests, Woodlands & Scrub	0.159996	0.075149	0.355186	0.177095
Tropical & Subtropical Moist Broadleaf Forests	0.189499	0.0867163	0.289602	0.150436
Tropical & Subtropical Grasslands, Savannas & Shrublands	0.115494	0.111839	0.169306	0.134795
Temperate Broadleaf & Mixed Forests	0.495523	0.201288	0.551863	0.277411
Tropical & Subtropical Grasslands, Savannas & Shrublands	0.30991	0.109487	0.448147	0.190188
Temperate Conifer Forests	0.0902905	0.0824638	0.173817	0.146922
Tropical & Subtropical Grasslands, Savannas & Shrublands	0.312675	0.121543	0.506785	0.206666
Tropical & Subtropical Dry Broadleaf Forests	0.463435	0.220479	0.611724	0.174349
Tropical & Subtropical Coniferous Forests	0.234033	0.135026	0.375082	0.140863
Tropical & Subtropical Grasslands, Savannas & Shrublands	0.246252	0.0891687	0.379803	0.120712
Tropical & Subtropical Moist Broadleaf Forests	0.212339	0.0931918	0.332182	0.174281
Tropical & Subtropical Grasslands, Savannas & Shrublands	0.301574	0.110635	0.486848	0.178563
Tropical & Subtropical Grasslands, Savannas & Shrublands	0.243415	0.131308	0.368816	0.146583
Tropical & Subtropical Grasslands, Savannas & Shrublands	0.383109	0.174467	0.487692	0.228772
Tropical & Subtropical Grasslands, Savannas & Shrublands	0.519444	0.2532	0.606111	0.217014
Temperate Broadleaf & Mixed Forests	0.238685	0.0961953	0.271769	0.126925
Temperate Broadleaf & Mixed Forests	0.104163	0.0752039	0.166061	0.104519
Temperate Broadleaf & Mixed Forests	0.118105	0.0958764	0.190523	0.106883
Mediterranean Forests, Woodlands & Scrub	0.29511	0.0964745	0.503015	0.170158
Temperate Broadleaf & Mixed Forests	0.23795	0.1044	0.29455	0.128499
Temperate Broadleaf & Mixed Forests	0.240043	0.104765	0.335152	0.126599
Temperate Broadleaf & Mixed Forests	0.193373	0.0873812	0.261022	0.129252
Mediterranean Forests, Woodlands & Scrub	0.32822	0.105559	0.498028	0.176944
Temperate Grasslands, Savannas & Shrublands	0.326141	0.0940966	0.512528	0.161057
Deserts & Xeric Shrublands	0.354861	0.114458	0.503472	0.175465
Tropical & Subtropical Moist Broadleaf Forests	0.192138	0.0999787	0.33048	0.147026
Tropical & Subtropical Grasslands, Savannas & Shrublands	0.364881	0.118975	0.407262	0.114205
Mediterranean Forests, Woodlands & Scrub	0.351711	0.0952648	0.594006	0.166978
Deserts & Xeric Shrublands	0.200576	0.0865145	0.396403	0.14517
Mediterranean Forests, Woodlands & Scrub	0.287366	0.115231	0.487796	0.150572
Mediterranean Forests, Woodlands & Scrub	0.294872	0.0962668	0.388974	0.146914
Mediterranean Forests, Woodlands & Scrub	0.274744	0.104593	0.496496	0.167435
Mediterranean Forests, Woodlands & Scrub	0.307	0.129018	0.487333	0.194472
Temperate Broadleaf & Mixed Forests	0.31575	0.115701	0.450833	0.169023
Temperate Broadleaf & Mixed Forests	0.277464	0.0930158	0.41558	0.109516
Mediterranean Forests, Woodlands & Scrub	0.393333	0.121259	0.545	0.207729
Deserts & Xeric Shrublands	0.505333	0.137448	0.670667	0.176585
Deserts & Xeric Shrublands	0.4139	0.224905	0.553316	0.213042
Deserts & Xeric Shrublands	0.358117	0.225932	0.527425	0.193456
Temperate Grasslands, Savannas & Shrublands	0.463653	0.186488	0.691173	0.212938
Temperate Broadleaf & Mixed Forests	0.424646	0.228127	0.581934	0.277627
Deserts & Xeric Shrublands	0.378138	0.190852	0.587503	0.17298
Deserts & Xeric Shrublands	0.488007	0.227504	0.594575	0.204732
Temperate Conifer Forests	0.342252	0.132235	0.567477	0.212534
Temperate Conifer Forests	0.44036	0.246223	0.524054	0.217639
Deserts & Xeric Shrublands	0.534603	0.226582	0.625238	0.187532
Temperate Grasslands, Savannas & Shrublands	0.47359	0.210199	0.584744	0.169334
Temperate Grasslands, Savannas & Shrublands	0.476852	0.218679	0.583704	0.231816
Deserts & Xeric Shrublands	0.508068	0.135273	0.684155	0.156689
Temperate Broadleaf & Mixed Forests	0.434386	0.154886	0.579649	0.186564
Temperate Grasslands, Savannas & Shrublands	0.441603	0.208447	0.681392	0.235038
Temperate Broadleaf & Mixed Forests	0.384833	0.170572	0.5475	0.165373
Deserts & Xeric Shrublands	0.408534	0.154292	0.527931	0.218187
Temperate Conifer Forests	0.394068	0.239074	0.551057	0.190723
Deserts & Xeric Shrublands	0.407438	0.202908	0.590247	0.123642
Temperate Conifer Forests	0.456889	0.161948	0.545222	0.185133
Temperate Broadleaf & Mixed Forests	0.476833	0.199916	0.612667	0.205785
Temperate Grasslands, Savannas & Shrublands	0.511833	0.235695	0.578333	0.206315
Temperate Broadleaf & Mixed Forests	0.497037	0.252218	0.628426	0.208163
Boreal Forests/Taiga	0.221778	0.163156	0.363446	0.171013
Temperate Broadleaf & Mixed Forests	0.419286	0.177155	0.540905	0.164779
Deserts & Xeric Shrublands	0.247415	0.160347	0.402098	0.186399
Deserts & Xeric Shrublands	0.421072	0.181456	0.592495	0.214838
Tundra	0.236092	0.144331	0.404064	0.200674
Deserts & Xeric Shrublands	0.333011	0.180142	0.527549	0.137537
Temperate Grasslands, Savannas & Shrublands	0.472917	0.169134	0.642292	0.179021
Temperate Grasslands, Savannas & Shrublands	0.474412	0.217732	0.545441	0.166612
Tundra	0.204292	0.17181	0.341762	0.190119
Temperate Grasslands, Savannas & Shrublands	0.480909	0.172946	0.706667	0.198567
Temperate Grasslands, Savannas & Shrublands	0.482222	0.218755	0.585527	0.148831
Temperate Conifer Forests	0.449303	0.198101	0.590396	0.161158
Temperate Grasslands, Savannas & Shrublands	0.42037	0.173607	0.629444	0.186104
Temperate Conifer Forests	0.412835	0.256428	0.519457	0.175188
Temperate Grasslands, Savannas & Shrublands	0.452121	0.187986	0.683333	0.236645
Deserts & Xeric Shrublands	0.460667	0.227324	0.623556	0.204461
Temperate Grasslands, Savannas & Shrublands	0.505714	0.227628	0.629286	0.198572
Temperate Broadleaf & Mixed Forests	0.427333	0.167463	0.643333	0.182337
Temperate Grasslands, Savannas & Shrublands	0.501362	0.158875	0.690466	0.233536
Temperate Conifer Forests	0.205323	0.132577	0.358789	0.16838
Temperate Broadleaf & Mixed Forests	0.3825	0.217981	0.544167	0.186125
Temperate Conifer Forests	0.372333	0.197178	0.641	0.230817
Temperate Conifer Forests	0.476667	0.187939	0.596667	0.165515
Tropical & Subtropical Moist Broadleaf Forests	0.363333	0.121411	0.435	0.14875
Temperate Broadleaf & Mixed Forests	0.146155	0.0720027	0.235914	0.103032
Tropical & Subtropical Grasslands, Savannas & Shrublands	0.246495	0.110273	0.454866	0.170039
Tropical & Subtropical Moist Broadleaf Forests	0.180125	0.0962807	0.270122	0.152378
Montane Grasslands & Shrublands	0.11372	0.137685	0.131829	0.0891162
Temperate Broadleaf & Mixed Forests	0.251978	0.183952	0.361974	0.182926
Montane Grasslands & Shrublands	0.0477721	0.0596623	0.101771	0.0838863
Tropical & Subtropical Grasslands, Savannas & Shrublands	0.234954	0.142441	0.390964	0.150982
Mediterranean Forests, Woodlands & Scrub	0.098232	0.0639933	0.23814	0.159109
Mediterranean Forests, Woodlands & Scrub	0.143127	0.0908001	0.265039	0.177172
Tropical & Subtropical Moist Broadleaf Forests	0.401391	0.333903	0.567861	0.241624
Temperate Broadleaf & Mixed Forests	0.228725	0.19555	0.36796	0.153039
Temperate Broadleaf & Mixed Forests	0.280943	0.328173	0.392736	0.303183
Temperate Conifer Forests	0.350307	0.244856	0.449918	0.273458
Tropical & Subtropical Grasslands, Savannas & Shrublands	0.312675	0.121543	0.506785	0.206666
Tropical & Subtropical Moist Broadleaf Forests	0.188588	0.0935905	0.294787	0.152251
Tropical & Subtropical Grasslands, Savannas & Shrublands	0.276697	0.147049	0.452249	0.214019
Tropical & Subtropical Grasslands, Savannas & Shrublands	0.345498	0.119368	0.509505	0.192009
Tropical & Subtropical Grasslands, Savannas & Shrublands	0.327992	0.104412	0.519038	0.147756
Tropical & Subtropical Grasslands, Savannas & Shrublands	0.346157	0.115448	0.515529	0.155392
Tropical & Subtropical Grasslands, Savannas & Shrublands	0.218893	0.105048	0.396584	0.165355
Tropical & Subtropical Coniferous Forests	0.150812	0.101607	0.23359	0.0896798
Tropical & Subtropical Coniferous Forests	0.238175	0.16364	0.320873	0.210187
Mediterranean Forests, Woodlands & Scrub	0.44	0.171989	0.626667	0.192963
Mediterranean Forests, Woodlands & Scrub	0.54	0.230298	0.653333	0.219539
Mediterranean Forests, Woodlands & Scrub	0.118194	0.101204	0.30498	0.222201
Mediterranean Forests, Woodlands & Scrub	0.342333	0.210115	0.499	0.215607
Mediterranean Forests, Woodlands & Scrub	0.194124	0.147159	0.360113	0.196436
Temperate Broadleaf & Mixed Forests	0.296079	0.224872	0.400017	0.225709
Temperate Broadleaf & Mixed Forests	0.333281	0.242024	0.424944	0.25101
Temperate Broadleaf & Mixed Forests	0.297093	0.233636	0.401093	0.183528
Temperate Broadleaf & Mixed Forests	0.264885	0.233971	0.335993	0.183482
Temperate Broadleaf & Mixed Forests	0.282948	0.239328	0.43387	0.260005
Temperate Broadleaf & Mixed Forests	0.258488	0.20006	0.401875	0.213583
Temperate Conifer Forests	0.401919	0.189884	0.580404	0.228256
Temperate Conifer Forests	0.37875	0.189843	0.552708	0.202997
Temperate Broadleaf & Mixed Forests	0.399583	0.272898	0.521458	0.233149
Tropical & Subtropical Moist Broadleaf Forests	0.48619	0.31897	0.667619	0.194476
Temperate Broadleaf & Mixed Forests	0.378485	0.234702	0.544242	0.207709
Temperate Conifer Forests	0.336749	0.209251	0.471646	0.243625
Temperate Broadleaf & Mixed Forests	0.373627	0.262592	0.532549	0.267384
Temperate Broadleaf & Mixed Forests	0.535	0.263107	0.708333	0.158941
Temperate Broadleaf & Mixed Forests	0.441905	0.256729	0.565714	0.22188
Tropical & Subtropical Moist Broadleaf Forests	0.595833	0.237861	0.709167	0.186109
Tropical & Subtropical Moist Broadleaf Forests	0.301944	0.243679	0.4175	0.294692
Tropical & Subtropical Moist Broadleaf Forests	0.383423	0.280875	0.495592	0.28898
Tropical & Subtropical Dry Broadleaf Forests	0.387056	0.253249	0.612771	0.1617
Tropical & Subtropical Dry Broadleaf Forests	0.535	0.221868	0.751667	0.156041
Tundra	0.407269	0.219861	0.468531	0.220448
Tundra	0.142918	0.160673	0.22764	0.181635
Temperate Broadleaf & Mixed Forests	0.438599	0.185698	0.504426	0.229224
Temperate Broadleaf & Mixed Forests	0.38366	0.142278	0.459085	0.186808
Tundra	0.369375	0.184543	0.549583	0.235112
Boreal Forests/Taiga	0.359879	0.209559	0.515879	0.241905
Tundra	0.395583	0.17973	0.499583	0.143542
Tundra	0.458889	0.138126	0.581944	0.168009
Boreal Forests/Taiga	0.376364	0.166546	0.521515	0.235631
Boreal Forests/Taiga	0.306265	0.177982	0.358185	0.214728
Boreal Forests/Taiga	0.282371	0.205231	0.408868	0.233496
Tropical & Subtropical Grasslands, Savannas & Shrublands	0.43992	0.125001	0.64992	0.212746
Mangroves	0.636667	0.218553	0.686667	0.175119
Deserts & Xeric Shrublands	0.574615	0.213858	0.736667	0.169714
Deserts & Xeric Shrublands	0.493929	0.232399	0.724048	0.182543
Tropical & Subtropical Moist Broadleaf Forests	0.275129	0.0919987	0.432542	0.10948
Tropical & Subtropical Grasslands, Savannas & Shrublands	0.317211	0.139619	0.504858	0.239224
Tropical & Subtropical Grasslands, Savannas & Shrublands	0.307913	0.118081	0.530244	0.163042
Tropical & Subtropical Grasslands, Savannas & Shrublands	0.353172	0.129259	0.551751	0.155051
Tropical & Subtropical Grasslands, Savannas & Shrublands	0.311425	0.116932	0.505768	0.16054
Tropical & Subtropical Grasslands, Savannas & Shrublands	0.408512	0.178018	0.561052	0.198861
Temperate Broadleaf & Mixed Forests	0.276667	0.140193	0.320556	0.123723
Temperate Broadleaf & Mixed Forests	0.321111	0.135446	0.428889	0.182646
Temperate Broadleaf & Mixed Forests	0.212828	0.109692	0.297778	0.132982
Tropical & Subtropical Moist Broadleaf Forests	0.114939	0.137261	0.218382	0.17642
Boreal Forests/Taiga	0.346923	0.192657	0.440513	0.155043
Temperate Broadleaf & Mixed Forests	0.376714	0.18028	0.53554	0.216132
Temperate Broadleaf & Mixed Forests	0.217265	0.189577	0.334207	0.200782
Temperate Broadleaf & Mixed Forests	0.216781	0.186772	0.318466	0.201209
Temperate Broadleaf & Mixed Forests	0.232618	0.214866	0.341546	0.178326
Temperate Broadleaf & Mixed Forests	0.223667	0.178807	0.358	0.206305
Temperate Broadleaf & Mixed Forests	0.248085	0.187973	0.369405	0.210375
Temperate Broadleaf & Mixed Forests	0.233943	0.202282	0.323384	0.18371
Temperate Broadleaf & Mixed Forests	0.206045	0.192193	0.313142	0.170832
Temperate Broadleaf & Mixed Forests	0.294553	0.212903	0.378008	0.168101
Temperate Broadleaf & Mixed Forests	0.259585	0.205494	0.359352	0.183826
Temperate Broadleaf & Mixed Forests	0.292711	0.209723	0.421661	0.190669
Temperate Broadleaf & Mixed Forests	0.254541	0.278702	0.348208	0.20783
Temperate Broadleaf & Mixed Forests	0.312299	0.256959	0.419885	0.184851
Temperate Broadleaf & Mixed Forests	0.316125	0.233431	0.453649	0.159807
Temperate Broadleaf & Mixed Forests	0.391875	0.210336	0.555417	0.141643
Temperate Broadleaf & Mixed Forests	0.272586	0.227359	0.430435	0.238523
Temperate Broadleaf & Mixed Forests	0.317532	0.218355	0.474935	0.22729
Temperate Broadleaf & Mixed Forests	0.309594	0.185057	0.454058	0.15754
Temperate Broadleaf & Mixed Forests	0.215995	0.168641	0.364181	0.177363
Temperate Broadleaf & Mixed Forests	0.316276	0.201827	0.476903	0.221758
Tropical & Subtropical Moist Broadleaf Forests	0.491667	0.292627	0.595	0.222017
Tropical & Subtropical Dry Broadleaf Forests	0.301069	0.221121	0.378585	0.249352
Tropical & Subtropical Dry Broadleaf Forests	0.295	0.15417	0.471667	0.168334
Tropical & Subtropical Dry Broadleaf Forests	0.403333	0.194778	0.519167	0.141127
Tropical & Subtropical Dry Broadleaf Forests	0.461667	0.238083	0.556667	0.210049
Tropical & Subtropical Dry Broadleaf Forests	0.462667	0.247241	0.515333	0.158076
Tropical & Subtropical Dry Broadleaf Forests	0.377619	0.175733	0.510952	0.213645
Tropical & Subtropical Moist Broadleaf Forests	0.64	0.209592	0.695556	0.103598
Tropical & Subtropical Moist Broadleaf Forests	0.625556	0.236054	0.706667	0.13128
Tropical & Subtropical Moist Broadleaf Forests	0.138156	0.0544788	0.317526	0.11616
Tropical & Subtropical Moist Broadleaf Forests	0.171768	0.0788279	0.324267	0.12912
Tropical & Subtropical Coniferous Forests	0.140653	0.0853947	0.311404	0.180314
Tropical & Subtropical Coniferous Forests	0.455083	0.204655	0.549583	0.250177
Tropical & Subtropical Coniferous Forests	0.381737	0.32223	0.548624	0.260806
Tropical & Subtropical Moist Broadleaf Forests	0.445251	0.286973	0.54895	0.275708
Tropical & Subtropical Moist Broadleaf Forests	0.7725	0.295128	0.855625	0.228497
Tropical & Subtropical Moist Broadleaf Forests	0.357549	0.278572	0.483392	0.28144
Tropical & Subtropical Moist Broadleaf Forests	0.262721	0.231307	0.440588	0.239318
Tropical & Subtropical Moist Broadleaf Forests	0.160736	0.160233	0.263792	0.202177
Tropical & Subtropical Moist Broadleaf Forests	0.223156	0.234066	0.395921	0.318913
Tropical & Subtropical Moist Broadleaf Forests	0.338272	0.32035	0.37321	0.212297
Tropical & Subtropical Moist Broadleaf Forests	0.162506	0.17922	0.241439	0.174924
Tropical & Subtropical Moist Broadleaf Forests	0.648889	0.242879	0.703333	0.2969
Tropical & Subtropical Dry Broadleaf Forests	0.366667	0.140936	0.463333	0.228375
Tropical & Subtropical Moist Broadleaf Forests	0.325733	0.196091	0.406	0.240171
Tropical & Subtropical Moist Broadleaf Forests	0.205891	0.238018	0.263566	0.197654
Tropical & Subtropical Moist Broadleaf Forests	0.25619	0.271787	0.320476	0.207665
Tropical & Subtropical Moist Broadleaf Forests	0.344167	0.236871	0.375833	0.158014
Tropical & Subtropical Coniferous Forests	0.466667	0.114396	0.506667	0.191679
Tropical & Subtropical Moist Broadleaf Forests	0.192992	0.110166	0.355203	0.23542
Mediterranean Forests, Woodlands & Scrub	0.3221	0.160792	0.586429	0.280402
Mediterranean Forests, Woodlands & Scrub	0.413333	0.149237	0.6	0.20367
Tropical & Subtropical Moist Broadleaf Forests	0.6	0.167774	0.666667	0.220549
Tropical & Subtropical Moist Broadleaf Forests	0.490457	0.205823	0.716164	0.238322
Tropical & Subtropical Moist Broadleaf Forests	0.419694	0.296806	0.640685	0.242479
Tropical & Subtropical Moist Broadleaf Forests	0.514677	0.220048	0.693495	0.162833
Tropical & Subtropical Moist Broadleaf Forests	0.589167	0.232507	0.738333	0.150165
Tropical & Subtropical Moist Broadleaf Forests	0.533333	0.172172	0.608889	0.196125
Mangroves	0.522624	0.212134	0.701064	0.160639
Tropical & Subtropical Moist Broadleaf Forests	0.481333	0.21018	0.636	0.221202
Tropical & Subtropical Moist Broadleaf Forests	0.566667	0.185592	0.746667	0.138956
Tropical & Subtropical Moist Broadleaf Forests	0.467051	0.26995	0.649872	0.256235
Tropical & Subtropical Moist Broadleaf Forests	0.531111	0.210415	0.707778	0.164141
Tropical & Subtropical Moist Broadleaf Forests	0.473615	0.24378	0.562066	0.279318
Tropical & Subtropical Moist Broadleaf Forests	0.507674	0.172879	0.575194	0.247107
Tropical & Subtropical Moist Broadleaf Forests	0.434955	0.258787	0.595946	0.229911
Tropical & Subtropical Moist Broadleaf Forests	0.509583	0.194663	0.549167	0.274149
Tropical & Subtropical Moist Broadleaf Forests	0.507383	0.210988	0.550346	0.2773
Tropical & Subtropical Moist Broadleaf Forests	0.525	0.204766	0.701667	0.172571
Tropical & Subtropical Moist Broadleaf Forests	0.489547	0.205138	0.546602	0.282634
Tropical & Subtropical Moist Broadleaf Forests	0.59	0.175013	0.676667	0.215481
Tropical & Subtropical Moist Broadleaf Forests	0.429565	0.250314	0.562681	0.26315
Tropical & Subtropical Moist Broadleaf Forests	0.501111	0.215196	0.548413	0.28304
Tropical & Subtropical Moist Broadleaf Forests	0.506207	0.233415	0.657471	0.202692
Tropical & Subtropical Moist Broadleaf Forests	0.588889	0.228657	0.778889	0.167381
Tropical & Subtropical Moist Broadleaf Forests	0.538333	0.177091	0.741667	0.214627
Tropical & Subtropical Moist Broadleaf Forests	0.40251	0.285551	0.597902	0.209558
Tropical & Subtropical Moist Broadleaf Forests	0.535476	0.166226	0.61119	0.204161
Tropical & Subtropical Moist Broadleaf Forests	0.365307	0.205143	0.482062	0.267707
Tropical & Subtropical Moist Broadleaf Forests	0.585926	0.259704	0.785926	0.166166
Tropical & Subtropical Moist Broadleaf Forests	0.381142	0.281457	0.484292	0.309687
Tropical & Subtropical Moist Broadleaf Forests	0.418699	0.196073	0.527073	0.292816
Tropical & Subtropical Moist Broadleaf Forests	0.418468	0.294874	0.542883	0.287181
Temperate Grasslands, Savannas & Shrublands	0.413125	0.211996	0.525833	0.16797
Tropical & Subtropical Moist Broadleaf Forests	0.57037	0.273758	0.654691	0.226708
Tropical & Subtropical Moist Broadleaf Forests	0.593889	0.227295	0.757222	0.185297
Tropical & Subtropical Moist Broadleaf Forests	0.403438	0.294295	0.516146	0.281583
Tropical & Subtropical Moist Broadleaf Forests	0.595758	0.276488	0.791818	0.17866
Tropical & Subtropical Moist Broadleaf Forests	0.6	0.265507	0.826667	0.16258
Mangroves	0.535333	0.207181	0.709333	0.197245
Tropical & Subtropical Moist Broadleaf Forests	0.55641	0.23668	0.739744	0.201326
Tropical & Subtropical Moist Broadleaf Forests	0.553056	0.292273	0.729524	0.265412
Tropical & Subtropical Moist Broadleaf Forests	0.643333	0.268994	0.793333	0.174837
Tropical & Subtropical Moist Broadleaf Forests	0.507209	0.279139	0.650407	0.254206
Tropical & Subtropical Moist Broadleaf Forests	0.626667	0.289413	0.669048	0.270645
Tropical & Subtropical Moist Broadleaf Forests	0.589167	0.244067	0.694167	0.238114
Tropical & Subtropical Moist Broadleaf Forests	0.565441	0.313311	0.674829	0.307585
Tropical & Subtropical Moist Broadleaf Forests	0.618889	0.248896	0.773333	0.236933
Tropical & Subtropical Moist Broadleaf Forests	0.403642	0.258119	0.498272	0.218004
Temperate Broadleaf & Mixed Forests	0.363187	0.164197	0.426187	0.144833
Temperate Broadleaf & Mixed Forests	0.428214	0.128803	0.457143	0.180984
Tundra	0.189372	0.20326	0.282475	0.18155
Tropical & Subtropical Moist Broadleaf Forests	0.238615	0.146959	0.332385	0.162067
Tropical & Subtropical Moist Broadleaf Forests	0.235425	0.127289	0.355839	0.124187
Tropical & Subtropical Moist Broadleaf Forests	0.168493	0.111716	0.28137	0.115285
Tropical & Subtropical Dry Broadleaf Forests	0.240519	0.145062	0.341105	0.159785
Tropical & Subtropical Moist Broadleaf Forests	0.104431	0.0532783	0.252601	0.0624953
Tropical & Subtropical Moist Broadleaf Forests	0.361102	0.245011	0.429227	0.246708
Tropical & Subtropical Moist Broadleaf Forests	0.279053	0.172162	0.363838	0.233615
Tropical & Subtropical Dry Broadleaf Forests	0.201205	0.114374	0.292115	0.11957
Tropical & Subtropical Moist Broadleaf Forests	0.207965	0.121562	0.309151	0.176765
Tropical & Subtropical Dry Broadleaf Forests	0.278302	0.132644	0.367736	0.193044
Tropical & Subtropical Moist Broadleaf Forests	0.119162	0.0885365	0.208162	0.144699
Tropical & Subtropical Moist Broadleaf Forests	0.193078	0.123276	0.309772	0.149687
Tropical & Subtropical Dry Broadleaf Forests	0.199922	0.130163	0.315906	0.163028
Tropical & Subtropical Moist Broadleaf Forests	0.448721	0.272133	0.466085	0.229823
Mediterranean Forests, Woodlands & Scrub	0.277901	0.147438	0.417901	0.125708
Mediterranean Forests, Woodlands & Scrub	0.102463	0.0795281	0.220498	0.129223
Deserts & Xeric Shrublands	0.329765	0.113391	0.499569	0.141441
Mediterranean Forests, Woodlands & Scrub	0.198139	0.120947	0.328375	0.197117
Mediterranean Forests, Woodlands & Scrub	0.276146	0.112599	0.432917	0.185711
Montane Grasslands & Shrublands	0.345274	0.10549	0.478523	0.124139
Deserts & Xeric Shrublands	0.360434	0.124284	0.48462	0.112863
Montane Grasslands & Shrublands	0.260613	0.0922359	0.366267	0.0998451
Tropical & Subtropical Moist Broadleaf Forests	0.565	0.260602	0.719167	0.250895
Mediterranean Forests, Woodlands & Scrub	0.370556	0.218535	0.582222	0.257944
Temperate Broadleaf & Mixed Forests	0.368333	0.149784	0.51	0.170004
Temperate Broadleaf & Mixed Forests	0.476667	0.213177	0.56	0.233492
Temperate Broadleaf & Mixed Forests	0.355	0.224852	0.471667	0.16293
Temperate Broadleaf & Mixed Forests	0.506667	0.227602	0.656667	0.227737
Mediterranean Forests, Woodlands & Scrub	0.498333	0.181293	0.633333	0.217165
Temperate Broadleaf & Mixed Forests	0.353333	0.12492	0.473333	0.175541
Temperate Broadleaf & Mixed Forests	0.337154	0.156168	0.445285	0.204487
Tropical & Subtropical Moist Broadleaf Forests	0.532585	0.272457	0.686429	0.222008
Temperate Broadleaf & Mixed Forests	0.376667	0.188576	0.470556	0.202319
Flooded Grasslands & Savannas	0.228236	0.106777	0.408467	0.217653
Flooded Grasslands & Savannas	0.260121	0.118562	0.464426	0.203924
Tropical & Subtropical Grasslands, Savannas & Shrublands	0.343812	0.129721	0.533109	0.228473
Tropical & Subtropical Grasslands, Savannas & Shrublands	0.260451	0.127478	0.481485	0.196045
Tropical & Subtropical Dry Broadleaf Forests	0.336202	0.128761	0.541632	0.22124
Tropical & Subtropical Grasslands, Savannas & Shrublands	0.302338	0.125615	0.505816	0.192795
Tropical & Subtropical Grasslands, Savannas & Shrublands	0.311198	0.142443	0.50098	0.197824
Tropical & Subtropical Grasslands, Savannas & Shrublands	0.337567	0.148025	0.564428	0.228565
Tropical & Subtropical Grasslands, Savannas & Shrublands	0.338327	0.136295	0.575463	0.214258
Tropical & Subtropical Grasslands, Savannas & Shrublands	0.364623	0.115722	0.539856	0.222504
Flooded Grasslands & Savannas	0.302768	0.117886	0.586632	0.222816
Flooded Grasslands & Savannas	0.376254	0.101424	0.637851	0.224813
Tropical & Subtropical Grasslands, Savannas & Shrublands	0.31004	0.114617	0.561584	0.227794
Tropical & Subtropical Grasslands, Savannas & Shrublands	0.325968	0.128857	0.561583	0.220331
Tropical & Subtropical Grasslands, Savannas & Shrublands	0.182422	0.112839	0.363377	0.168714
Tropical & Subtropical Grasslands, Savannas & Shrublands	0.214515	0.114534	0.394599	0.149296
Tropical & Subtropical Grasslands, Savannas & Shrublands	0.275453	0.127108	0.465873	0.183655
Tropical & Subtropical Grasslands, Savannas & Shrublands	0.339958	0.151982	0.524303	0.210209
Tropical & Subtropical Grasslands, Savannas & Shrublands	0.273615	0.133433	0.43882	0.206139
Tropical & Subtropical Grasslands, Savannas & Shrublands	0.264612	0.144526	0.441769	0.238727
Tropical & Subtropical Grasslands, Savannas & Shrublands	0.196734	0.116709	0.377367	0.246208
Tropical & Subtropical Grasslands, Savannas & Shrublands	0.357989	0.135385	0.528302	0.175653
Tropical & Subtropical Grasslands, Savannas & Shrublands	0.279201	0.138012	0.464371	0.226902
Tropical & Subtropical Grasslands, Savannas & Shrublands	0.299034	0.174254	0.495616	0.21871
Flooded Grasslands & Savannas	0.286801	0.158429	0.487108	0.209794
Flooded Grasslands & Savannas	0.424483	0.156369	0.612693	0.175021
Tropical & Subtropical Grasslands, Savannas & Shrublands	0.270619	0.141749	0.437486	0.201105
Tropical & Subtropical Grasslands, Savannas & Shrublands	0.264662	0.117404	0.466511	0.218993
Flooded Grasslands & Savannas	0.188925	0.123236	0.359199	0.213949
Tropical & Subtropical Grasslands, Savannas & Shrublands	0.341602	0.155028	0.520504	0.197369
Flooded Grasslands & Savannas	0.430297	0.112983	0.623779	0.208246
Flooded Grasslands & Savannas	0.337647	0.173971	0.512163	0.217342
Montane Grasslands & Shrublands	0.253062	0.194203	0.442884	0.166555
Mediterranean Forests, Woodlands & Scrub	0.344328	0.194382	0.560087	0.242833
Temperate Conifer Forests	0.310514	0.153104	0.489472	0.200025
Tropical & Subtropical Moist Broadleaf Forests	0.299811	0.20925	0.409621	0.17919
Tropical & Subtropical Moist Broadleaf Forests	0.358005	0.316868	0.413897	0.301905
Tropical & Subtropical Dry Broadleaf Forests	0.380417	0.142722	0.503889	0.146596
Deserts & Xeric Shrublands	0.351752	0.126931	0.53188	0.205148
Tropical & Subtropical Moist Broadleaf Forests	0.187822	0.110285	0.28558	0.150977
Tropical & Subtropical Moist Broadleaf Forests	0.0890081	0.0482941	0.197276	0.113773
Tropical & Subtropical Moist Broadleaf Forests	0.187606	0.126077	0.319284	0.160917
Tropical & Subtropical Moist Broadleaf Forests	0.345934	0.201686	0.686002	0.240094
Tropical & Subtropical Dry Broadleaf Forests	0.403895	0.172331	0.62312	0.21767
Temperate Broadleaf & Mixed Forests	0.423333	0.216624	0.576667	0.164842
Boreal Forests/Taiga	0.342292	0.141148	0.48125	0.166165
Boreal Forests/Taiga	0.464359	0.150339	0.595449	0.190054
Boreal Forests/Taiga	0.383519	0.135137	0.531852	0.147424
Boreal Forests/Taiga	0.377279	0.121477	0.570952	0.136835
Boreal Forests/Taiga	0.47875	0.204978	0.552778	0.129716
Boreal Forests/Taiga	0.371235	0.124483	0.53716	0.142442
Temperate Broadleaf & Mixed Forests	0.462133	0.206828	0.592933	0.201105
Boreal Forests/Taiga	0.46555	0.226968	0.575261	0.174061
Temperate Broadleaf & Mixed Forests	0.405667	0.140769	0.539533	0.159252
Temperate Broadleaf & Mixed Forests	0.319649	0.175086	0.512835	0.196733
Temperate Broadleaf & Mixed Forests	0.272588	0.221845	0.411102	0.168451
Temperate Broadleaf & Mixed Forests	0.408129	0.182067	0.577364	0.242844
Boreal Forests/Taiga	0.458929	0.201114	0.591071	0.198391
Boreal Forests/Taiga	0.398537	0.219397	0.562645	0.23914
Boreal Forests/Taiga	0.41673	0.207097	0.547814	0.241932
Boreal Forests/Taiga	0.437667	0.203146	0.569739	0.23284
Temperate Grasslands, Savannas & Shrublands	0.350317	0.20962	0.528628	0.21629
Temperate Conifer Forests	0.13142	0.100097	0.255441	0.166662
Boreal Forests/Taiga	0.252851	0.182947	0.406399	0.226237
Temperate Conifer Forests	0.172425	0.143569	0.291277	0.13936
Boreal Forests/Taiga	0.175771	0.113304	0.332366	0.167611
Temperate Conifer Forests	0.0632537	0.0725107	0.150158	0.123349
Boreal Forests/Taiga	0.208232	0.168139	0.358525	0.205822
Boreal Forests/Taiga	0.164498	0.109118	0.294598	0.165945
Temperate Conifer Forests	0.332606	0.117247	0.447879	0.16943
Boreal Forests/Taiga	0.270479	0.177445	0.45961	0.239305
Temperate Conifer Forests	0.191438	0.093767	0.319704	0.128046
Temperate Conifer Forests	0.13486	0.107933	0.261652	0.166745
Temperate Conifer Forests	0.301456	0.123732	0.445485	0.159806
Temperate Conifer Forests	0.44875	0.190253	0.665417	0.247591
Temperate Conifer Forests	0.3925	0.15696	0.5725	0.14359
Temperate Grasslands, Savannas & Shrublands	0.436022	0.243883	0.579489	0.251185
Temperate Conifer Forests	0.223562	0.140866	0.336937	0.192108
Temperate Conifer Forests	0.222448	0.146988	0.349462	0.194339
Tropical & Subtropical Moist Broadleaf Forests	0.36	0.202789	0.433333	0.199846
Tropical & Subtropical Moist Broadleaf Forests	0.376667	0.138822	0.473333	0.189085
Tropical & Subtropical Grasslands, Savannas & Shrublands	0.130774	0.0906031	0.231152	0.121015
Tropical & Subtropical Moist Broadleaf Forests	0.391111	0.269075	0.601481	0.302523
Tropical & Subtropical Moist Broadleaf Forests	0.245845	0.154886	0.300097	0.115917
Tropical & Subtropical Moist Broadleaf Forests	0.253043	0.182794	0.330676	0.108464
Tropical & Subtropical Moist Broadleaf Forests	0.430152	0.198589	0.516364	0.209758
Tropical & Subtropical Moist Broadleaf Forests	0.37625	0.193071	0.427083	0.126064
Tropical & Subtropical Moist Broadleaf Forests	0.272593	0.14041	0.30037	0.103357
Tropical & Subtropical Moist Broadleaf Forests	0.242029	0.156459	0.276884	0.126745
Tropical & Subtropical Moist Broadleaf Forests	0.365556	0.210555	0.435556	0.189961
Tropical & Subtropical Moist Broadleaf Forests	0.440556	0.183587	0.568333	0.222516
Tropical & Subtropical Moist Broadleaf Forests	0.47	0.168243	0.48	0.176261
Tropical & Subtropical Moist Broadleaf Forests	0.381333	0.200808	0.424	0.168426
Tropical & Subtropical Moist Broadleaf Forests	0.327843	0.21366	0.412157	0.177077
Tropical & Subtropical Moist Broadleaf Forests	0.371111	0.218028	0.417778	0.168015
Mediterranean Forests, Woodlands & Scrub	0.431825	0.222874	0.571601	0.223046
Temperate Conifer Forests	0.126613	0.0921488	0.25157	0.0689802
Temperate Broadleaf & Mixed Forests	0.253795	0.158778	0.358862	0.181666
Tropical & Subtropical Grasslands, Savannas & Shrublands	0.274757	0.148456	0.340916	0.122912
Tropical & Subtropical Moist Broadleaf Forests	0.124696	0.095189	0.212317	0.114478
Temperate Broadleaf & Mixed Forests	0.048498	0.0428544	0.157792	0.0787798
Tropical & Subtropical Moist Broadleaf Forests	0.343299	0.220874	0.457639	0.236438
Temperate Broadleaf & Mixed Forests	0.495	0.172679	0.675	0.236258
Temperate Conifer Forests	0.576667	0.234152	0.72	0.188693
Temperate Conifer Forests	0.280679	0.150458	0.525372	0.184555
Temperate Broadleaf & Mixed Forests	0.400614	0.196115	0.663158	0.252449
Temperate Conifer Forests	0.296788	0.128213	0.489333	0.103455
Temperate Broadleaf & Mixed Forests	0.478919	0.184255	0.680991	0.201849
Temperate Conifer Forests	0.54	0.208936	0.693333	0.188431
Temperate Conifer Forests	0.576667	0.239366	0.696667	0.176698
Tropical & Subtropical Moist Broadleaf Forests	0.177477	0.0735239	0.283604	0.11056
Tropical & Subtropical Moist Broadleaf Forests	0.128274	0.0961654	0.306401	0.262378
Tropical & Subtropical Moist Broadleaf Forests	0.260725	0.261878	0.365414	0.265214
Tropical & Subtropical Moist Broadleaf Forests	0.158111	0.158351	0.250551	0.193716
Tropical & Subtropical Moist Broadleaf Forests	0.271509	0.114289	0.412767	0.149725
Tropical & Subtropical Moist Broadleaf Forests	0.474843	0.170524	0.56	0.182426
Tropical & Subtropical Moist Broadleaf Forests	0.166739	0.0931926	0.26029	0.130937
Temperate Conifer Forests	0.372643	0.177467	0.536276	0.169732
Temperate Broadleaf & Mixed Forests	0.327345	0.183567	0.516382	0.240275
Temperate Conifer Forests	0.354986	0.191713	0.51324	0.214498
Temperate Conifer Forests	0.365328	0.178956	0.522345	0.162726
Temperate Broadleaf & Mixed Forests	0.291031	0.163047	0.52669	0.233407
Temperate Broadleaf & Mixed Forests	0.393333	0.154999	0.485	0.139064
Temperate Broadleaf & Mixed Forests	0.369048	0.157023	0.485	0.148818
Temperate Broadleaf & Mixed Forests	0.394314	0.184794	0.466471	0.209676
Temperate Broadleaf & Mixed Forests	0.383095	0.190481	0.463333	0.194385
Temperate Broadleaf & Mixed Forests	0.374872	0.179368	0.468718	0.173939
Temperate Broadleaf & Mixed Forests	0.395686	0.189869	0.483137	0.198295
Temperate Broadleaf & Mixed Forests	0.388468	0.218178	0.490721	0.201618
Temperate Broadleaf & Mixed Forests	0.402083	0.169766	0.663333	0.232288
Temperate Broadleaf & Mixed Forests	0.402281	0.138977	0.466667	0.21108
Temperate Broadleaf & Mixed Forests	0.404889	0.221088	0.643778	0.198704
Temperate Broadleaf & Mixed Forests	0.420238	0.214557	0.641905	0.230755
Temperate Broadleaf & Mixed Forests	0.244831	0.136718	0.364686	0.165578
Temperate Broadleaf & Mixed Forests	0.405333	0.126366	0.484	0.146572
Temperate Broadleaf & Mixed Forests	0.454167	0.122679	0.525833	0.161515
Temperate Conifer Forests	0.357209	0.141176	0.537752	0.150044
Temperate Broadleaf & Mixed Forests	0.517778	0.19654	0.667667	0.205449
Temperate Conifer Forests	0.385649	0.155575	0.606128	0.209884
Temperate Broadleaf & Mixed Forests	0.546444	0.188307	0.670667	0.207314
Temperate Broadleaf & Mixed Forests	0.5025	0.19696	0.691	0.196013
Temperate Conifer Forests	0.332535	0.157595	0.532636	0.181197
Temperate Conifer Forests	0.281922	0.141802	0.496875	0.173402
Boreal Forests/Taiga	0.355085	0.17242	0.422701	0.156834
Boreal Forests/Taiga	0.32183	0.183462	0.418557	0.194724
Boreal Forests/Taiga	0.273432	0.202331	0.356092	0.188253
Boreal Forests/Taiga	0.232261	0.176646	0.284647	0.179816
Boreal Forests/Taiga	0.348611	0.160012	0.455833	0.156695
Boreal Forests/Taiga	0.385	0.143684	0.435	0.136185
Boreal Forests/Taiga	0.374	0.136317	0.430667	0.120951
Boreal Forests/Taiga	0.42625	0.150222	0.5	0.227805
Boreal Forests/Taiga	0.41746	0.147086	0.506349	0.209867
Boreal Forests/Taiga	0.34	0.142118	0.396667	0.142682
Boreal Forests/Taiga	0.435556	0.178532	0.505556	0.161801
Boreal Forests/Taiga	0.351667	0.12384	0.486667	0.148615
Boreal Forests/Taiga	0.35	0.137212	0.41	0.124771
Boreal Forests/Taiga	0.461667	0.13101	0.511667	0.217881
Boreal Forests/Taiga	0.3625	0.123993	0.458333	0.163535
Boreal Forests/Taiga	0.292667	0.127983	0.398	0.11098
Boreal Forests/Taiga	0.334167	0.141173	0.413333	0.134497
Boreal Forests/Taiga	0.220052	0.147547	0.279118	0.152123
Boreal Forests/Taiga	0.298542	0.164578	0.369745	0.199377
Temperate Conifer Forests	0.404651	0.221107	0.576909	0.195713
Deserts & Xeric Shrublands	0.302239	0.189493	0.466505	0.205561
Tropical & Subtropical Moist Broadleaf Forests	0.413441	0.170123	0.650215	0.227186
Tropical & Subtropical Moist Broadleaf Forests	0.400966	0.130256	0.600676	0.222785
Tropical & Subtropical Moist Broadleaf Forests	0.365902	0.164927	0.485027	0.208795
Tropical & Subtropical Moist Broadleaf Forests	0.507175	0.246076	0.653801	0.252789
Tropical & Subtropical Moist Broadleaf Forests	0.47073	0.150427	0.553206	0.212175
Temperate Broadleaf & Mixed Forests	0.236667	0.149994	0.390721	0.142249
Temperate Broadleaf & Mixed Forests	0.290476	0.131574	0.420952	0.178318
Temperate Broadleaf & Mixed Forests	0.400278	0.194411	0.453611	0.157195
Mediterranean Forests, Woodlands & Scrub	0.323571	0.192327	0.561633	0.196852
Mediterranean Forests, Woodlands & Scrub	0.379156	0.214996	0.664065	0.246175
Tropical & Subtropical Grasslands, Savannas & Shrublands	0.380984	0.114404	0.590435	0.163133
Tropical & Subtropical Grasslands, Savannas & Shrublands	0.395689	0.140582	0.525978	0.15103
Deserts & Xeric Shrublands	0.254656	0.133457	0.354377	0.12934
Tropical & Subtropical Grasslands, Savannas & Shrublands	0.3518	0.127584	0.556549	0.206052
Tropical & Subtropical Grasslands, Savannas & Shrublands	0.206548	0.0838079	0.30044	0.130866
Temperate Broadleaf & Mixed Forests	0.493333	0.235158	0.65	0.224012
Temperate Broadleaf & Mixed Forests	0.270513	0.133832	0.482949	0.205691
Temperate Broadleaf & Mixed Forests	0.11461	0.114619	0.232908	0.231419
Temperate Broadleaf & Mixed Forests	0.223648	0.122596	0.441509	0.211722
Tropical & Subtropical Dry Broadleaf Forests	0.406012	0.175943	0.583149	0.232355
Tropical & Subtropical Moist Broadleaf Forests	0.390615	0.149368	0.611845	0.270452
Tropical & Subtropical Moist Broadleaf Forests	0.324184	0.22741	0.450891	0.252176
Temperate Broadleaf & Mixed Forests	0.305665	0.1486	0.455089	0.256517
Temperate Broadleaf & Mixed Forests	0.187977	0.167384	0.35557	0.240979
Tropical & Subtropical Moist Broadleaf Forests	0.311759	0.156663	0.464491	0.182294
Tropical & Subtropical Moist Broadleaf Forests	0.263048	0.0945595	0.449369	0.180757
Tropical & Subtropical Moist Broadleaf Forests	0.264336	0.126352	0.435316	0.183373
Tropical & Subtropical Moist Broadleaf Forests	0.374403	0.232117	0.521426	0.120373
Tropical & Subtropical Dry Broadleaf Forests	0.321521	0.178661	0.433772	0.153562
Tropical & Subtropical Moist Broadleaf Forests	0.322346	0.17344	0.490082	0.219061
Tropical & Subtropical Dry Broadleaf Forests	0.298279	0.131276	0.412383	0.179286
Tropical & Subtropical Moist Broadleaf Forests	0.427871	0.180317	0.521817	0.141287
Tropical & Subtropical Moist Broadleaf Forests	0.33254	0.15827	0.451578	0.12328
Tropical & Subtropical Dry Broadleaf Forests	0.384444	0.157641	0.506536	0.177262
Tropical & Subtropical Dry Broadleaf Forests	0.345404	0.129269	0.520606	0.189035
Tropical & Subtropical Moist Broadleaf Forests	0.442414	0.140373	0.623736	0.244988
Tropical & Subtropical Moist Broadleaf Forests	0.209621	0.11753	0.352568	0.143656
Tropical & Subtropical Dry Broadleaf Forests	0.438986	0.15633	0.52187	0.156761
Tropical & Subtropical Moist Broadleaf Forests	0.352015	0.149555	0.452706	0.219855
Deserts & Xeric Shrublands	0.327893	0.157387	0.524742	0.159927
Temperate Broadleaf & Mixed Forests	0.177066	0.115728	0.23758	0.107459
Montane Grasslands & Shrublands	0.074311	0.071065	0.158022	0.145673
Temperate Conifer Forests	0.114161	0.0809732	0.187529	0.114827
Montane Grasslands & Shrublands	0.137585	0.101238	0.229513	0.15743
Temperate Broadleaf & Mixed Forests	0.251575	0.139956	0.334541	0.117222
Temperate Conifer Forests	0.186892	0.0892643	0.258784	0.150211
Montane Grasslands & Shrublands	0.115107	0.0740358	0.167242	0.149876
Tropical & Subtropical Coniferous Forests	0.302174	0.201118	0.468124	0.221093
Tropical & Subtropical Coniferous Forests	0.281509	0.18954	0.47305	0.210384
Tropical & Subtropical Coniferous Forests	0.467018	0.189173	0.612456	0.223743
Tropical & Subtropical Coniferous Forests	0.339394	0.13394	0.477658	0.15309
Tropical & Subtropical Coniferous Forests	0.374214	0.126155	0.546226	0.143095
Tropical & Subtropical Coniferous Forests	0.355556	0.130896	0.552525	0.219826
Temperate Broadleaf & Mixed Forests	0.232721	0.159693	0.31415	0.178289
Tropical & Subtropical Coniferous Forests	0.4425	0.224518	0.644167	0.2785
Temperate Broadleaf & Mixed Forests	0.364444	0.179045	0.555278	0.158826
Tropical & Subtropical Coniferous Forests	0.237908	0.139757	0.441176	0.215903
Tropical & Subtropical Coniferous Forests	0.295839	0.15951	0.527431	0.246045
Montane Grasslands & Shrublands	0.279915	0.133388	0.417265	0.166948
Montane Grasslands & Shrublands	0.192946	0.138042	0.287054	0.224875
Deserts & Xeric Shrublands	0.433571	0.225398	0.595952	0.240485
Deserts & Xeric Shrublands	0.39381	0.186704	0.669724	0.283357
Montane Grasslands & Shrublands	0.153806	0.0922974	0.216619	0.182608
Tropical & Subtropical Coniferous Forests	0.421449	0.246555	0.596812	0.266193
Montane Grasslands & Shrublands	0.21893	0.11946	0.29318	0.144602
Tropical & Subtropical Coniferous Forests	0.22817	0.15118	0.42237	0.234932
Temperate Conifer Forests	0.228736	0.131742	0.296054	0.171957
Tropical & Subtropical Dry Broadleaf Forests	0.300099	0.108529	0.474635	0.152812
Tropical & Subtropical Moist Broadleaf Forests	0.471111	0.264957	0.748958	0.236364
Tropical & Subtropical Dry Broadleaf Forests	0.363434	0.121413	0.477071	0.112707
Deserts & Xeric Shrublands	0.256768	0.116471	0.495471	0.173075
Tropical & Subtropical Moist Broadleaf Forests	0.261901	0.168062	0.553722	0.251352
Tropical & Subtropical Moist Broadleaf Forests	0.198971	0.123913	0.290641	0.136783
Tropical & Subtropical Moist Broadleaf Forests	0.200313	0.0844126	0.30309	0.161854
Tropical & Subtropical Dry Broadleaf Forests	0.439345	0.13467	0.645995	0.25153
Tropical & Subtropical Moist Broadleaf Forests	0.301791	0.157888	0.583134	0.322512
Tropical & Subtropical Dry Broadleaf Forests	0.382812	0.163643	0.595868	0.197969
Tropical & Subtropical Dry Broadleaf Forests	0.367917	0.157929	0.634896	0.238001
Deserts & Xeric Shrublands	0.238004	0.131363	0.367705	0.180148
Tropical & Subtropical Moist Broadleaf Forests	0.404097	0.169677	0.50875	0.122629
Tropical & Subtropical Moist Broadleaf Forests	0.299487	0.155465	0.522308	0.221161
Tropical & Subtropical Moist Broadleaf Forests	0.205495	0.0850953	0.378371	0.166637
Tropical & Subtropical Moist Broadleaf Forests	0.271624	0.157978	0.399615	0.244246
Tropical & Subtropical Moist Broadleaf Forests	0.276764	0.143398	0.450906	0.161092
Deserts & Xeric Shrublands	0.396377	0.195659	0.511304	0.191794
Deserts & Xeric Shrublands	0.436078	0.186462	0.562745	0.192907
Deserts & Xeric Shrublands	0.436627	0.187011	0.618911	0.218113
Deserts & Xeric Shrublands	0.418667	0.196925	0.568286	0.219316
Tropical & Subtropical Dry Broadleaf Forests	0.383549	0.165034	0.588901	0.195641
Tropical & Subtropical Dry Broadleaf Forests	0.43098	0.170274	0.551961	0.188108
Tropical & Subtropical Dry Broadleaf Forests	0.326316	0.164998	0.49731	0.248885
Tropical & Subtropical Grasslands, Savannas & Shrublands	0.649167	0.237251	0.89	0.114846
Tropical & Subtropical Moist Broadleaf Forests	0.379119	0.272889	0.584327	0.242823
Montane Grasslands & Shrublands	0.0527414	0.0541735	0.13749	0.130913
Tropical & Subtropical Dry Broadleaf Forests	0.350537	0.122186	0.461959	0.201001
Tropical & Subtropical Moist Broadleaf Forests	0.357374	0.263987	0.488333	0.238106
Tropical & Subtropical Grasslands, Savannas & Shrublands	0.290216	0.157349	0.452718	0.152026
Flooded Grasslands & Savannas	0.25088	0.102317	0.426513	0.173659
Tropical & Subtropical Grasslands, Savannas & Shrublands	0.202341	0.0702615	0.351441	0.113895
Tropical & Subtropical Grasslands, Savannas & Shrublands	0.164519	0.0895434	0.30294	0.144106
Tropical & Subtropical Moist Broadleaf Forests	0.178588	0.0733535	0.26071	0.113175
Tropical & Subtropical Moist Broadleaf Forests	0.33375	0.179421	0.455979	0.0840677
Tundra	0.150643	0.145381	0.292116	0.215404
Tundra	0.163599	0.15519	0.27032	0.17957
Deserts & Xeric Shrublands	0.238758	0.156963	0.385991	0.151934
Tropical & Subtropical Moist Broadleaf Forests	0.359744	0.177261	0.541026	0.22154
Tropical & Subtropical Dry Broadleaf Forests	0.319835	0.0940837	0.460297	0.154486
Tropical & Subtropical Dry Broadleaf Forests	0.190144	0.137776	0.268562	0.152689
Tropical & Subtropical Moist Broadleaf Forests	0.175289	0.115754	0.280819	0.154213
Mediterranean Forests, Woodlands & Scrub	0.426667	0.177633	0.587985	0.180448
Mediterranean Forests, Woodlands & Scrub	0.305149	0.107068	0.51184	0.12154
Mediterranean Forests, Woodlands & Scrub	0.381563	0.131094	0.574688	0.175394
Mediterranean Forests, Woodlands & Scrub	0.333592	0.134021	0.51347	0.170463
Mediterranean Forests, Woodlands & Scrub	0.404545	0.145456	0.605152	0.100808
Tropical & Subtropical Moist Broadleaf Forests	0.421905	0.212772	0.484762	0.20204
Tropical & Subtropical Moist Broadleaf Forests	0.161138	0.108096	0.248402	0.10183
Temperate Broadleaf & Mixed Forests	0.394689	0.230577	0.430889	0.24187
Mediterranean Forests, Woodlands & Scrub	0.353548	0.179682	0.576452	0.191325
Mediterranean Forests, Woodlands & Scrub	0.289427	0.200589	0.498646	0.248851
Mediterranean Forests, Woodlands & Scrub	0.441628	0.219301	0.672636	0.215441
Tropical & Subtropical Moist Broadleaf Forests	0.199506	0.0600829	0.270494	0.100069
Tropical & Subtropical Grasslands, Savannas & Shrublands	0.273399	0.0945876	0.394037	0.12901
Tropical & Subtropical Grasslands, Savannas & Shrublands	0.387512	0.0974065	0.479602	0.177324
Tropical & Subtropical Grasslands, Savannas & Shrublands	0.262895	0.0737307	0.42386	0.106972
Montane Grasslands & Shrublands	0.269195	0.0977617	0.366207	0.126313
Tropical & Subtropical Grasslands, Savannas & Shrublands	0.433559	0.1203	0.572316	0.141364
Temperate Broadleaf & Mixed Forests	0.336429	0.158381	0.468571	0.11198
Temperate Broadleaf & Mixed Forests	0.212167	0.0766628	0.320833	0.120335
Temperate Broadleaf & Mixed Forests	0.0866339	0.0437633	0.213694	0.129162
Boreal Forests/Taiga	0.430424	0.203486	0.594731	0.177302
Mediterranean Forests, Woodlands & Scrub	0.410713	0.25098	0.636679	0.221538
Temperate Broadleaf & Mixed Forests	0.176731	0.143382	0.309832	0.190372
Temperate Broadleaf & Mixed Forests	0.341398	0.181414	0.439785	0.187742
Temperate Broadleaf & Mixed Forests	0.296086	0.188782	0.398636	0.165677
Temperate Broadleaf & Mixed Forests	0.272424	0.186046	0.359919	0.158572
Temperate Broadleaf & Mixed Forests	0.234052	0.122111	0.320862	0.137603
Temperate Broadleaf & Mixed Forests	0.304626	0.155977	0.415417	0.177475
Temperate Broadleaf & Mixed Forests	0.225428	0.171506	0.301566	0.191822
Temperate Broadleaf & Mixed Forests	0.366667	0.149071	0.486667	0.191936
Temperate Broadleaf & Mixed Forests	0.280121	0.142293	0.401636	0.199739
Temperate Broadleaf & Mixed Forests	0.34	0.155397	0.436667	0.171017
Temperate Broadleaf & Mixed Forests	0.31	0.147865	0.438333	0.169795
Temperate Broadleaf & Mixed Forests	0.250833	0.132721	0.37625	0.158358
Temperate Broadleaf & Mixed Forests	0.342903	0.163685	0.448817	0.198943
Temperate Broadleaf & Mixed Forests	0.371368	0.179784	0.457521	0.196692
Temperate Broadleaf & Mixed Forests	0.296667	0.129529	0.436667	0.172991
Temperate Broadleaf & Mixed Forests	0.29	0.133842	0.43	0.174236
Temperate Broadleaf & Mixed Forests	0.32	0.154919	0.43	0.191453
Temperate Broadleaf & Mixed Forests	0.316667	0.145084	0.453333	0.18738
Temperate Broadleaf & Mixed Forests	0.32	0.150882	0.426667	0.185792
Temperate Broadleaf & Mixed Forests	0.302222	0.148699	0.395714	0.156623
Temperate Broadleaf & Mixed Forests	0.328	0.206339	0.465333	0.154242
Temperate Broadleaf & Mixed Forests	0.41	0.195663	0.516667	0.168691
Temperate Broadleaf & Mixed Forests	0.255449	0.119359	0.347692	0.180424
Temperate Broadleaf & Mixed Forests	0.224632	0.12807	0.308713	0.152113
Temperate Broadleaf & Mixed Forests	0.28359	0.153513	0.380183	0.171775
Temperate Broadleaf & Mixed Forests	0.26754	0.117956	0.369841	0.177115
Temperate Broadleaf & Mixed Forests	0.266054	0.130648	0.378889	0.187131
Temperate Broadleaf & Mixed Forests	0.283889	0.125256	0.387778	0.155375
Temperate Broadleaf & Mixed Forests	0.343333	0.146608	0.446667	0.172276
Temperate Broadleaf & Mixed Forests	0.25625	0.129537	0.368194	0.18957
Temperate Broadleaf & Mixed Forests	0.296344	0.126416	0.390108	0.149954
Tropical & Subtropical Moist Broadleaf Forests	0.354514	0.204365	0.539693	0.282476
Tropical & Subtropical Moist Broadleaf Forests	0.35619	0.164985	0.559524	0.2146
Tropical & Subtropical Moist Broadleaf Forests	0.141512	0.0808446	0.236975	0.193678
Tropical & Subtropical Moist Broadleaf Forests	0.36	0.106342	0.483333	0.203822
Tropical & Subtropical Moist Broadleaf Forests	0.328077	0.125756	0.454231	0.212121
Tropical & Subtropical Moist Broadleaf Forests	0.213973	0.140792	0.328384	0.267455
Tropical & Subtropical Moist Broadleaf Forests	0.162492	0.118433	0.210971	0.184647
Tropical & Subtropical Moist Broadleaf Forests	0.392857	0.191034	0.398571	0.268925
Tropical & Subtropical Moist Broadleaf Forests	0.188032	0.162985	0.2474	0.242092
Tropical & Subtropical Moist Broadleaf Forests	0.293333	0.146621	0.420476	0.22899
Tropical & Subtropical Moist Broadleaf Forests	0.0828481	0.0646151	0.130519	0.143738
Tropical & Subtropical Grasslands, Savannas & Shrublands	0.2775	0.0964804	0.447778	0.197528
Tropical & Subtropical Moist Broadleaf Forests	0.214227	0.127087	0.330687	0.247389
Montane Grasslands & Shrublands	0.319167	0.0723343	0.4125	0.0728869
Montane Grasslands & Shrublands	0.23	0.0737121	0.342222	0.0546343
Tropical & Subtropical Moist Broadleaf Forests	0.26	0.0747217	0.3775	0.0979772
Montane Grasslands & Shrublands	0.296667	0.095436	0.400833	0.090391
Tropical & Subtropical Moist Broadleaf Forests	0.325556	0.0735257	0.403333	0.0768106
Tropical & Subtropical Moist Broadleaf Forests	0.0838026	0.0845591	0.14063	0.143919
Deserts & Xeric Shrublands	0.151283	0.148877	0.327112	0.236222
Tropical & Subtropical Moist Broadleaf Forests	0.166569	0.102354	0.268189	0.144423
Tropical & Subtropical Grasslands, Savannas & Shrublands	0.0706925	0.0538832	0.146695	0.0785655
Tropical & Subtropical Moist Broadleaf Forests	0.382222	0.13249	0.541667	0.156862
Tropical & Subtropical Dry Broadleaf Forests	0.138347	0.0988411	0.225804	0.173001
Tropical & Subtropical Moist Broadleaf Forests	0.217748	0.112574	0.311592	0.135519
Tropical & Subtropical Dry Broadleaf Forests	0.167121	0.0953129	0.247662	0.151149
Tropical & Subtropical Moist Broadleaf Forests	0.23581	0.148227	0.301048	0.147199
Tropical & Subtropical Moist Broadleaf Forests	0.152007	0.106687	0.22908	0.141537
Tropical & Subtropical Moist Broadleaf Forests	0.162358	0.101757	0.272917	0.18129
Tropical & Subtropical Moist Broadleaf Forests	0.47285	0.186016	0.591401	0.173862
Tropical & Subtropical Moist Broadleaf Forests	0.172727	0.0815442	0.325	0.164012
Tropical & Subtropical Moist Broadleaf Forests	0.1958	0.108629	0.241464	0.103563
Tropical & Subtropical Dry Broadleaf Forests	0.398151	0.207493	0.470205	0.251745
Tropical & Subtropical Dry Broadleaf Forests	0.27	0.169912	0.385532	0.208738
Tropical & Subtropical Dry Broadleaf Forests	0.323779	0.121141	0.431661	0.169639
Tropical & Subtropical Dry Broadleaf Forests	0.243694	0.115241	0.320946	0.191647
Tropical & Subtropical Moist Broadleaf Forests	0.182126	0.145829	0.313401	0.197535
Tropical & Subtropical Moist Broadleaf Forests	0.184034	0.176228	0.289577	0.22555
Tropical & Subtropical Moist Broadleaf Forests	0.242503	0.119962	0.359225	0.150726
Tropical & Subtropical Moist Broadleaf Forests	0.257454	0.135943	0.372336	0.164126
Deserts & Xeric Shrublands	0.270756	0.0954819	0.34921	0.138829
Tropical & Subtropical Moist Broadleaf Forests	0.503333	0.171738	0.586667	0.171558
Tropical & Subtropical Moist Broadleaf Forests	0.486667	0.154919	0.58	0.172991
Tropical & Subtropical Moist Broadleaf Forests	0.506667	0.148074	0.59	0.1548
Temperate Broadleaf & Mixed Forests	0.065348	0.0701192	0.0959992	0.0807026
Temperate Conifer Forests	0.127043	0.136096	0.198819	0.124136
Tropical & Subtropical Moist Broadleaf Forests	0.183864	0.177271	0.32428	0.178608
Tropical & Subtropical Moist Broadleaf Forests	0.420938	0.237943	0.432656	0.237281
Boreal Forests/Taiga	0.454	0.169622	0.519333	0.243284
Tropical & Subtropical Grasslands, Savannas & Shrublands	0.413892	0.145294	0.59868	0.222703
Montane Grasslands & Shrublands	0.0956294	0.0814622	0.16807	0.0867006
Temperate Broadleaf & Mixed Forests	0.235358	0.10639	0.281039	0.0787883
Temperate Broadleaf & Mixed Forests	0.272388	0.238738	0.402789	0.25951
Tropical & Subtropical Grasslands, Savannas & Shrublands	0.318516	0.15419	0.522004	0.209057
Boreal Forests/Taiga	0.363362	0.159942	0.508979	0.246798
Tropical & Subtropical Moist Broadleaf Forests	0.102116	0.0598125	0.200984	0.114787
Deserts & Xeric Shrublands	0.29	0.0872959	0.458444	0.131877
Tropical & Subtropical Moist Broadleaf Forests	0.472774	0.178765	0.601284	0.252471
Tropical & Subtropical Grasslands, Savannas & Shrublands	0.288457	0.122956	0.512551	0.188374
Tropical & Subtropical Moist Broadleaf Forests	0.311789	0.160223	0.47463	0.213734
Tropical & Subtropical Moist Broadleaf Forests	0.385222	0.240134	0.513483	0.269138
Tropical & Subtropical Moist Broadleaf Forests	0.324986	0.0901517	0.416482	0.1193
Tropical & Subtropical Grasslands, Savannas & Shrublands	0.384167	0.0970594	0.4675	0.173626
Tropical & Subtropical Grasslands, Savannas & Shrublands	0.34957	0.126223	0.455018	0.146815
Tropical & Subtropical Grasslands, Savannas & Shrublands	0.320172	0.136791	0.46066	0.183883
Tropical & Subtropical Moist Broadleaf Forests	0.363	0.0936694	0.448667	0.131836
Tropical & Subtropical Moist Broadleaf Forests	0.25	0.114769	0.353986	0.116546
Tropical & Subtropical Grasslands, Savannas & Shrublands	0.382772	0.108575	0.621262	0.168685
Tropical & Subtropical Grasslands, Savannas & Shrublands	0.352179	0.100654	0.460876	0.148814
Tropical & Subtropical Grasslands, Savannas & Shrublands	0.374848	0.0861313	0.482342	0.166693
Tropical & Subtropical Grasslands, Savannas & Shrublands	0.392952	0.0991932	0.497714	0.153017
Tropical & Subtropical Grasslands, Savannas & Shrublands	0.334046	0.126489	0.44423	0.171698
Tropical & Subtropical Grasslands, Savannas & Shrublands	0.360379	0.0939055	0.461061	0.164566
Tropical & Subtropical Grasslands, Savannas & Shrublands	0.380259	0.113444	0.49083	0.162587
Tropical & Subtropical Grasslands, Savannas & Shrublands	0.252415	0.110689	0.473347	0.21056
Tropical & Subtropical Grasslands, Savannas & Shrublands	0.280405	0.130371	0.516979	0.228569
Tropical & Subtropical Grasslands, Savannas & Shrublands	0.309321	0.119705	0.507233	0.2306
Tropical & Subtropical Grasslands, Savannas & Shrublands	0.39532	0.129131	0.497264	0.201886
Tropical & Subtropical Moist Broadleaf Forests	0.263922	0.129519	0.401311	0.15647
Tropical & Subtropical Grasslands, Savannas & Shrublands	0.323446	0.133422	0.414898	0.170095
Tropical & Subtropical Grasslands, Savannas & Shrublands	0.279842	0.0895379	0.438579	0.188332
Tropical & Subtropical Moist Broadleaf Forests	0.410687	0.27463	0.526237	0.201367
Tropical & Subtropical Moist Broadleaf Forests	0.312957	0.17329	0.390175	0.218306
Tropical & Subtropical Grasslands, Savannas & Shrublands	0.182946	0.0713363	0.288637	0.122495
Tropical & Subtropical Grasslands, Savannas & Shrublands	0.271999	0.129284	0.375386	0.161821
Tropical & Subtropical Moist Broadleaf Forests	0.32433	0.0905645	0.419607	0.1199
Montane Grasslands & Shrublands	0.134075	0.117851	0.172327	0.144303
Temperate Broadleaf & Mixed Forests	0.144973	0.0663867	0.244739	0.0812279
Tropical & Subtropical Moist Broadleaf Forests	0.315238	0.198515	0.449048	0.11829
Tropical & Subtropical Moist Broadleaf Forests	0.270145	0.101418	0.360797	0.134377
Tropical & Subtropical Moist Broadleaf Forests	0.495469	0.305988	0.718385	0.232784
Tropical & Subtropical Moist Broadleaf Forests	0.620667	0.256076	0.785333	0.173014
Tropical & Subtropical Coniferous Forests	0.291739	0.17214	0.36	0.177056
Tropical & Subtropical Coniferous Forests	0.290812	0.22401	0.397885	0.232045
Tropical & Subtropical Moist Broadleaf Forests	0.368672	0.265101	0.594548	0.25387
Tropical & Subtropical Moist Broadleaf Forests	0.391973	0.254705	0.598639	0.281359
Temperate Broadleaf & Mixed Forests	0.269804	0.0809677	0.380784	0.100078
Temperate Broadleaf & Mixed Forests	0.343333	0.0754411	0.45	0.109149
Temperate Broadleaf & Mixed Forests	0.326667	0.058373	0.483333	0.0984447
Temperate Broadleaf & Mixed Forests	0.336667	0.0554443	0.44	0.0886107
Temperate Broadleaf & Mixed Forests	0.303333	0.0834444	0.365	0.127766
Temperate Broadleaf & Mixed Forests	0.245034	0.0991756	0.355986	0.114406
Temperate Broadleaf & Mixed Forests	0.234444	0.0596515	0.348333	0.123062
Temperate Broadleaf & Mixed Forests	0.306667	0.068132	0.46	0.121513
Temperate Broadleaf & Mixed Forests	0.27	0.0617642	0.38	0.0905402
Temperate Broadleaf & Mixed Forests	0.313333	0.0827013	0.45	0.124969
Temperate Broadleaf & Mixed Forests	0.279877	0.0841824	0.369012	0.133026
Temperate Broadleaf & Mixed Forests	0.279333	0.0579868	0.381333	0.110969
Temperate Broadleaf & Mixed Forests	0.324167	0.068993	0.370833	0.0991671
Temperate Broadleaf & Mixed Forests	0.239524	0.110931	0.386667	0.137662
Temperate Broadleaf & Mixed Forests	0.184035	0.0960862	0.318947	0.115487
Temperate Broadleaf & Mixed Forests	0.356667	0.0703606	0.4	0.104231
Temperate Broadleaf & Mixed Forests	0.37	0.102379	0.406667	0.13499
Temperate Broadleaf & Mixed Forests	0.173333	0.0892277	0.277778	0.0666667
Temperate Broadleaf & Mixed Forests	0.313333	0.0932275	0.373333	0.10037
Temperate Broadleaf & Mixed Forests	0.285455	0.104835	0.373636	0.0735788
Temperate Broadleaf & Mixed Forests	0.306667	0.058373	0.453333	0.121919
Tropical & Subtropical Coniferous Forests	0.270526	0.185264	0.407368	0.14167
Tropical & Subtropical Coniferous Forests	0.217778	0.140961	0.358611	0.105494
Tropical & Subtropical Coniferous Forests	0.34	0.174346	0.5	0.150923
Deserts & Xeric Shrublands	0.259019	0.118846	0.441983	0.128571
Tropical & Subtropical Coniferous Forests	0.278077	0.13592	0.451923	0.143306
Tropical & Subtropical Coniferous Forests	0.196057	0.115292	0.324368	0.128957
Tropical & Subtropical Dry Broadleaf Forests	0.232258	0.116379	0.33957	0.0935131
Tropical & Subtropical Coniferous Forests	0.154362	0.110324	0.252222	0.132215
Tropical & Subtropical Coniferous Forests	0.251452	0.159649	0.487688	0.18239
Tropical & Subtropical Coniferous Forests	0.0523418	0.0384772	0.129334	0.0886304
Tropical & Subtropical Coniferous Forests	0.321333	0.12892	0.444667	0.127659
Temperate Conifer Forests	0.187029	0.0792044	0.270117	0.0812702
Tropical & Subtropical Coniferous Forests	0.4075	0.134798	0.555833	0.136029
Tropical & Subtropical Dry Broadleaf Forests	0.22754	0.105127	0.393492	0.154301
Tropical & Subtropical Moist Broadleaf Forests	0.4695	0.20149	0.657333	0.215182
Tropical & Subtropical Moist Broadleaf Forests	0.377619	0.101985	0.468095	0.122994
Temperate Broadleaf & Mixed Forests	0.57	0.191453	0.7	0.196261
Temperate Conifer Forests	0.432222	0.154423	0.605556	0.161122
Temperate Conifer Forests	0.305387	0.139251	0.535327	0.127929
Temperate Broadleaf & Mixed Forests	0.493333	0.205961	0.673333	0.215338
Temperate Conifer Forests	0.467273	0.213377	0.615455	0.18939
Temperate Conifer Forests	0.358148	0.138627	0.563148	0.190986
Temperate Conifer Forests	0.3025	0.135988	0.520722	0.144252
[truncated: 135,736 more rows]

## Sheet: Figure 5
biome	mean_rcp45_novelclimate_regional	mean_rcp85_novelclimate_regional	mean_rcp45_novelclimate_global	mean_rcp85_novelclimate_global
Montane Grasslands & Shrublands	0.063797	0.0568546	0.0474436	0.0085213
Tropical & Subtropical Grasslands, Savannas & Shrublands	0.00781931	0.0363863	0.00333333	0.00342679
Temperate Broadleaf & Mixed Forests	0.028904	0.0459665	0.027692	0.0409386
Temperate Broadleaf & Mixed Forests	0.000308004	0.000231003	0	0
Temperate Broadleaf & Mixed Forests	3.56149e-05	0.00334558	0	0
Tropical & Subtropical Moist Broadleaf Forests	0.00312627	0.0093279	0	0
Tropical & Subtropical Moist Broadleaf Forests	0.00423547	0.0269419	0	0.000397554
Tropical & Subtropical Grasslands, Savannas & Shrublands	0.0178608	0.0519766	0.00408537	0.0154573
Tropical & Subtropical Moist Broadleaf Forests	0.0895094	0.142944	0.0254628	0.0623065
Tropical & Subtropical Moist Broadleaf Forests	0.00104525	0.00589547	0	0
Temperate Broadleaf & Mixed Forests	1.10375e-05	0.00333333	0	0
Tropical & Subtropical Grasslands, Savannas & Shrublands	0.0190104	0.0579861	0.00333333	0.00795139
Temperate Grasslands, Savannas & Shrublands	0.00853448	0.000172414	0	0
Temperate Grasslands, Savannas & Shrublands	0.00147679	0.00879044	0	0
Temperate Grasslands, Savannas & Shrublands	0.0728909	0.152006	0.0020649	0.000117994
Temperate Broadleaf & Mixed Forests	0	0	0	0
Montane Grasslands & Shrublands	0.00344996	0.0129383	0.000734584	0.00256049
Mangroves	0.022047	0.0339292	0.00333333	0.0053768
Tropical & Subtropical Moist Broadleaf Forests	0.0385069	0.0677743	0.0376057	0.0544751
Tropical & Subtropical Dry Broadleaf Forests	0.00872259	0.0232976	0	0.00738283
Montane Grasslands & Shrublands	0.00516212	0.0197383	0.00516212	0.0190415
Tropical & Subtropical Moist Broadleaf Forests	0.000395474	0.045574	0.000395474	0.0331313
Montane Grasslands & Shrublands	0.0139168	0.0197682	0.00984841	0.0194227
Tropical & Subtropical Moist Broadleaf Forests	0.00762195	0.0785394	0.00759815	0.0662916
Tropical & Subtropical Moist Broadleaf Forests	0.00633236	0.0698393	0.0018752	0.0644482
Tropical & Subtropical Moist Broadleaf Forests	0	0.000977011	0	2.87356e-05
Tropical & Subtropical Moist Broadleaf Forests	0.0264327	0.0246345	0.0177632	0.0125
Tropical & Subtropical Moist Broadleaf Forests	0	0.00446154	0	0
Tropical & Subtropical Moist Broadleaf Forests	0	0.003	0	0
Deserts & Xeric Shrublands	0	0	0	0
Tropical & Subtropical Moist Broadleaf Forests	0.0233237	0.0735924	0.0222413	0.0725738
Tropical & Subtropical Moist Broadleaf Forests	0.0265779	0.0792317	0.0265772	0.0765522
Tropical & Subtropical Moist Broadleaf Forests	0.0126182	0.0475799	0.00673125	0.0307918
Tropical & Subtropical Moist Broadleaf Forests	0.00125897	0.028467	0.00123926	0.0256234
Tropical & Subtropical Grasslands, Savannas & Shrublands	0.0485734	0.123365	0.00813706	0.0941305
Tropical & Subtropical Grasslands, Savannas & Shrublands	0	0.00147815	0	8.56898e-06
Tropical & Subtropical Moist Broadleaf Forests	0.0634532	0.119589	0.0203385	0.0524013
Tropical & Subtropical Grasslands, Savannas & Shrublands	0.004469	0.000493145	0	0.000454266
Deserts & Xeric Shrublands	0.0407139	0.0975126	0.00458123	0.0354441
Tropical & Subtropical Grasslands, Savannas & Shrublands	6.89096e-05	0	0	0
Tropical & Subtropical Moist Broadleaf Forests	0.02466	0.0524433	0.00533444	0.0342786
Tropical & Subtropical Grasslands, Savannas & Shrublands	0	0	0	0
Tropical & Subtropical Grasslands, Savannas & Shrublands	0.00452381	0.00184729	8.21018e-06	0
Tropical & Subtropical Grasslands, Savannas & Shrublands	0.041968	0.0490301	0.0132203	0.0224482
Tropical & Subtropical Moist Broadleaf Forests	0.0156275	0.0939608	0.0134118	0.0575294
Tropical & Subtropical Moist Broadleaf Forests	0	0	0	0
Tropical & Subtropical Moist Broadleaf Forests	0.0319907	0.097037	0.000462963	0.0698611
Tropical & Subtropical Moist Broadleaf Forests	0	0.000261438	0	0
Deserts & Xeric Shrublands	0.0599099	0.081036	0.00018018	0.0365766
Deserts & Xeric Shrublands	0.00333333	0.0216667	0	0
Temperate Broadleaf & Mixed Forests	0.0236385	0.0352215	0.0172613	0.0259196
Montane Grasslands & Shrublands	0.00955854	0.0270109	0.00924543	0.0189984
Temperate Broadleaf & Mixed Forests	0.0110212	0.00349801	8.51789e-05	0.00167802
Temperate Broadleaf & Mixed Forests	0.0173189	0.0357826	0.0156536	0.030546
Temperate Broadleaf & Mixed Forests	0.0072873	1.88644e-06	0	0
Temperate Broadleaf & Mixed Forests	0	1.25313e-05	0	0
Temperate Broadleaf & Mixed Forests	0.0500623	0.095296	0	0
Mediterranean Forests, Woodlands & Scrub	0.00484594	0.00285714	0.00047619	0.00271709
Temperate Broadleaf & Mixed Forests	0	0.00100324	0	0
Tropical & Subtropical Moist Broadleaf Forests	0.00353535	0.00535354	0.00308081	0.00010101
Temperate Grasslands, Savannas & Shrublands	0.006875	0.00631944	0	0
Temperate Broadleaf & Mixed Forests	0.000900901	0.000816718	0	0
Temperate Broadleaf & Mixed Forests	0.00229109	0.00436941	0	0
Temperate Broadleaf & Mixed Forests	0.00380117	0.00854532	0	0
Temperate Broadleaf & Mixed Forests	0.00638474	0.00975124	0.00394693	6.6335e-05
Temperate Broadleaf & Mixed Forests	0	0.00900078	0	0.00544887
Temperate Broadleaf & Mixed Forests	0.0127444	0.0144	0.00826667	0.000511111
Temperate Broadleaf & Mixed Forests	0.00275081	0.00408576	0.000291262	0.00228964
Temperate Broadleaf & Mixed Forests	0.0014359	0.00205128	0.00102564	0
Mediterranean Forests, Woodlands & Scrub	0.00132832	0.00107769	0.000225564	0
Temperate Broadleaf & Mixed Forests	0.000714286	0.000238095	0	0
Temperate Broadleaf & Mixed Forests	0.0161595	0.0337264	0.0144723	0.0286476
Mediterranean Forests, Woodlands & Scrub	0.00490196	0.00277311	0.00047619	0.00266106
Mangroves	0.0531408	0.136565	0.0201013	0.0513273
Deserts & Xeric Shrublands	0.0403158	0.113719	0.0135439	0.0487368
Montane Grasslands & Shrublands	0	0.00205761	0	0
Tropical & Subtropical Moist Broadleaf Forests	0	0	0	0
Tropical & Subtropical Grasslands, Savannas & Shrublands	0.0797477	0.147697	0.00989478	0.037629
Tropical & Subtropical Moist Broadleaf Forests	0.00146729	0.0058405	0.00146729	0.0058405
Tropical & Subtropical Moist Broadleaf Forests	0.0052406	0.00934459	0.00499681	0.00730348
Montane Grasslands & Shrublands	0.0929705	0.054583	0.0132861	0.012197
Montane Grasslands & Shrublands	0.017642	0.0577609	0.00104259	0.00284384
Tropical & Subtropical Moist Broadleaf Forests	0.0092632	0.0120439	0.00804275	0.0112608
Tropical & Subtropical Moist Broadleaf Forests	0.00554256	0.0307202	0.00554256	0.0300422
Tropical & Subtropical Moist Broadleaf Forests	0.0325871	0.0660182	0.0245154	0.0530726
Montane Grasslands & Shrublands	0.018436	0.0441281	0.00475443	0.00591402
Tropical & Subtropical Moist Broadleaf Forests	0.0329741	0.0596695	0.0311796	0.0587227
Tropical & Subtropical Moist Broadleaf Forests	0.0161511	0.0269177	0.015389	0.0230529
Mangroves	0.382449	0.64141	0.153547	0.298903
Tropical & Subtropical Moist Broadleaf Forests	0.0416921	0.0705852	0.028855	0.0590903
Tropical & Subtropical Moist Broadleaf Forests	0	0.00490052	0	0.00490052
Tropical & Subtropical Moist Broadleaf Forests	0.00364064	0.0224295	0.0033008	0.0141468
Tropical & Subtropical Moist Broadleaf Forests	0.00417074	0.0115661	0.00416531	0.0103426
Tropical & Subtropical Moist Broadleaf Forests	0.000255814	0.0203256	3.10078e-05	0.000589147
Tropical & Subtropical Moist Broadleaf Forests	0.0710905	0.128988	0.0691231	0.127853
Montane Grasslands & Shrublands	0.0689493	0.103383	0.0478759	0.0830072
Tropical & Subtropical Moist Broadleaf Forests	0.0286136	0.0677188	0.0259489	0.0659194
Deserts & Xeric Shrublands	0.0210831	0.093081	0.0117666	0.0627865
Deserts & Xeric Shrublands	0.0632268	0.104155	0.00803653	0.0346423
Tropical & Subtropical Moist Broadleaf Forests	0.0065873	0.0425397	0.00480159	0.0408333
Tropical & Subtropical Moist Broadleaf Forests	0.00630854	0.0423416	0.00630854	0.0416253
Tropical & Subtropical Moist Broadleaf Forests	0.0033908	0.0083908	0.00045977	0.00747126
Tropical & Subtropical Moist Broadleaf Forests	0.051197	0.0918626	0.0434675	0.0815996
Tropical & Subtropical Moist Broadleaf Forests	0.00673203	0.011022	0.00664884	0.0105942
Tropical & Subtropical Moist Broadleaf Forests	0	0	0	0
Tropical & Subtropical Moist Broadleaf Forests	0.00595833	0.0156667	0.00508333	0.0129583
Tropical & Subtropical Moist Broadleaf Forests	0	0.00115942	0	0
Tropical & Subtropical Moist Broadleaf Forests	0.00773231	0.0258099	0.00605712	0.0136914
Tropical & Subtropical Moist Broadleaf Forests	0.0261674	0.045495	0.0227128	0.0435759
Tropical & Subtropical Moist Broadleaf Forests	0.00993257	0.0385987	0.00981733	0.0370688
Tropical & Subtropical Moist Broadleaf Forests	0.0237529	0.0655543	0.022226	0.0653331
Deserts & Xeric Shrublands	0.050262	0.15811	0.00105114	0.0135446
Tropical & Subtropical Moist Broadleaf Forests	0.0166737	0.0183734	0.0162755	0.0173934
Montane Grasslands & Shrublands	0.0050266	0.00203014	0.00146277	0.0010461
Tropical & Subtropical Moist Broadleaf Forests	8.54701e-05	0.031358	0	0.0149478
Tropical & Subtropical Coniferous Forests	0.00025641	0.00307692	0	0
Tropical & Subtropical Moist Broadleaf Forests	8.54701e-05	0.031358	0	0.0149478
Tropical & Subtropical Moist Broadleaf Forests	9.32401e-06	0.00379953	9.32401e-06	0.000121212
Tropical & Subtropical Moist Broadleaf Forests	0.00121212	0.0010101	0.00020202	0
Tropical & Subtropical Moist Broadleaf Forests	0	3.42466e-05	0	0
Tropical & Subtropical Coniferous Forests	0.00173357	0.00799884	0	0
Tropical & Subtropical Coniferous Forests	0.0140801	0.0125526	0.000101833	0
Tropical & Subtropical Coniferous Forests	0.0217623	0.0231831	0.00189891	0.00155738
Tropical & Subtropical Coniferous Forests	5.29101e-05	0.00365079	0	0
Tropical & Subtropical Coniferous Forests	0.0150704	0.0138263	0	0
Tropical & Subtropical Dry Broadleaf Forests	0.102563	0.114176	0.0416846	0.0678315
Tropical & Subtropical Moist Broadleaf Forests	0	0.000266667	0	0.000266667
Temperate Conifer Forests	0.00656863	9.80392e-05	0	0
Tropical & Subtropical Coniferous Forests	0.000787879	0.00709091	0	0
Tropical & Subtropical Coniferous Forests	0	0	0	0
Tropical & Subtropical Coniferous Forests	0.000144928	0.00826087	0	0
Tropical & Subtropical Coniferous Forests	0.00227273	0.0162121	0	0.00242424
Tropical & Subtropical Dry Broadleaf Forests	0.00263158	0.0226316	0.000701754	0.0119298
Tropical & Subtropical Moist Broadleaf Forests	0.0022511	0.0146872	0.0022511	0.0109906
Deserts & Xeric Shrublands	0.000287356	0.0174287	0	0.016966
Tropical & Subtropical Coniferous Forests	0.00255556	0.00688889	0	0
Deserts & Xeric Shrublands	0.0538462	0.101923	0.0130769	0.0357692
Tropical & Subtropical Moist Broadleaf Forests	4.40335e-06	0	4.40335e-06	0
Tropical & Subtropical Moist Broadleaf Forests	0.00477612	0.0135323	0.00348259	0.00631841
Tropical & Subtropical Moist Broadleaf Forests	0.000881398	0.00151011	0.000814482	0.0013618
Tropical & Subtropical Moist Broadleaf Forests	0.0126286	0.008	0.0106286	0.00390476
Tropical & Subtropical Moist Broadleaf Forests	0.0114943	0.00672414	0.0113793	0.00494253
Tropical & Subtropical Grasslands, Savannas & Shrublands	0.00925691	0.0594712	0.00244058	0.0305058
Tropical & Subtropical Grasslands, Savannas & Shrublands	0.00285958	0.0411609	0.00247226	0.0136598
Tropical & Subtropical Grasslands, Savannas & Shrublands	0.00134766	0.0337109	0.00134766	0.00490234
Tropical & Subtropical Moist Broadleaf Forests	0.034549	0.0636275	0.00211765	0.0137647
Tropical & Subtropical Moist Broadleaf Forests	0.0262683	0.0559958	0.00111111	0.0126625
Tropical & Subtropical Moist Broadleaf Forests	0.0248571	0.0539524	0	0.00680952
Tropical & Subtropical Moist Broadleaf Forests	0.0660749	0.175256	0.0586654	0.164668
Deserts & Xeric Shrublands	0.071611	0.124823	0.0537495	0.111934
Montane Grasslands & Shrublands	0.0690071	0.0498936	0.0596454	0.0252482
Montane Grasslands & Shrublands	0.00354232	0.0143469	0.00354232	0.0110136
Montane Grasslands & Shrublands	0.00351895	0	0	0
Deserts & Xeric Shrublands	0.0103509	0.0220468	0.00584795	0.0137427
Montane Grasslands & Shrublands	0.000541667	0.00554167	0.000541667	0.00225
Montane Grasslands & Shrublands	0.00224359	0.00679487	0	0.00442308
Tropical & Subtropical Moist Broadleaf Forests	0.00331675	0.0280828	0.00301296	0.0211163
Montane Grasslands & Shrublands	0.0030796	0.00224129	0.002767	0.000776949
Tropical & Subtropical Dry Broadleaf Forests	0.00341746	0.013969	7.10413e-05	0.00131426
Tropical & Subtropical Moist Broadleaf Forests	0.00290123	0.00759259	0.00290123	0.00697531
Tropical & Subtropical Moist Broadleaf Forests	0.00119048	0.00153061	0.00108844	0.0012585
Montane Grasslands & Shrublands	0.00115071	0.00691908	0.000215293	0.00231626
Montane Grasslands & Shrublands	0.00680556	0.0169444	0.00680556	0.0136111
Deserts & Xeric Shrublands	0.00571869	0.011261	0.00354056	0.00267196
Tropical & Subtropical Moist Broadleaf Forests	0.0075	0.0116667	0	0
Tropical & Subtropical Grasslands, Savannas & Shrublands	0.00287725	0.0645833	0	0.0321115
Tropical & Subtropical Moist Broadleaf Forests	0	0.00541126	0	0.00541126
Tropical & Subtropical Moist Broadleaf Forests	0.000481928	0.00174699	0.000481928	0
Tropical & Subtropical Moist Broadleaf Forests	0	0.0002	0	0
Tropical & Subtropical Grasslands, Savannas & Shrublands	0.0352381	0.0104762	0.00777778	0.00333333
Deserts & Xeric Shrublands	0.000962733	0.0151346	0	0.00143892
Deserts & Xeric Shrublands	0.0110569	0.0622764	0.00325203	0.0321951
Deserts & Xeric Shrublands	0.0176923	0.065641	0.00282051	0.0153846
Tropical & Subtropical Moist Broadleaf Forests	0.000590772	0.00454219	0.000384245	0.00308574
Tropical & Subtropical Grasslands, Savannas & Shrublands	0.0133415	0.104703	0.00235874	0.0477586
Tropical & Subtropical Moist Broadleaf Forests	0.00815007	0.0514083	0.00813484	0.0452117
Tropical & Subtropical Moist Broadleaf Forests	0.000546823	0.00155378	0.000502048	0.00154901
Tropical & Subtropical Moist Broadleaf Forests	0.000385039	0.00175651	6.23396e-05	3.85039e-05
Tropical & Subtropical Moist Broadleaf Forests	0.00170572	0.00669329	0.00167732	0.00594427
Tropical & Subtropical Moist Broadleaf Forests	0.000712688	0.00971876	0.000111857	0.00238734
Tropical & Subtropical Moist Broadleaf Forests	9.14025e-05	0.000631248	7.14082e-05	0.000302771
Tropical & Subtropical Moist Broadleaf Forests	0.000171042	0.00494431	1.19332e-05	0.000986476
Tropical & Subtropical Moist Broadleaf Forests	0.00210177	0.00983038	0.000442478	0.00181416
Tropical & Subtropical Moist Broadleaf Forests	5.24934e-05	0.00216535	0	0.000341207
Tropical & Subtropical Moist Broadleaf Forests	0	0.00062138	0	3.15956e-05
Tropical & Subtropical Moist Broadleaf Forests	0.000700935	0.00102804	0	0
Tropical & Subtropical Grasslands, Savannas & Shrublands	3.26797e-05	0.000147059	0	0
Tropical & Subtropical Dry Broadleaf Forests	0.00015873	0.0139683	0	0
Deserts & Xeric Shrublands	0.0151754	0.0501754	0.00175439	0.0107018
Tropical & Subtropical Dry Broadleaf Forests	0.0265984	0.0806642	0.00124767	0.0315642
Mediterranean Forests, Woodlands & Scrub	0.0126049	0.0319647	0.00100809	0.000721118
Mediterranean Forests, Woodlands & Scrub	0.00296296	0.00722222	0	0
Mediterranean Forests, Woodlands & Scrub	0.00382716	0.0171605	0.000229277	0.0010582
Deserts & Xeric Shrublands	0.00163942	0.0104968	0.00156962	0.00966093
Montane Grasslands & Shrublands	0.0393538	0.0529892	0	0.000557694
Tropical & Subtropical Grasslands, Savannas & Shrublands	0	0.0040289	0	0.0040289
Tropical & Subtropical Grasslands, Savannas & Shrublands	0	0.00271953	0	0.00271953
Tropical & Subtropical Grasslands, Savannas & Shrublands	0	0.00298246	0	0
Temperate Broadleaf & Mixed Forests	0	0.0129167	0	0
Deserts & Xeric Shrublands	0.000756561	0.00912183	0.000756561	0.00910952
Temperate Broadleaf & Mixed Forests	0.00690046	0.0119341	0.00431367	0.000332979
Mediterranean Forests, Woodlands & Scrub	0.0570497	0.11	0.0128036	0.0150611
Temperate Grasslands, Savannas & Shrublands	0.0777598	0.140759	0.00576737	0.0100377
Temperate Broadleaf & Mixed Forests	0.0196957	0.0384155	0.0062657	0.0192995
Temperate Broadleaf & Mixed Forests	0.0127176	0.0247444	0.0056419	0.00338332
Temperate Broadleaf & Mixed Forests	0.017069	0.036077	0.00631981	0.010999
Temperate Broadleaf & Mixed Forests	0.000866261	0.00949848	0.000866261	0
Temperate Grasslands, Savannas & Shrublands	0.00946993	0.0352497	0.00594292	0.00689093
Temperate Broadleaf & Mixed Forests	0.013942	0.028087	0.00850242	0.00360386
Temperate Broadleaf & Mixed Forests	0.000147059	0.0052451	0.000130719	0
Temperate Broadleaf & Mixed Forests	0.0133333	0.0216143	0.00464011	0.000307477
Temperate Broadleaf & Mixed Forests	0.00101382	0	0	0
Temperate Broadleaf & Mixed Forests	0.0213889	0.0137269	0	2.31481e-05
Temperate Grasslands, Savannas & Shrublands	0.0406215	0.0757345	0.0171469	0.0361299
Temperate Broadleaf & Mixed Forests	0.0179063	0.0516253	0.00493113	0.0172452
Temperate Broadleaf & Mixed Forests	5.98802e-05	0.00137725	5.98802e-05	0
Temperate Broadleaf & Mixed Forests	0.0060274	0.0127626	9.13242e-05	0.000776256
Temperate Broadleaf & Mixed Forests	0.0496042	0.0800625	0.0029375	0.0181042
Temperate Broadleaf & Mixed Forests	0.00865672	0.00616915	0	0
Temperate Broadleaf & Mixed Forests	0.00320388	0.010712	0	0.000194175
Temperate Broadleaf & Mixed Forests	0.00636111	0.0173333	0.00333333	0
Temperate Broadleaf & Mixed Forests	0	0.00774566	0	0
Temperate Broadleaf & Mixed Forests	0.00733333	0.0146667	0.00622222	0
Tropical & Subtropical Grasslands, Savannas & Shrublands	0.0139839	0.0292212	0.00457961	0.0150191
Tropical & Subtropical Grasslands, Savannas & Shrublands	0.00864521	0.0275726	0	0.00136819
Tropical & Subtropical Grasslands, Savannas & Shrublands	0.0204719	0.0539065	0.000207636	0.000153582
Tropical & Subtropical Grasslands, Savannas & Shrublands	0.000431484	0.000327169	0	0
Tropical & Subtropical Moist Broadleaf Forests	0.00137979	0.000139373	0.00137979	4.64576e-05
Tropical & Subtropical Moist Broadleaf Forests	0	0	0	0
Tropical & Subtropical Moist Broadleaf Forests	2.21631e-05	9.30851e-05	0	0
Tropical & Subtropical Moist Broadleaf Forests	0.00143579	0.0187951	0.00143579	0.0112121
Tropical & Subtropical Grasslands, Savannas & Shrublands	0.000157094	0.000564556	0	0
Temperate Broadleaf & Mixed Forests	0.00512141	0.0153863	0.00245033	0
Temperate Broadleaf & Mixed Forests	0.0111652	0.0183628	0.00352507	0.00365782
Tropical & Subtropical Grasslands, Savannas & Shrublands	0.0233688	0.0677305	0	0.011844
Tropical & Subtropical Grasslands, Savannas & Shrublands	0.0014168	0.0138001	0	0
Tropical & Subtropical Grasslands, Savannas & Shrublands	0	0.00142395	0	0
Temperate Broadleaf & Mixed Forests	0.0202125	0.0458725	0	0
Tropical & Subtropical Grasslands, Savannas & Shrublands	0.00782178	0.0368977	0	0.00666667
Tropical & Subtropical Grasslands, Savannas & Shrublands	0	0	0	0
Temperate Broadleaf & Mixed Forests	0.0156456	0.0515916	0	0
Tropical & Subtropical Grasslands, Savannas & Shrublands	0.00314465	0.0175472	0	0
Temperate Broadleaf & Mixed Forests	0.0208633	0.0218945	2.39808e-05	0
Tropical & Subtropical Grasslands, Savannas & Shrublands	0.0025641	0.0248718	0	0.000102564
Tropical & Subtropical Grasslands, Savannas & Shrublands	0	0.000438596	0	0
Tropical & Subtropical Moist Broadleaf Forests	0.000380952	0.0100952	0.000380952	0.000666667
Tropical & Subtropical Grasslands, Savannas & Shrublands	0.002	9.52381e-05	0	0
Tropical & Subtropical Grasslands, Savannas & Shrublands	0.0739394	0.095303	0.00242424	0
Tropical & Subtropical Moist Broadleaf Forests	0.0291667	0.0825	0.0225	0.0658333
Tropical & Subtropical Moist Broadleaf Forests	0.116617	0.229254	0.10592	0.209453
Tropical & Subtropical Moist Broadleaf Forests	0.00142857	0.0195238	0.00142857	0.00380952
Tropical & Subtropical Moist Broadleaf Forests	0	0.004	0	0
Tropical & Subtropical Grasslands, Savannas & Shrublands	0.0306863	0.0783333	0.000882353	0.00107843
Tropical & Subtropical Grasslands, Savannas & Shrublands	0.0451852	0.03	0	0
Tropical & Subtropical Moist Broadleaf Forests	0.0165714	0.0646667	0.0149524	0.0497143
Tropical & Subtropical Moist Broadleaf Forests	0.00620155	0.026124	0.00472868	0.018062
Tropical & Subtropical Grasslands, Savannas & Shrublands	0.0606667	0.0453333	0.00666667	0.01
Deserts & Xeric Shrublands	0.0178591	0.06939	0.0125895	0.0660567
Deserts & Xeric Shrublands	0.00273061	0.00863208	0.00164046	0.00698113
Mediterranean Forests, Woodlands & Scrub	0.00727273	0.0736364	0	0.00666667
Mediterranean Forests, Woodlands & Scrub	0	0.000628931	0	0
Mediterranean Forests, Woodlands & Scrub	0	0.0010453	0	0
Mediterranean Forests, Woodlands & Scrub	0	0.000100402	0	0
Mediterranean Forests, Woodlands & Scrub	0	0	0	0
Mediterranean Forests, Woodlands & Scrub	4.09836e-05	0.0119262	4.09836e-05	0.000327869
Mediterranean Forests, Woodlands & Scrub	0	0.00666667	0	0
Mediterranean Forests, Woodlands & Scrub	0	0.00394444	0	0
Mediterranean Forests, Woodlands & Scrub	0	0.00212644	0	0
Mediterranean Forests, Woodlands & Scrub	0	0.00186667	0	0
Mediterranean Forests, Woodlands & Scrub	0	0.0146	0	0
Mediterranean Forests, Woodlands & Scrub	0.00836364	0.0767273	0	0.00963636
Mediterranean Forests, Woodlands & Scrub	0.0163333	0.0916667	0.000733333	0.00906667
Mediterranean Forests, Woodlands & Scrub	0	0.0172093	0	0
Mediterranean Forests, Woodlands & Scrub	0.0445	0.112667	0.00691667	0.0161667
Mediterranean Forests, Woodlands & Scrub	0	0.018046	0	0
Mediterranean Forests, Woodlands & Scrub	0.0112644	0.0703448	0	0.00666667
Mediterranean Forests, Woodlands & Scrub	0	0	0	0
Mediterranean Forests, Woodlands & Scrub	0	0	0	0
Mediterranean Forests, Woodlands & Scrub	0	0	0	0
Deserts & Xeric Shrublands	0.000714286	0.0104762	0	0.0104762
Temperate Broadleaf & Mixed Forests	2.35571e-05	0.00102473	0	3.53357e-05
Mediterranean Forests, Woodlands & Scrub	0.00410485	0.0542483	0	0.0138625
Mediterranean Forests, Woodlands & Scrub	0.0121742	0.0898799	0.000557503	0.0270476
Mediterranean Forests, Woodlands & Scrub	0.0454708	0.123931	0.0113136	0.0186158
Montane Grasslands & Shrublands	0.0174539	0.0693467	0	2.51256e-05
Temperate Broadleaf & Mixed Forests	0.00944542	0.0112434	0	0.000192644
Temperate Broadleaf & Mixed Forests	0.00184971	0.00876686	0	0.000308285
Temperate Broadleaf & Mixed Forests	0.012622	0.0283943	0.000182927	0.00662602
Temperate Broadleaf & Mixed Forests	0.000730159	0.00114286	0	0
Temperate Broadleaf & Mixed Forests	0.00789474	0.0246867	0	0.00463659
Temperate Broadleaf & Mixed Forests	0.0201389	0.0320833	0	0.00847222
Temperate Broadleaf & Mixed Forests	0.0116667	0.0333333	0	0.00652174
Mediterranean Forests, Woodlands & Scrub	0	0	0	0
Temperate Broadleaf & Mixed Forests	0.0147368	0.0468421	0	0.00631579
Deserts & Xeric Shrublands	0.0333843	0.0304827	0.0333843	0.0304827
Tropical & Subtropical Grasslands, Savannas & Shrublands	0.000106912	0.0137229	6.14439e-06	0.00233425
Mediterranean Forests, Woodlands & Scrub	0	0.00194114	0	0
Deserts & Xeric Shrublands	0.000163502	0.0024789	0	0.0024789
Mediterranean Forests, Woodlands & Scrub	0.00579258	0.0148699	0.00203954	0.00371488
Mediterranean Forests, Woodlands & Scrub	0.00456229	0.0473962	0	0
Mediterranean Forests, Woodlands & Scrub	0.00240942	0.0360507	0	0
Mediterranean Forests, Woodlands & Scrub	0.00122711	0.0258791	0	0
Mediterranean Forests, Woodlands & Scrub	0.000405797	0.0457971	0	0
Mediterranean Forests, Woodlands & Scrub	0.00175439	0.0332164	0	0
Mediterranean Forests, Woodlands & Scrub	0.0107104	0.0606011	0	0
Mediterranean Forests, Woodlands & Scrub	0	0	0	0
Mediterranean Forests, Woodlands & Scrub	0.0126496	0.0544444	0	0
Mediterranean Forests, Woodlands & Scrub	0.00761905	0.0414286	0	0
Mediterranean Forests, Woodlands & Scrub	0	0	0	0
Tropical & Subtropical Grasslands, Savannas & Shrublands	0.0075	0.0461111	0.00305556	0.0180556
Mediterranean Forests, Woodlands & Scrub	0.0105797	0.0566667	0	0
Mediterranean Forests, Woodlands & Scrub	0.00569892	0.0392473	0	0
Mediterranean Forests, Woodlands & Scrub	0	0	0	0
Mediterranean Forests, Woodlands & Scrub	0	0	0	0
Tropical & Subtropical Grasslands, Savannas & Shrublands	0.0610333	0.159497	0.0352999	0.128121
Tropical & Subtropical Grasslands, Savannas & Shrublands	1.62589e-05	0.0108215	0	0.00145866
Tropical & Subtropical Grasslands, Savannas & Shrublands	0.00205399	0.0100424	0	0
Temperate Broadleaf & Mixed Forests	4.23953e-05	0.00189719	0	0.00045045
Temperate Broadleaf & Mixed Forests	0.000992248	0.0115736	0	0.0036124
Temperate Broadleaf & Mixed Forests	0.0381034	0.0731609	0.00402299	0.0161494
Tropical & Subtropical Grasslands, Savannas & Shrublands	0.0152501	0.0971335	0.0063372	0.0781112
Tropical & Subtropical Grasslands, Savannas & Shrublands	0.0102227	0.0421113	0.00246395	0.0308308
Tropical & Subtropical Grasslands, Savannas & Shrublands	0.0197877	0.100891	0.0196806	0.0843413
Boreal Forests/Taiga	0.0181781	0.124837	0.00188029	0.0322245
Tundra	0.0318396	0.0782046	0.00209268	0.0119794
Tundra	0.0103361	0.0143074	0.00949938	0.0139788
Temperate Conifer Forests	0.00174441	0.0115664	0.000285608	0.00413498
Temperate Conifer Forests	0.00269507	0.0114363	0.00127574	0.00398488
Boreal Forests/Taiga	0.0097639	0.0601592	0.00489813	0.0299398
Boreal Forests/Taiga	0.0363625	0.155862	0.0104486	0.0430147
Boreal Forests/Taiga	0.076766	0.177225	0.020893	0.0638735
Boreal Forests/Taiga	0.020396	0.0968127	2.36553e-05	0.00757894
Boreal Forests/Taiga	0.0752621	0.164305	0.0130996	0.0555525
Temperate Conifer Forests	0.00522686	0.0113441	0.000407815	0.00236035
Temperate Conifer Forests	0.00280604	0.0165302	1.98728e-05	0.00781532
Temperate Conifer Forests	0.00739627	0.0254706	0.00104706	0.00864383
Boreal Forests/Taiga	0.104742	0.184058	0.00559487	4.13822e-06
Temperate Conifer Forests	0.00776024	0.00152574	0.000120256	3.75799e-06
Temperate Conifer Forests	0.0386923	0.0834542	0.00379531	0.0155935
Temperate Broadleaf & Mixed Forests	0.00175523	0	0.00175523	0
Temperate Conifer Forests	0.000407177	0.00729469	0	0.0021118
Temperate Broadleaf & Mixed Forests	0.0018146	0.0294576	0.0018146	0.0182446
Temperate Broadleaf & Mixed Forests	0.00331337	0.026487	0.00331337	0.0253293
Temperate Grasslands, Savannas & Shrublands	0	0.0109549	0	0.00358974
Temperate Broadleaf & Mixed Forests	0.00324324	0.0181982	0.00324324	0.0137838
Temperate Broadleaf & Mixed Forests	0.0668254	0.1	0.0593651	0.0933333
Temperate Broadleaf & Mixed Forests	0.0155833	0.0834167	0.0125	0.0645
Tropical & Subtropical Grasslands, Savannas & Shrublands	0.00847673	0.0476201	0.00169706	0.0405481
Tropical & Subtropical Grasslands, Savannas & Shrublands	0.0241749	0.102928	0.0140399	0.0871352
Tropical & Subtropical Grasslands, Savannas & Shrublands	0.0271893	0.121848	0.0147564	0.0987777
Tropical & Subtropical Moist Broadleaf Forests	0	0.000973129	0	0.000214507
Temperate Conifer Forests	0.00625641	0.00887179	0	0.00635897
Tropical & Subtropical Grasslands, Savannas & Shrublands	0.00653699	0.0287796	0.00231884	0.00974447
Montane Grasslands & Shrublands	0.00685838	0.00957328	0.00185529	0.00440322
Boreal Forests/Taiga	0.000430214	0.012424	0.000430214	0
Boreal Forests/Taiga	0.00201097	0.0168449	0.00196562	6.95982e-05
Boreal Forests/Taiga	0.0096341	0.0328146	0.00618416	0
Boreal Forests/Taiga	0.0050267	0.0307704	0.00441648	0
Boreal Forests/Taiga	0.0282292	0.0979167	0	0
Temperate Conifer Forests	0.00136473	0.006937	0.000141705	0.000573359
Temperate Broadleaf & Mixed Forests	0.00116447	0.0162434	2.19298e-06	0.00949561
Temperate Conifer Forests	0.0134498	0.0288764	0.000830515	0.00386697
Temperate Broadleaf & Mixed Forests	3.21396e-05	0.00147842	3.21396e-05	0.000188246
Mediterranean Forests, Woodlands & Scrub	0.00723035	0.0113041	0	0.000411335
Tropical & Subtropical Moist Broadleaf Forests	0.000928389	0.00297461	0.000928389	0.00120382
Temperate Broadleaf & Mixed Forests	8.66824e-05	0.00552403	0	0.00507486
Temperate Conifer Forests	0.0345662	0.053032	0.00276712	0.0186119
Tropical & Subtropical Grasslands, Savannas & Shrublands	0.00519782	0.0895937	0.00162948	0.049625
Tropical & Subtropical Grasslands, Savannas & Shrublands	0.00718317	0.079404	2.13936e-05	0.0192105
Tropical & Subtropical Grasslands, Savannas & Shrublands	0.00684936	0.095587	0	0.0279979
Tropical & Subtropical Moist Broadleaf Forests	0	0.00618652	0	0.00344414
Mediterranean Forests, Woodlands & Scrub	0.00123188	0.00702899	0	7.24638e-05
Mediterranean Forests, Woodlands & Scrub	0.00657895	0.095614	0	0.0233333
Mediterranean Forests, Woodlands & Scrub	0	0.00391667	0	0.0015
Temperate Broadleaf & Mixed Forests	0.026645	0.0741625	0.00885364	0.0239942
Temperate Broadleaf & Mixed Forests	0.00969406	0.0211872	7.76256e-05	0.00748402
Temperate Broadleaf & Mixed Forests	0.0242808	0.100388	1.14155e-05	0.0471005
Boreal Forests/Taiga	0.0164757	0.0725259	0.0111402	0.00123295
Tropical & Subtropical Moist Broadleaf Forests	0.03686	0.0828237	0.0288781	0.0712127
Temperate Conifer Forests	0.01125	0.00695056	0.0015904	0.00203249
Tropical & Subtropical Coniferous Forests	0.173882	0.31281	0.0425422	0.137588
Tropical & Subtropical Grasslands, Savannas & Shrublands	0.144908	0.333821	0.0850679	0.160439
Tropical & Subtropical Moist Broadleaf Forests	0.0228617	0.0794564	0.0161551	0.0503197
Tropical & Subtropical Dry Broadleaf Forests	0.0387654	0.146014	0.0191093	0.082672
Tropical & Subtropical Dry Broadleaf Forests	0.0493871	0.212317	0.0313303	0.13855
Tropical & Subtropical Dry Broadleaf Forests	0.157321	0.337134	0.0787695	0.173972
Tropical & Subtropical Dry Broadleaf Forests	0.0938609	0.295564	0.0415827	0.140168
Tropical & Subtropical Dry Broadleaf Forests	0.0753965	0.218326	0.0398238	0.0943392
Tropical & Subtropical Moist Broadleaf Forests	0	0.00326279	0	0.00308642
Deserts & Xeric Shrublands	0.0421605	0.19142	0.0229012	0.0731481
Deserts & Xeric Shrublands	0.0249633	0.0546857	0.0249633	0.0532536
Temperate Broadleaf & Mixed Forests	0.00554051	0.0435862	0	0.00229803
Temperate Broadleaf & Mixed Forests	0.033681	0.12481	0	0.00223529
Temperate Broadleaf & Mixed Forests	0.0609374	0.143555	0.000194976	0.0193288
Montane Grasslands & Shrublands	0.037163	0.129745	0	0.000114017
Deserts & Xeric Shrublands	0.00579101	0.0384238	0.00579101	0.0370228
Temperate Broadleaf & Mixed Forests	0.0538633	0.146186	0	0
Temperate Conifer Forests	0.0207143	0.0750476	0	0.00124762
Mediterranean Forests, Woodlands & Scrub	0.015303	0.12553	0	0.027803
Deserts & Xeric Shrublands	0.000916667	0.0856667	0.000833333	0.0843333
Temperate Conifer Forests	0.0167001	0.0203719	0.00355798	0.00779447
Temperate Conifer Forests	0.0212454	0.0389462	0.0012257	0.0092674
Temperate Broadleaf & Mixed Forests	0.000349085	0.0135632	9.36569e-05	0.00638995
Tropical & Subtropical Moist Broadleaf Forests	0	0.00440259	0	0.00440259
Tropical & Subtropical Grasslands, Savannas & Shrublands	0.000689323	0.0456785	0	0.00325862
Tropical & Subtropical Grasslands, Savannas & Shrublands	0	0.00505812	0	0.00239083
Tropical & Subtropical Moist Broadleaf Forests	0	0.000154827	0	0.000154827
Tropical & Subtropical Moist Broadleaf Forests	0	0.00178571	0	0
Temperate Conifer Forests	0.0863674	0.198656	0.068444	0.178884
Temperate Broadleaf & Mixed Forests	0.0620127	0.140922	0.0600874	0.138982
Temperate Conifer Forests	0.133716	0.227318	0.0930526	0.161956
Temperate Conifer Forests	0.077811	0.149312	0.026471	0.0745127
Temperate Conifer Forests	0.0488485	0.129312	0.030907	0.082512
Temperate Conifer Forests	0.0309097	0.0499026	0.0202545	0.0323307
Temperate Broadleaf & Mixed Forests	0.0479058	0.107156	0.0445212	0.106109
Temperate Broadleaf & Mixed Forests	0.136056	0.230944	0.1297	0.225607
Temperate Broadleaf & Mixed Forests	0.13864	0.225952	0.1311	0.222414
Temperate Broadleaf & Mixed Forests	0.114199	0.144482	0.100787	0.138366
Tropical & Subtropical Grasslands, Savannas & Shrublands	0.00114445	0.00517111	0	8.47583e-06
Tropical & Subtropical Grasslands, Savannas & Shrublands	0.0269413	0.0283021	0.00915938	0.012603
Deserts & Xeric Shrublands	0.0475855	0.169241	0.0244778	0.116585
Tropical & Subtropical Grasslands, Savannas & Shrublands	0.0155241	0.0263932	0.00998698	0.0147526
Tropical & Subtropical Moist Broadleaf Forests	0.0321927	0.07622	0.0289073	0.070395
Montane Grasslands & Shrublands	0.118578	0.121688	0.0367876	0.0440687
Tropical & Subtropical Grasslands, Savannas & Shrublands	0	0	0	0
Tropical & Subtropical Moist Broadleaf Forests	0.00103245	0.00699115	0	0
Tropical & Subtropical Moist Broadleaf Forests	0.0214516	0.0614158	0.0184588	0.0605914
Tropical & Subtropical Grasslands, Savannas & Shrublands	0	0	0	0
Tropical & Subtropical Grasslands, Savannas & Shrublands	0.016577	0.0461435	0.0121525	0.0449477
Tropical & Subtropical Grasslands, Savannas & Shrublands	0.000724638	0	0	0
Temperate Broadleaf & Mixed Forests	0.101803	0.132904	0.0950682	0.127047
Temperate Broadleaf & Mixed Forests	0.0743117	0.105063	0.0703413	0.10165
Temperate Broadleaf & Mixed Forests	0.0980984	0.136909	0.0934655	0.129023
Temperate Broadleaf & Mixed Forests	0.113242	0.163455	0.110922	0.151094
Temperate Broadleaf & Mixed Forests	0.101404	0.183481	0.0994663	0.171601
Temperate Broadleaf & Mixed Forests	0.0758127	0.120826	0.0757851	0.12011
Temperate Broadleaf & Mixed Forests	0.122376	0.201064	0.116348	0.192943
Temperate Broadleaf & Mixed Forests	0.08125	0.123036	0.0778571	0.11753
Montane Grasslands & Shrublands	0.00191042	0.0120201	0	6.65587e-05
Tropical & Subtropical Grasslands, Savannas & Shrublands	0	5.72041e-05	0	5.72041e-05
Tropical & Subtropical Moist Broadleaf Forests	0.0119783	0.0423294	0.011977	0.0423282
Tropical & Subtropical Moist Broadleaf Forests	0.0049	0.0178333	0.0049	0.0178333
Montane Grasslands & Shrublands	0.068506	0.165845	0.00311186	0.0430105
Tropical & Subtropical Moist Broadleaf Forests	0.108918	0.150726	0.10408	0.149397
Tropical & Subtropical Moist Broadleaf Forests	0.109512	0.189024	0.10878	0.18626
Tropical & Subtropical Moist Broadleaf Forests	0.0800833	0.13275	0.07875	0.132083
Tropical & Subtropical Moist Broadleaf Forests	0.0176596	0.050461	0.0176596	0.050461
Tropical & Subtropical Moist Broadleaf Forests	0.023589	0.0770348	0.023589	0.0770348
Deserts & Xeric Shrublands	0.0244133	0.0669866	0.0234192	0.066288
Tropical & Subtropical Grasslands, Savannas & Shrublands	0	0.0023138	0	0.0023138
Tropical & Subtropical Grasslands, Savannas & Shrublands	0	0.00447765	0	0.00250085
Tropical & Subtropical Grasslands, Savannas & Shrublands	0.00139067	0.0143631	0	0.00357222
Montane Grasslands & Shrublands	0.00191587	0.00608596	0.00048011	0.00204085
Montane Grasslands & Shrublands	0.000520205	0.000848404	0.000450994	0.000450994
Tropical & Subtropical Moist Broadleaf Forests	0.0481249	0.0998963	0.0321904	0.0856482
Temperate Conifer Forests	0.00713964	4.5045e-05	0.00211712	0
Temperate Broadleaf & Mixed Forests	0.0923848	0.14888	0.0795868	0.137185
Montane Grasslands & Shrublands	0.145415	0.227826	0.128439	0.198996
Temperate Broadleaf & Mixed Forests	0.0586364	0.109451	0.0372645	0.0864851
Montane Grasslands & Shrublands	0.0617444	0.179194	0.0437239	0.138492
Montane Grasslands & Shrublands	0.225039	0.381313	0.193995	0.33441
Temperate Broadleaf & Mixed Forests	0.0615576	0.125177	0.0467431	0.117624
Montane Grasslands & Shrublands	0.149769	0.241157	0.129408	0.207411
Montane Grasslands & Shrublands	0.0181009	0.0791735	0.0129001	0.0571314
Temperate Broadleaf & Mixed Forests	0.125654	0.234399	0.0774052	0.174961
Temperate Broadleaf & Mixed Forests	0.0136872	0.0313035	0	0.0215549
Tropical & Subtropical Grasslands, Savannas & Shrublands	0.0275286	0.12308	0.0238158	0.100993
Tropical & Subtropical Grasslands, Savannas & Shrublands	0.0101343	0.0724402	0.00180606	0.0384978
Boreal Forests/Taiga	4.79776e-05	0.0129244	4.79776e-05	0
Tundra	0.0106468	0.0628816	0.000350088	0.012499
Tundra	0.0125534	0.0462503	0.00789267	0.000300081
Tundra	0.0148294	0.0340492	0	0.00293624
Boreal Forests/Taiga	0.00490354	0.00846792	0.00204352	0.000233288
Tundra	0.0145617	0.043726	6.45263e-05	0.0072293
Boreal Forests/Taiga	0.00441343	0.048672	8.19832e-05	0.00770577
Tundra	0.00859213	0.0511663	2.07039e-05	0.00616977
Tundra	0.0408304	0.11254	0.00095031	0.00261105
Tundra	0.0223292	0.02893	0.00500412	0.00116049
Boreal Forests/Taiga	0.019566	0.0230035	0.01	0
Boreal Forests/Taiga	0.00654545	0.012303	0.00315152	0
Deserts & Xeric Shrublands	0.00128405	0.0198141	0.00126762	0.0120493
Deserts & Xeric Shrublands	0.0682993	0.151293	0.0682993	0.147857
Montane Grasslands & Shrublands	0.0165502	0.0415113	0.0104224	0.0128392
Tropical & Subtropical Coniferous Forests	0.156961	0.25701	0.116838	0.179804
Tropical & Subtropical Moist Broadleaf Forests	0.0385185	0.0785185	0.0385185	0.0777778
Tropical & Subtropical Moist Broadleaf Forests	0.0210256	0.0648718	0.0210256	0.0648718
Tropical & Subtropical Moist Broadleaf Forests	0.0110012	0.0486878	0.0108085	0.0432836
Tropical & Subtropical Moist Broadleaf Forests	0	0.000197531	0	0.000123457
Tropical & Subtropical Moist Broadleaf Forests	0.000784314	0.00931373	0.000588235	0.00931373
Tropical & Subtropical Moist Broadleaf Forests	0.00118421	0.00355263	0.00118421	0.00197368
Tropical & Subtropical Moist Broadleaf Forests	0	0.00487179	0	0.00487179
Temperate Broadleaf & Mixed Forests	0.017658	0.0339382	0	0.0223693
Temperate Conifer Forests	0.00304156	0.0152431	0.000486295	0.00381963
Temperate Broadleaf & Mixed Forests	0.0100235	0.0154695	0	0.0151878
Temperate Conifer Forests	0.00028626	0.0186069	0	0.00351781
Temperate Broadleaf & Mixed Forests	0.000123457	0.000864198	0	0.000864198
Temperate Broadleaf & Mixed Forests	0.0135731	0.0223741	0	0.0134053
Temperate Broadleaf & Mixed Forests	0.0130348	0.0321393	0	0.02
Temperate Broadleaf & Mixed Forests	0.016047	0.02	0	0.0166667
Temperate Conifer Forests	0.0079845	0.0112403	0	0.0075969
Temperate Broadleaf & Mixed Forests	0.00733333	0.0118333	0	0.0118333
Temperate Broadleaf & Mixed Forests	0	0.0127845	0	0
Temperate Conifer Forests	0.000225013	0.00521716	0	0.000177917
Tropical & Subtropical Grasslands, Savannas & Shrublands	0.00236227	0.000920979	0.00167501	0.000119644
Montane Grasslands & Shrublands	0.00269504	0.00565603	1.77305e-05	0
Tropical & Subtropical Grasslands, Savannas & Shrublands	0.0255604	0.0999626	0.0207592	0.0771099
Tropical & Subtropical Grasslands, Savannas & Shrublands	0.0144246	0.0173214	0.0138095	0.00130952
Mangroves	0.0673611	0.103056	0.0123611	0.0161806
Tropical & Subtropical Grasslands, Savannas & Shrublands	0.000216371	0.00194189	0	0.0015923
Deserts & Xeric Shrublands	0.00970583	0.0270978	0.00805502	0.0238185
Deserts & Xeric Shrublands	0	0.00285925	0	0
Deserts & Xeric Shrublands	0.000119474	0	0	0
Deserts & Xeric Shrublands	0	0.0302524	0	0.0302524
Montane Grasslands & Shrublands	0	0	0	0
Tropical & Subtropical Moist Broadleaf Forests	0.000902518	0.0337297	8.47669e-05	0.00335826
Mediterranean Forests, Woodlands & Scrub	0.0520833	0.120139	0.0105556	0.0406944
Deserts & Xeric Shrublands	0.00147986	0.0061171	0.00121267	0.00203148
Flooded Grasslands & Savannas	0.03426	0.109223	0	0.00254316
Deserts & Xeric Shrublands	0.0103011	0.0295418	0.0081151	0.0195911
Deserts & Xeric Shrublands	0	0	0	0
Mediterranean Forests, Woodlands & Scrub	0	0.0316667	0	0.0116667
Temperate Broadleaf & Mixed Forests	8.06452e-05	0.00330645	4.03226e-05	0.000551075
Mediterranean Forests, Woodlands & Scrub	0.00420765	0.0292896	0.000765027	0.015082
Mediterranean Forests, Woodlands & Scrub	0	0.00327044	0	0.00301887
Tropical & Subtropical Dry Broadleaf Forests	0.00822164	0.043635	0.000249492	0.0330867
Tropical & Subtropical Dry Broadleaf Forests	0.0568447	0.0811489	0.00013754	0.00924757
Tropical & Subtropical Dry Broadleaf Forests	0.00488029	0.0137385	0	0.000552486
Tropical & Subtropical Dry Broadleaf Forests	0.00116375	0.0363638	0.000188189	0.0172139
Tropical & Subtropical Grasslands, Savannas & Shrublands	0.00540651	0.0467314	0.00165892	0.0209173
Tropical & Subtropical Grasslands, Savannas & Shrublands	0.0238998	0.0951634	0.000915033	0.0418083
Tundra	0.0136131	0.0611202	0.000805496	0.00218824
Tundra	0.0192454	0.0644213	0.00516415	0.00711877
Boreal Forests/Taiga	0.00403544	0.02334	0.00333776	0
Tundra	0.0322893	0.107621	0	1.49142e-05
Tundra	0.0306086	0.0497925	0.00923928	0.00219917
Tundra	0.02	0.0305814	0.00841085	0.000697674
Boreal Forests/Taiga	0.00617886	0.0123577	0.00138211	0
Temperate Conifer Forests	0.0146918	0.0266096	0.00270548	0.0108676
Tropical & Subtropical Grasslands, Savannas & Shrublands	9.61686e-06	0.000349485	2.84134e-06	0.000276047
Tropical & Subtropical Grasslands, Savannas & Shrublands	0.00145416	0.00913128	1.44073e-05	0.00301579
Tropical & Subtropical Grasslands, Savannas & Shrublands	0.00203246	0.0115807	0.000115789	0.000298246
Tropical & Subtropical Grasslands, Savannas & Shrublands	0	0	0	0
Tropical & Subtropical Grasslands, Savannas & Shrublands	0.00406921	0.0130512	0.00186898	0.000824076
Montane Grasslands & Shrublands	0.0255386	0.0270046	0.00608951	0.00827778
Tropical & Subtropical Grasslands, Savannas & Shrublands	0.000528455	0.010393	0	9.48509e-05
Tropical & Subtropical Grasslands, Savannas & Shrublands	0	0	0	0
Tropical & Subtropical Moist Broadleaf Forests	0.00214646	0.00103535	0.000151515	0.000808081
Tropical & Subtropical Grasslands, Savannas & Shrublands	0.00452991	0.0373504	0	0.0130769
Tropical & Subtropical Dry Broadleaf Forests	0.00548035	0.00408619	0.0022142	0.000249683
Tropical & Subtropical Moist Broadleaf Forests	0.00123361	0.00187406	4.94305e-05	0.000399742
Tropical & Subtropical Moist Broadleaf Forests	0	0.00075007	0	1.39938e-05
Tropical & Subtropical Dry Broadleaf Forests	0.0152365	0.0120099	0.00352403	0
Tropical & Subtropical Moist Broadleaf Forests	0	0.000591946	0	0.000591946
Tropical & Subtropical Moist Broadleaf Forests	0.000592243	0.00024109	0.000592243	0.00024109
Tropical & Subtropical Moist Broadleaf Forests	0	0.00286174	0	0.000675241
Tropical & Subtropical Moist Broadleaf Forests	8.81834e-05	0.00708995	0	0.00224574
Tropical & Subtropical Dry Broadleaf Forests	9.83607e-05	0.00955191	0	0.00264481
Tropical & Subtropical Moist Broadleaf Forests	9.00901e-05	0.000653153	0	0.000653153
Tropical & Subtropical Moist Broadleaf Forests	0	0.000790378	0	0.000412371
Tropical & Subtropical Moist Broadleaf Forests	0	0.000238095	0	0.000190476
Tropical & Subtropical Grasslands, Savannas & Shrublands	0.00697908	0.0421086	0.000370939	0.00318335
Tropical & Subtropical Moist Broadleaf Forests	0.00728314	0.0235161	0.000440535	0.00280278
Tropical & Subtropical Grasslands, Savannas & Shrublands	1.39054e-05	0.0102344	0	0.00144617
Temperate Broadleaf & Mixed Forests	0	0	0	0
Temperate Broadleaf & Mixed Forests	0	0	0	0
Temperate Broadleaf & Mixed Forests	7.67519e-07	1.9188e-05	0	0
Temperate Broadleaf & Mixed Forests	0.00155548	0.00502926	9.24625e-05	0.000184925
Temperate Broadleaf & Mixed Forests	0.000690562	0.00182198	0.000108722	3.58423e-06
Temperate Broadleaf & Mixed Forests	0	0	0	0
Temperate Broadleaf & Mixed Forests	0	0	0	0
Temperate Broadleaf & Mixed Forests	0	0	0	0
Temperate Broadleaf & Mixed Forests	0	0	0	0
Temperate Broadleaf & Mixed Forests	0	0.00244797	0	8.3877e-05
Tundra	0.0272006	0.0698586	0.000860313	0.000852688
Deserts & Xeric Shrublands	0.0146875	0.0255418	0.0144325	0.0233091
Temperate Conifer Forests	0.105	0.251667	0.0116667	0.0366667
Temperate Conifer Forests	0.000315203	0.000494997	0	0
Tropical & Subtropical Coniferous Forests	0.0996946	0.215065	0.00896106	0.0425763
Temperate Conifer Forests	1.12233e-05	0.000513468	0	0.000128133
Deserts & Xeric Shrublands	0.0450788	0.095331	0.0430164	0.0922383
Temperate Conifer Forests	0.00761693	0.0183269	0.00242928	0.014034
Temperate Conifer Forests	0.0099494	0.00854685	0.00582068	0.00567294
Temperate Broadleaf & Mixed Forests	0.0733333	0.14	0.0533333	0.113333
Temperate Broadleaf & Mixed Forests	0.0803227	0.178347	0.0730836	0.155132
Temperate Conifer Forests	0.000527054	0.000555088	0	0
Deserts & Xeric Shrublands	0.00172373	0.00118064	0.00132231	0.000916962
Deserts & Xeric Shrublands	0.0508142	0.120585	0.0461959	0.11479
Deserts & Xeric Shrublands	0.011409	0.00518402	0.000273396	0.00165089
Temperate Conifer Forests	0.00993614	0.0612005	0.000114943	0.00743295
Deserts & Xeric Shrublands	0.000798122	0.00968701	0.000766823	0.00677621
Tundra	0.00912684	0.0383601	0.000237083	0.00244369
Temperate Conifer Forests	0.00241667	0.00471429	0.00241667	0.00194048
Tundra	0.00564169	0.025105	0.00347278	0.0211448
Tundra	0.0141407	0.0633938	0	0.000410181
Boreal Forests/Taiga	0.00842486	0.0286976	0.00279806	0.0194292
Tundra	0.00288221	0.00649541	0	0
Deserts & Xeric Shrublands	0.022381	0.0884099	0.0221077	0.0854203
Deserts & Xeric Shrublands	0	0.0207164	0	0.0184776
Temperate Conifer Forests	0.00878472	0.0482639	0.000590278	0.0121875
Deserts & Xeric Shrublands	0.0355923	0.0722865	0.0234986	0.0626997
Mediterranean Forests, Woodlands & Scrub	0.0107265	0.0251923	4.2735e-05	0.00297009
Temperate Conifer Forests	0.0260573	0.0877419	0	0.000250896
Tropical & Subtropical Coniferous Forests	0.011746	0.0398413	0.00513228	0.00222222
Deserts & Xeric Shrublands	0.00369697	0.0587879	0.00193939	0.0461818
Deserts & Xeric Shrublands	0.0153623	0.0246377	0.0123913	0.0216667
Temperate Conifer Forests	0.00307018	0.000701754	0.00140351	0
Temperate Conifer Forests	0.0126316	0.0214912	0.00596491	0.005
Tropical & Subtropical Grasslands, Savannas & Shrublands	0.0245626	0.11036	0.0174517	0.0912247
Tropical & Subtropical Grasslands, Savannas & Shrublands	0.0306324	0.121403	0.0145336	0.0918197
Temperate Broadleaf & Mixed Forests	0.00059046	0.00576207	0.000253054	0.00329261
Temperate Broadleaf & Mixed Forests	0.017397	0.0657809	0.00020979	0.0408314
Temperate Broadleaf & Mixed Forests	0	6.78887e-06	0	0
Temperate Broadleaf & Mixed Forests	0.000397351	0.00108168	4.41501e-05	0.000242826
Tropical & Subtropical Grasslands, Savannas & Shrublands	0	0.00473291	0	0.00398672
Tropical & Subtropical Moist Broadleaf Forests	0.0119136	0.0165988	0.0119136	0.0149446
Tropical & Subtropical Moist Broadleaf Forests	2.12287e-06	1.61338e-05	0	1.61338e-05
Tropical & Subtropical Grasslands, Savannas & Shrublands	0.000352934	0.0291705	0	0.00147842
Tropical & Subtropical Grasslands, Savannas & Shrublands	0	0.000129694	0	0.000129694
Tropical & Subtropical Grasslands, Savannas & Shrublands	0	0.00322504	0	0
Tropical & Subtropical Grasslands, Savannas & Shrublands	0	0.00346183	0	0.00143302
Tropical & Subtropical Grasslands, Savannas & Shrublands	0.00100698	0.0154851	0	0.00466679
Tropical & Subtropical Grasslands, Savannas & Shrublands	0.000135386	0.0016135	0	0.0016135
Tropical & Subtropical Grasslands, Savannas & Shrublands	0	0.0163103	0	0.0103764
Tropical & Subtropical Grasslands, Savannas & Shrublands	0	0.0182773	0	0.00924484
Tropical & Subtropical Grasslands, Savannas & Shrublands	0	3.9032e-06	0	3.9032e-06
Tropical & Subtropical Grasslands, Savannas & Shrublands	0.000480189	0.0120798	4.27162e-05	0.00407276
Tropical & Subtropical Dry Broadleaf Forests	0	0.00321204	0	0
Tropical & Subtropical Grasslands, Savannas & Shrublands	0	1.54879e-05	0	0
Tropical & Subtropical Grasslands, Savannas & Shrublands	0	0.0102871	0	0.00690075
Tropical & Subtropical Grasslands, Savannas & Shrublands	0	0	0	0
Flooded Grasslands & Savannas	0.00892645	0.0229656	0	0
Flooded Grasslands & Savannas	0.0035703	0.0250711	0	0
Tropical & Subtropical Grasslands, Savannas & Shrublands	0	0	0	0
Tropical & Subtropical Grasslands, Savannas & Shrublands	0	0	0	0
Tropical & Subtropical Grasslands, Savannas & Shrublands	0	0.00189414	0	0.00173836
Tropical & Subtropical Grasslands, Savannas & Shrublands	0	0.000225941	0	1.3947e-06
Tropical & Subtropical Grasslands, Savannas & Shrublands	0	0.00527315	0	0.00290205
Tropical & Subtropical Grasslands, Savannas & Shrublands	0	0	0	0
Tropical & Subtropical Grasslands, Savannas & Shrublands	0.00405229	0.00546218	0	0
Tropical & Subtropical Grasslands, Savannas & Shrublands	0	0.00890805	0	0.00312808
Tropical & Subtropical Grasslands, Savannas & Shrublands	0	0	0	0
Tropical & Subtropical Grasslands, Savannas & Shrublands	0	0	0	0
Tropical & Subtropical Grasslands, Savannas & Shrublands	0	0	0	0
Montane Grasslands & Shrublands	3.52113e-05	0.000168232	0	0
Temperate Broadleaf & Mixed Forests	0.0144131	0.0350704	0.00788732	0.0116432
Mediterranean Forests, Woodlands & Scrub	0.0731872	0.0930823	0.00514609	0.00531481
Temperate Grasslands, Savannas & Shrublands	0.00558092	0.0471964	0.000702371	0.00746269
Temperate Broadleaf & Mixed Forests	0.0277597	0.0295563	0.000422078	0.000757576
Temperate Broadleaf & Mixed Forests	0.00313725	0.0166885	0	0
Temperate Broadleaf & Mixed Forests	0	0.000658436	0	0.000617284
Temperate Broadleaf & Mixed Forests	0.00552632	0	0	0
Temperate Grasslands, Savannas & Shrublands	0.0370202	0.069697	0.0144949	0.0332323
Temperate Grasslands, Savannas & Shrublands	0.0433333	0.0473725	0.0100392	0.00827451
Mediterranean Forests, Woodlands & Scrub	0.0565	0.101056	0.00816667	0.004
Temperate Broadleaf & Mixed Forests	0.00104575	0.00392157	0	0
Temperate Grasslands, Savannas & Shrublands	0.0051634	0.0256863	0.00183007	0.0045098
Temperate Broadleaf & Mixed Forests	0.0350617	0.0789506	0.00635802	0.0362346
Temperate Broadleaf & Mixed Forests	0.00823529	0.022549	0.00287582	0.00490196
Temperate Broadleaf & Mixed Forests	0.0119658	0.0255128	0	0.00551282
Temperate Broadleaf & Mixed Forests	0.0113333	0.0218095	0	0.00704762
Temperate Broadleaf & Mixed Forests	0.013125	0.0211458	0	0.00260417
Temperate Broadleaf & Mixed Forests	0.00111111	0	0	0
Temperate Broadleaf & Mixed Forests	0.00277778	0.00322222	0	0
Temperate Broadleaf & Mixed Forests	0.0262366	0.0503226	0.00849462	0.00913978
Temperate Broadleaf & Mixed Forests	0.00425703	0.0179518	0	0.00991968
Temperate Grasslands, Savannas & Shrublands	0.00333333	0.0274667	0	0.00426667
Temperate Broadleaf & Mixed Forests	0.0144444	0.0168519	0.00111111	0.00037037
Temperate Broadleaf & Mixed Forests	0.00883333	0.0241667	0.00266667	0.00533333
Temperate Broadleaf & Mixed Forests	0.0126667	0.0184444	0.00311111	0.00111111
Temperate Broadleaf & Mixed Forests	0.0236063	0.0468551	0.00127643	0.036782
Temperate Broadleaf & Mixed Forests	4.06504e-05	0.000691057	0	0
Flooded Grasslands & Savannas	0.0209564	0.0891831	0	0
Temperate Broadleaf & Mixed Forests	0.00775	0.0323333	0	0.00666667
Temperate Broadleaf & Mixed Forests	0	0	0	0
Temperate Broadleaf & Mixed Forests	0.000380952	0.00490476	0	0.000142857
Temperate Broadleaf & Mixed Forests	0	0.00666667	0	0.000701754
Tropical & Subtropical Moist Broadleaf Forests	0.0175358	0.0633842	0.00330559	0.040712
Tropical & Subtropical Moist Broadleaf Forests	0.00635747	0.00308446	6.03318e-05	0.000294118
Tropical & Subtropical Moist Broadleaf Forests	0.0126282	0.0999145	0.00617521	0.0635256
Tropical & Subtropical Moist Broadleaf Forests	0.0374713	0.198506	0.0374713	0.198506
Tropical & Subtropical Moist Broadleaf Forests	0	0	0	0
Tropical & Subtropical Grasslands, Savannas & Shrublands	0.00186156	0.0196693	0.000271713	0.0105264
Tropical & Subtropical Moist Broadleaf Forests	0	0	0	0
Tropical & Subtropical Moist Broadleaf Forests	0	0.016488	0	0.00821419
Tropical & Subtropical Grasslands, Savannas & Shrublands	0.01016	0.0497	0.000916667	0.04315
Tropical & Subtropical Grasslands, Savannas & Shrublands	0.0676588	0.160691	0.0591054	0.138434
Tropical & Subtropical Moist Broadleaf Forests	0.0114379	0.0348808	0.0114068	0.034871
Tropical & Subtropical Moist Broadleaf Forests	0.0303458	0.0259466	0.0303458	0.0258563
Tropical & Subtropical Moist Broadleaf Forests	0.000310825	0.00381565	0.000310825	0.00381565
Tropical & Subtropical Moist Broadleaf Forests	0.000651672	0.0148385	0.000651672	0.0148385
Tropical & Subtropical Moist Broadleaf Forests	0.00338443	0.0130809	0.00338443	0.0130809
Tropical & Subtropical Moist Broadleaf Forests	0.000178571	0.00355159	0.000178571	0.00329365
Tropical & Subtropical Moist Broadleaf Forests	0.00656181	0.0200552	0.00647903	0.0169205
Tropical & Subtropical Moist Broadleaf Forests	0.00178862	0.00430894	0.00178862	0.00430894
Tropical & Subtropical Moist Broadleaf Forests	0	0.000574713	0	0.000229885
Tropical & Subtropical Moist Broadleaf Forests	0.0059596	0.0185004	0.0059596	0.0185004
Tropical & Subtropical Moist Broadleaf Forests	0.00533333	0.000222222	0.00133333	0.000222222
Temperate Broadleaf & Mixed Forests	0.0965561	0.203029	0	0.0015171
Temperate Conifer Forests	0.0256401	0.0920664	0	9.29204e-05
Temperate Broadleaf & Mixed Forests	0.178662	0.325573	0.00484444	0.0153511
Temperate Broadleaf & Mixed Forests	0.474062	0.595729	0.0633681	0.197361
Deserts & Xeric Shrublands	0.0453922	0.178725	0.0453922	0.175392
Deserts & Xeric Shrublands	0.00859195	0.0654023	0.00859195	0.0654023
Temperate Broadleaf & Mixed Forests	0.030991	0.102432	0.0118468	0.0677027
Temperate Broadleaf & Mixed Forests	0.0739592	0.181063	7.27802e-05	0.00342067
Temperate Conifer Forests	0.000784314	0.00392157	0	0.00117647
Tropical & Subtropical Grasslands, Savannas & Shrublands	0	0.0511111	0	0.0192985
Tropical & Subtropical Moist Broadleaf Forests	0	0	0	0
Tropical & Subtropical Grasslands, Savannas & Shrublands	0.000165072	0.0106547	0.000146314	0.0103358
Tropical & Subtropical Dry Broadleaf Forests	0.0160215	0.0361919	0.00728342	0.010067
Tropical & Subtropical Moist Broadleaf Forests	0.0544289	0.100181	0.0544289	0.10014
Tropical & Subtropical Moist Broadleaf Forests	0.0641808	0.0711864	0.0641808	0.0711864
Temperate Grasslands, Savannas & Shrublands	0.0217694	0.0486729	0.0125427	0.0245698
Temperate Grasslands, Savannas & Shrublands	0.00426733	0.0142341	0.000116231	0.00859278
Tropical & Subtropical Moist Broadleaf Forests	0.110923	0.185988	0.0814583	0.166011
Tropical & Subtropical Grasslands, Savannas & Shrublands	0.14917	0.34231	0.0894208	0.155772
Tropical & Subtropical Grasslands, Savannas & Shrublands	0.126042	0.21434	0.0159549	0.0172222
Tropical & Subtropical Grasslands, Savannas & Shrublands	0.00436368	0.0332016	0.00429546	0.0283345
Boreal Forests/Taiga	0.0701111	0.170978	0	0.0112222
Tropical & Subtropical Moist Broadleaf Forests	0.000475448	0.000711873	0.000475448	0.000711873
Mediterranean Forests, Woodlands & Scrub	0.000745098	0.0158137	0	0.00549755
Mediterranean Forests, Woodlands & Scrub	0	0.0111538	0	0.00333333
Tropical & Subtropical Moist Broadleaf Forests	0.00666667	0.0566667	0.00666667	0.0566667
Montane Grasslands & Shrublands	0.000338542	0.00251736	0	0
Tropical & Subtropical Moist Broadleaf Forests	0	0	0	0
Deserts & Xeric Shrublands	0.00189516	0.0142876	0.00189516	0.00372312
Montane Grasslands & Shrublands	0.0234172	0.0639623	0	0.00119497
Montane Grasslands & Shrublands	0.000151111	0.00251556	0	0
Montane Grasslands & Shrublands	4.41501e-05	0.00551876	0	0
Deserts & Xeric Shrublands	0	0.005	0	0.00333333
Deserts & Xeric Shrublands	0	0	0	0
Tropical & Subtropical Dry Broadleaf Forests	0.0134744	0.0678462	0.001	0.0502821
Tropical & Subtropical Dry Broadleaf Forests	0.0300072	0.0773841	0	0.0072971
Tropical & Subtropical Dry Broadleaf Forests	0.00733333	0.0233333	0	0.00177778
Tropical & Subtropical Moist Broadleaf Forests	0.00311111	0.0117778	0.00222222	0
Flooded Grasslands & Savannas	0.117981	0.255029	0.012324	0.0612882
Tropical & Subtropical Grasslands, Savannas & Shrublands	0.000311443	0.0229174	0	0.00110746
Tropical & Subtropical Grasslands, Savannas & Shrublands	0.000822511	0.0214719	0.000822511	0
Tropical & Subtropical Grasslands, Savannas & Shrublands	0.0131978	0.102179	0.00114545	0.054447
Flooded Grasslands & Savannas	0.0667538	0.188139	0.00642776	0.0278337
Tropical & Subtropical Grasslands, Savannas & Shrublands	0.0172168	0.0256958	0.00666667	0.0173786
Tropical & Subtropical Grasslands, Savannas & Shrublands	0.0197531	0.126312	0.00990741	0.0772068
Tropical & Subtropical Grasslands, Savannas & Shrublands	0	0.0196698	0	0.00204403
Boreal Forests/Taiga	0.00243421	0.0150439	0.00212719	0
Boreal Forests/Taiga	0.00757009	0.0246417	0.00333333	0
Temperate Broadleaf & Mixed Forests	0.00160256	0.0115385	0	0.00820513
Temperate Broadleaf & Mixed Forests	0.00666667	0.00626016	0	0.00121951
Temperate Broadleaf & Mixed Forests	0	0.0104677	0	0.00040796
Tropical & Subtropical Grasslands, Savannas & Shrublands	0.00174372	0.0140265	0.000221405	0.000898358
Flooded Grasslands & Savannas	0.0152895	0.0597122	0	0.0186046
Tropical & Subtropical Grasslands, Savannas & Shrublands	0	0.00211993	0	0
Tropical & Subtropical Moist Broadleaf Forests	2.98151e-06	0.000690966	7.45379e-07	0.000562016
Tropical & Subtropical Moist Broadleaf Forests	0.00977573	0.0576671	0.000389182	0.0357388
Tropical & Subtropical Moist Broadleaf Forests	4.10196e-05	0.000627991	1.26966e-05	7.91093e-05
Tropical & Subtropical Moist Broadleaf Forests	6.06691e-05	1.04004e-05	0	0
Tropical & Subtropical Moist Broadleaf Forests	0	0.00091718	0	0.000419804
Tropical & Subtropical Moist Broadleaf Forests	0	0.00262992	0	0.00262992
Tropical & Subtropical Moist Broadleaf Forests	8.49542e-05	0.00168343	2.23564e-06	0.000525374
Tropical & Subtropical Moist Broadleaf Forests	2.2779e-05	0.000102506	2.2779e-05	1.5186e-05
Tropical & Subtropical Moist Broadleaf Forests	8.92857e-06	0.00463393	0	0.000696429
Tropical & Subtropical Moist Broadleaf Forests	0.000459966	0.000238501	0.000178876	9.65361e-05
Tropical & Subtropical Dry Broadleaf Forests	8.14996e-06	0.0161532	8.14996e-06	0.00131214
Tropical & Subtropical Moist Broadleaf Forests	0.00330786	0.0142649	0.00162664	0.00831878
Tropical & Subtropical Moist Broadleaf Forests	0.000289193	0.00518011	0	0.000882801
Tropical & Subtropical Moist Broadleaf Forests	0	0.00155779	0	2.23339e-05
Tropical & Subtropical Moist Broadleaf Forests	5.94177e-06	0.000285205	5.94177e-06	0.000285205
Tropical & Subtropical Moist Broadleaf Forests	0	0.0016124	0	0.000713178
Tropical & Subtropical Dry Broadleaf Forests	0.000477816	0.016917	0	0.0047099
Tropical & Subtropical Moist Broadleaf Forests	0.015113	0.0346186	0.0148023	0.022274
Tropical & Subtropical Moist Broadleaf Forests	0	0.0164457	0	0.00891344
Tropical & Subtropical Moist Broadleaf Forests	0	0.00323073	0	0.00063228
Tropical & Subtropical Grasslands, Savannas & Shrublands	0.00862009	0.0292947	0.00260146	0.00617565
Tropical & Subtropical Grasslands, Savannas & Shrublands	0.000289515	0.00480282	0	0.000497653
Tropical & Subtropical Grasslands, Savannas & Shrublands	0	0.00355231	0	0.00117762
Tropical & Subtropical Grasslands, Savannas & Shrublands	0.0114587	0.0359433	0.00087402	0.00412297
Tropical & Subtropical Grasslands, Savannas & Shrublands	0.00783163	0.0324277	0.00289966	0.000752551
Tropical & Subtropical Grasslands, Savannas & Shrublands	0.0166453	0.0312948	0.00319422	0.00223114
Tropical & Subtropical Grasslands, Savannas & Shrublands	0.000172549	7.84314e-06	0.00012549	0
Tropical & Subtropical Grasslands, Savannas & Shrublands	0.0021329	0.0114041	0	0
Tropical & Subtropical Grasslands, Savannas & Shrublands	1.34953e-05	0.00527665	0	0
Tropical & Subtropical Grasslands, Savannas & Shrublands	0.00742857	0.047219	0	0.00744762
Tropical & Subtropical Moist Broadleaf Forests	0.00747698	0.0254144	0.000589319	0.00287293
Temperate Conifer Forests	0.0154039	0.0127768	0.000131658	0.00113106
Temperate Broadleaf & Mixed Forests	0.00218605	0.000976744	0	0.000635659
Temperate Broadleaf & Mixed Forests	0	0	0	0
Temperate Conifer Forests	0.00759076	0.00881188	0	0
Temperate Broadleaf & Mixed Forests	0	0	0	0
Temperate Broadleaf & Mixed Forests	0.0116162	0.0166667	0.00494949	0.00333333
Temperate Broadleaf & Mixed Forests	0	0	0	0
Temperate Conifer Forests	0.0168148	0.0032963	0	0.00140741
Temperate Broadleaf & Mixed Forests	0	0	0	0
Temperate Broadleaf & Mixed Forests	0	0	0	0
Temperate Broadleaf & Mixed Forests	0	0	0	0
Temperate Conifer Forests	0.0135802	0.00222222	0	0.00197531
Temperate Broadleaf & Mixed Forests	0	0.00309524	0	0.00309524
Tropical & Subtropical Grasslands, Savannas & Shrublands	0	0.00893484	0	0.0019198
Tropical & Subtropical Grasslands, Savannas & Shrublands	0	0	0	0
Temperate Broadleaf & Mixed Forests	0	0	0	0
Temperate Broadleaf & Mixed Forests	0	0.00333333	0	0
Temperate Broadleaf & Mixed Forests	0	0	0	0
Temperate Broadleaf & Mixed Forests	0	0	0	0
Temperate Conifer Forests	0.00847059	0.0216078	0	0
Temperate Conifer Forests	0.010641	0.0198718	0	0
Temperate Broadleaf & Mixed Forests	0	0	0	0
Tropical & Subtropical Moist Broadleaf Forests	0.00252765	0.0314692	0.00252765	0.0314692
Tropical & Subtropical Moist Broadleaf Forests	0.0151249	0.0524083	0.01479	0.0494843
Tropical & Subtropical Moist Broadleaf Forests	0.1031	0.148761	0.102943	0.14792
Tropical & Subtropical Moist Broadleaf Forests	0.00248941	0.0263685	0.00131313	0.0263685
Tropical & Subtropical Moist Broadleaf Forests	0.0585714	0.105238	0.0585714	0.0990476
Boreal Forests/Taiga	0.0081494	0.0120211	0.00547569	0
Boreal Forests/Taiga	0.0041369	0.016131	0.00332738	0
Boreal Forests/Taiga	0.00698804	0.0190658	0.00365471	0
Boreal Forests/Taiga	0.0190969	0.077619	0.01	0.0064532
Boreal Forests/Taiga	0.0217857	0.074381	0.01	0.0055
Tundra	0.00359223	0.0516828	0.00200647	0
Boreal Forests/Taiga	0.03	0.0939583	0.005625	0.00338542
Boreal Forests/Taiga	0.0169892	0.0908602	0	0
Temperate Conifer Forests	0.0237654	0.0340741	0.000432099	0.00296296
Temperate Broadleaf & Mixed Forests	0	0.000990991	0	0.00018018
Temperate Broadleaf & Mixed Forests	0	0.00333333	0	0
Temperate Broadleaf & Mixed Forests	0	0.01	0	0.01
Tropical & Subtropical Grasslands, Savannas & Shrublands	0.00818031	0.0542597	0	0.0074359
Mediterranean Forests, Woodlands & Scrub	0.0296296	0.0688889	0.0174074	0.0414815
Mediterranean Forests, Woodlands & Scrub	0.0415152	0.104242	0.0260606	0.0609091
Boreal Forests/Taiga	0.028469	0.0514147	0.00172481	0.0152713
Boreal Forests/Taiga	0.0384848	0.0778788	0.01	0.0160606
Temperate Broadleaf & Mixed Forests	0.00924731	0.0449462	0.00924731	0.0227957
Temperate Broadleaf & Mixed Forests	0.000784314	0.0373529	0	0.0206863
Temperate Broadleaf & Mixed Forests	0.00767442	0.0227132	0.000310078	0.0127907
Temperate Broadleaf & Mixed Forests	0.215417	0.428889	0.178194	0.376111
Temperate Broadleaf & Mixed Forests	0.0160185	0.0485185	0.0128704	0.0325926
Montane Grasslands & Shrublands	0.0141284	0.0769419	0.0104128	0.0589908
Temperate Broadleaf & Mixed Forests	0.0271481	0.0908519	0.00477778	0.07
Temperate Broadleaf & Mixed Forests	0.0332082	0.0944027	0.0117179	0.0657338
Temperate Broadleaf & Mixed Forests	3.663e-05	0.0176557	0	0.0043956
Temperate Broadleaf & Mixed Forests	0.129068	0.294576	0.105714	0.194907
Temperate Broadleaf & Mixed Forests	0.040068	0.0866667	0.0185714	0.0628571
Temperate Broadleaf & Mixed Forests	0	0.00162879	0	0
Temperate Broadleaf & Mixed Forests	0.000628019	0.0104348	0.000144928	0.00154589
Temperate Broadleaf & Mixed Forests	0.0604762	0.0969388	0.0213605	0.077415
Temperate Broadleaf & Mixed Forests	0.000984848	0.0347727	0	0.0158333
Temperate Broadleaf & Mixed Forests	0	0.0142222	0	0.00133333
Temperate Broadleaf & Mixed Forests	0.0702899	0.134928	0.0385507	0.104493
Temperate Grasslands, Savannas & Shrublands	0.0182609	0.0295652	0.00115942	0.00492754
Temperate Broadleaf & Mixed Forests	0.0084127	0.0585714	0.00015873	0.0474603
Temperate Broadleaf & Mixed Forests	0.0216667	0.0571667	0.00316667	0.038
Temperate Broadleaf & Mixed Forests	0	0.00047619	0	0
Temperate Broadleaf & Mixed Forests	0	0.0311905	0	0.0178571
Tropical & Subtropical Moist Broadleaf Forests	0.0122222	0.0130065	0.00764706	0.00862745
Temperate Grasslands, Savannas & Shrublands	0	0.00257753	0	0.00123612
Temperate Broadleaf & Mixed Forests	6.6335e-05	0.00514096	0	0.000226645
Temperate Grasslands, Savannas & Shrublands	0.00449904	0.0271387	0.00168593	0.00535645
Deserts & Xeric Shrublands	0.0185149	0.099703	0.00468647	0.0688779
Deserts & Xeric Shrublands	0.0586408	0.115073	0.0354935	0.0942152
Deserts & Xeric Shrublands	0.0619892	0.108584	0.0332975	0.0929391
Temperate Broadleaf & Mixed Forests	0.0590244	0.237073	0.016748	0.0723577
Temperate Broadleaf & Mixed Forests	0.00864125	0.0246393	0.00352688	0.0217732
Temperate Broadleaf & Mixed Forests	0.0221873	0.0243168	0.00924731	0.0168004
Temperate Broadleaf & Mixed Forests	0.01	0.0132861	0	0.00288416
Temperate Broadleaf & Mixed Forests	0.01	0.0135556	0	0
Temperate Broadleaf & Mixed Forests	1.60256e-05	0.00338141	0	0.000128205
Temperate Broadleaf & Mixed Forests	0.00224731	0.00411828	7.52688e-05	0.00164516
Temperate Broadleaf & Mixed Forests	0.00019975	0.00235955	0	0.000898876
Temperate Broadleaf & Mixed Forests	0	0.00604418	0	0.000823293
Temperate Broadleaf & Mixed Forests	0.0026	0	0.0007	0
Deserts & Xeric Shrublands	0.054557	0.118882	0.023038	0.0889873
Temperate Broadleaf & Mixed Forests	0.00046875	0.030625	0	0.0178646
Deserts & Xeric Shrublands	0.0142222	0.0444444	0	0
Temperate Broadleaf & Mixed Forests	0.00333333	0.03	0.00333333	0.0255556
Temperate Grasslands, Savannas & Shrublands	0.118678	0.256097	0.0562482	0.185875
Montane Grasslands & Shrublands	0.00311772	0.0141171	0	0.000597319
Temperate Grasslands, Savannas & Shrublands	0.149047	0.270792	0.0988838	0.190228
Temperate Grasslands, Savannas & Shrublands	0.000182648	0.000248288	0	7.1347e-05
Montane Grasslands & Shrublands	0.0242946	0.0957554	0.00206281	0.0132524
Deserts & Xeric Shrublands	0.070048	0.152632	0.0462728	0.136013
Montane Grasslands & Shrublands	0.0218237	0.0605572	0	9.11854e-05
Temperate Grasslands, Savannas & Shrublands	5.21648e-06	0.000789428	0	0.000432968
Temperate Grasslands, Savannas & Shrublands	0.00523427	0.0354518	0.00497352	0.0167572
Temperate Conifer Forests	0.00620853	0.0133333	0.000221169	0.00200632
Temperate Broadleaf & Mixed Forests	0.00610066	0.0141417	0	0.00536519
Temperate Broadleaf & Mixed Forests	0.00999042	0.0132567	0	0
Temperate Broadleaf & Mixed Forests	0.000208333	0.0179167	0	0.0122917
Temperate Broadleaf & Mixed Forests	0.01	0.01	0	0
Temperate Broadleaf & Mixed Forests	0	0.0261742	0	0.0197872
Temperate Broadleaf & Mixed Forests	0	0.0226401	0	0.0173304
Temperate Broadleaf & Mixed Forests	0	0.020018	0	0.0133513
Temperate Broadleaf & Mixed Forests	0.00333333	0.00666667	0	0.00333333
Temperate Conifer Forests	0.00616173	0.0317372	0.0033501	0.0106124
Boreal Forests/Taiga	0.0356177	0.0954245	0.0226066	0.0476323
Temperate Conifer Forests	0.0448484	0.145207	0.029288	0.0999653
Temperate Broadleaf & Mixed Forests	0.000549949	0.0104806	5.09684e-07	0.00400153
Temperate Broadleaf & Mixed Forests	6.71495e-05	0.00086389	0	0.000241437
Boreal Forests/Taiga	0.0106007	0.0282715	0.00808915	0.00165804
Temperate Broadleaf & Mixed Forests	0.00049789	0.0114886	0	0.0114886
Temperate Broadleaf & Mixed Forests	0.000795592	0.00974789	0.000291365	0.00318539
Boreal Forests/Taiga	0.0565574	0.170523	0	0.0029614
Boreal Forests/Taiga	0.0332508	0.102043	0.0222108	0.0431441
Temperate Broadleaf & Mixed Forests	0.000573295	0.000316884	0	0
Temperate Conifer Forests	0.0907586	0.208613	0.0485529	0.125554
Flooded Grasslands & Savannas	0.195189	0.328387	0.146295	0.246878
Temperate Broadleaf & Mixed Forests	0.00783655	0.0170501	0.000237895	0.00139938
Boreal Forests/Taiga	0.10519	0.235566	0.0357756	0.0848811
Boreal Forests/Taiga	0.0416142	0.127186	0.0222389	0.0578207
Boreal Forests/Taiga	0.0294538	0.086465	0.000291317	0.0266863
Flooded Grasslands & Savannas	0.131509	0.236187	0.0791195	0.168475
Boreal Forests/Taiga	0.00224932	0.0501837	5.72117e-05	0.0023788
Boreal Forests/Taiga	0.0415665	0.127919	0	0
Temperate Broadleaf & Mixed Forests	0.00173375	0.0204076	0.00173375	0.0176729
Temperate Broadleaf & Mixed Forests	0.0121244	0.068794	0.00879108	0.0426555
Temperate Broadleaf & Mixed Forests	0.0244249	0.0626526	0.0178286	0.0458509
Temperate Grasslands, Savannas & Shrublands	0.0348473	0.0736253	0.027354	0.0598562
Temperate Broadleaf & Mixed Forests	0.0067737	0.006	0.00151988	0.000492355
Temperate Broadleaf & Mixed Forests	0.0793627	0.137851	0.0555801	0.0931618
Temperate Broadleaf & Mixed Forests	0.0106433	0.0453304	0.0074269	0.029
Temperate Broadleaf & Mixed Forests	0	0.0067673	0	0.0067673
Temperate Broadleaf & Mixed Forests	0.00352941	0.0210662	0.00352941	0.0210417
Temperate Broadleaf & Mixed Forests	0.0483194	0.111569	0.00696379	0.0552925
Boreal Forests/Taiga	0.0553759	0.102624	0.0108511	0.029305
Boreal Forests/Taiga	0.0157284	0.0756296	0.00333333	0
Temperate Broadleaf & Mixed Forests	0.0319076	0.0879116	0.0244779	0.0539558
Temperate Broadleaf & Mixed Forests	0.0117757	0.0377882	0.00844237	0.0325857
Temperate Broadleaf & Mixed Forests	0.0171795	0.0536264	0.00666667	0.0394505
Temperate Broadleaf & Mixed Forests	0.0211667	0.073	0.00333333	0.0396667
Temperate Broadleaf & Mixed Forests	0.0180556	0.045	0.0141667	0.0297222
Deserts & Xeric Shrublands	0	0.0224412	0	0.0224412
Temperate Grasslands, Savannas & Shrublands	0.00152921	0.0262371	0	0.0141581
Deserts & Xeric Shrublands	0.0620895	0.135059	0.06173	0.131231
Deserts & Xeric Shrublands	0.00241883	0.0119426	0.00241883	0.0119426
Temperate Conifer Forests	0.00252938	0.00741497	0	0.00257267
Temperate Broadleaf & Mixed Forests	0.0166667	0.0466667	0.00333333	0.0266667
Temperate Broadleaf & Mixed Forests	0.0207699	0.0251993	0.01	0.0166667
Temperate Broadleaf & Mixed Forests	0.00260802	0.00651235	0	0.00384259
Temperate Grasslands, Savannas & Shrublands	0.0415777	0.175065	0.00399763	0.105314
Temperate Broadleaf & Mixed Forests	0.0266667	0.0534167	0.0138333	0.0365
Temperate Grasslands, Savannas & Shrublands	0	0.000797182	0	0.000493141
Temperate Grasslands, Savannas & Shrublands	0.00264854	0.025569	0	0.00916415
Temperate Grasslands, Savannas & Shrublands	0	0.000261194	0	0
Deserts & Xeric Shrublands	0.0379348	0.0602536	0.0318841	0.0598913
Temperate Grasslands, Savannas & Shrublands	0.012682	0.0666667	0	0.00195402
Tropical & Subtropical Moist Broadleaf Forests	0.000970696	0.0108562	0.000347985	0.00194139
Tropical & Subtropical Moist Broadleaf Forests	0.0356422	0.0977778	0.022108	0.0757407
Tropical & Subtropical Moist Broadleaf Forests	0.0214176	0.0618439	0.0195069	0.0470365
Tropical & Subtropical Dry Broadleaf Forests	0.0427693	0.0955894	0.0178517	0.0683904
Tropical & Subtropical Moist Broadleaf Forests	0.0502461	0.167638	0.0492049	0.156933
Tropical & Subtropical Dry Broadleaf Forests	0.0182864	0.126901	0.00779343	0.0534507
Tropical & Subtropical Dry Broadleaf Forests	0.0717339	0.202744	0.0446144	0.0921129
Montane Grasslands & Shrublands	0.00557074	0.00984561	0.00012655	0.000306252
Temperate Conifer Forests	0.000898693	0.00360294	0	0
Tropical & Subtropical Moist Broadleaf Forests	0.0411677	0.153997	0.0217141	0.104746
Tropical & Subtropical Moist Broadleaf Forests	0.0313484	0.13546	0.0171612	0.102127
Tropical & Subtropical Moist Broadleaf Forests	0.0529268	0.130918	0.0363066	0.0949826
Tropical & Subtropical Moist Broadleaf Forests	0.0231441	0.107045	0.0169703	0.0769236
Tropical & Subtropical Moist Broadleaf Forests	0.000219079	0.00191348	0.000219079	0.00176373
Tropical & Subtropical Moist Broadleaf Forests	0.0317105	0.0762213	0.0242544	0.0659008
Tropical & Subtropical Moist Broadleaf Forests	0.0302354	0.110782	0.0238983	0.0745669
Tropical & Subtropical Moist Broadleaf Forests	0.000106589	0.00281008	0	0.00172481
Tropical & Subtropical Moist Broadleaf Forests	0.029376	0.0630958	0.0196417	0.0626127
Tropical & Subtropical Moist Broadleaf Forests	0.0555087	0.0992636	0.0395979	0.0838808
Tropical & Subtropical Dry Broadleaf Forests	0.0616075	0.199199	0.0400215	0.10771
Tropical & Subtropical Dry Broadleaf Forests	0.0249319	0.0849319	0.00663942	0.0515985
Tropical & Subtropical Dry Broadleaf Forests	0.0710417	0.162225	0.04241	0.103234
Tropical & Subtropical Moist Broadleaf Forests	0.00309555	0.00476005	0.00307393	0.00311284
Tropical & Subtropical Moist Broadleaf Forests	0.035994	0.0918984	0.0247982	0.0675037
Tropical & Subtropical Dry Broadleaf Forests	0.0419119	0.11024	0.022291	0.0617614
Tropical & Subtropical Grasslands, Savannas & Shrublands	0.126775	0.289891	0.0703831	0.131705
Tropical & Subtropical Dry Broadleaf Forests	0.0820231	0.199324	0.0503519	0.142227
Tropical & Subtropical Dry Broadleaf Forests	0.0276276	0.164452	0.0133559	0.0621847
Tropical & Subtropical Dry Broadleaf Forests	0.0478233	0.136403	0.0289891	0.0751726
Tropical & Subtropical Moist Broadleaf Forests	0.00199741	0.0223995	0.000667964	0.0110636
Montane Grasslands & Shrublands	0.00550774	0.00957342	0.000841827	0.00150623
Tropical & Subtropical Moist Broadleaf Forests	0.000255319	0.00493617	0.00012766	0.00183688
Tropical & Subtropical Dry Broadleaf Forests	0.0661613	0.217064	0.0438869	0.113141
Tropical & Subtropical Moist Broadleaf Forests	0.000192308	0.0123504	0	0.00324786
Tropical & Subtropical Moist Broadleaf Forests	0.0794222	0.163028	0.0665377	0.161972
Tropical & Subtropical Moist Broadleaf Forests	0.0799887	0.1342	0.0553491	0.103682
Tropical & Subtropical Moist Broadleaf Forests	0.0885507	0.165435	0.0673551	0.137355
Tropical & Subtropical Dry Broadleaf Forests	0.0462403	0.143866	0.0385595	0.100107
Tropical & Subtropical Moist Broadleaf Forests	0.0003125	0.00206019	0	0.000532407
Tropical & Subtropical Moist Broadleaf Forests	0.0771447	0.30022	0.0771447	0.299432
Tropical & Subtropical Dry Broadleaf Forests	0.0606122	0.176276	0.0518027	0.119966
Tropical & Subtropical Dry Broadleaf Forests	0.0315504	0.12186	0.014186	0.0630233
Tropical & Subtropical Dry Broadleaf Forests	0.0470869	0.0891767	0.0151065	0.0567415
Tropical & Subtropical Dry Broadleaf Forests	0.0161198	0.0955208	0.00369792	0.066849
Mangroves	0.102	0.14303	0.0289091	0.0462424
Tropical & Subtropical Moist Broadleaf Forests	0.00443831	0.0155801	0.00438306	0.0155801
Deserts & Xeric Shrublands	0.0727273	0.19197	0.059697	0.115758
Tropical & Subtropical Dry Broadleaf Forests	0.0996791	0.271301	0.0504278	0.124724
Tropical & Subtropical Dry Broadleaf Forests	0.120182	0.245856	0.0668124	0.107004
Tropical & Subtropical Moist Broadleaf Forests	0.000207156	0.0248211	0	0.010452
Tropical & Subtropical Dry Broadleaf Forests	0.0600783	0.157859	0.0368146	0.0842124
Tropical & Subtropical Moist Broadleaf Forests	0.0335072	0.055942	0.0287536	0.0434203
Tropical & Subtropical Dry Broadleaf Forests	0.0556624	0.158424	0.0286538	0.0868162
Tropical & Subtropical Moist Broadleaf Forests	0.205318	0.351011	0.169775	0.312022
Tropical & Subtropical Moist Broadleaf Forests	0.0379592	0.09839	0.0310431	0.0750794
Tropical & Subtropical Moist Broadleaf Forests	0.0750786	0.157138	0.0741352	0.148475
Tropical & Subtropical Moist Broadleaf Forests	0.0643771	0.153232	0.039798	0.105892
Tropical & Subtropical Dry Broadleaf Forests	0.0319444	0.110208	0.009375	0.0603472
Tropical & Subtropical Dry Broadleaf Forests	0.0575	0.149033	0.0296667	0.1
Flooded Grasslands & Savannas	0.175115	0.268991	0.0451453	0.124086
Tropical & Subtropical Moist Broadleaf Forests	0.23991	0.288559	0.0633333	0.171982
Tropical & Subtropical Moist Broadleaf Forests	0.0916429	0.283183	0.0916111	0.273556
Tropical & Subtropical Dry Broadleaf Forests	0.189585	0.326075	0.103763	0.158157
Deserts & Xeric Shrublands	0.0815657	0.249242	0.0272222	0.108182
Tropical & Subtropical Moist Broadleaf Forests	0.0681249	0.119596	0.0663757	0.11235
Tropical & Subtropical Moist Broadleaf Forests	0.00333333	0.0133333	0.00333333	0.0133333
Tropical & Subtropical Moist Broadleaf Forests	0.0383333	0.0366667	0.0383333	0.0358333
Tropical & Subtropical Moist Broadleaf Forests	0.032	0.0366667	0.0304912	0.0338947
Tropical & Subtropical Moist Broadleaf Forests	0	0	0	0
Tropical & Subtropical Moist Broadleaf Forests	0.0428125	0.0614583	0.0428125	0.0614583
Tropical & Subtropical Moist Broadleaf Forests	0.00694444	0.0390741	0.00694444	0.0390741
Tropical & Subtropical Moist Broadleaf Forests	0.014554	0.00896714	0.014554	0.00896714
Tropical & Subtropical Moist Broadleaf Forests	0.00925926	0.0233333	0.00925926	0.0233333
Tropical & Subtropical Moist Broadleaf Forests	0.000116959	0.00988304	0.000116959	0.00988304
Tropical & Subtropical Moist Broadleaf Forests	7.40741e-05	0.014183	7.40741e-05	0.014183
Tropical & Subtropical Moist Broadleaf Forests	0.0438496	0.0665308	0.0438496	0.0662047
Tropical & Subtropical Moist Broadleaf Forests	0.0146797	0.0331765	0.0146797	0.0331765
Tropical & Subtropical Moist Broadleaf Forests	0.00137951	0.00112493	0.00137951	0.00100059
Tropical & Subtropical Moist Broadleaf Forests	0.00207483	0.000680272	0.00207483	0.000680272
Tropical & Subtropical Moist Broadleaf Forests	0.0129933	0.00375228	0.0129933	0.00348512
Tropical & Subtropical Moist Broadleaf Forests	0.0112632	0.0295439	0.0112632	0.0295439
Tropical & Subtropical Moist Broadleaf Forests	0.000193721	0.000654643	0	0.000641283
Tropical & Subtropical Moist Broadleaf Forests	0.000285088	0.0029386	0.000285088	0.00179825
Tropical & Subtropical Dry Broadleaf Forests	0.0601826	0.0691857	0.0244977	0.0361644
Tropical & Subtropical Moist Broadleaf Forests	0	0.00743961	0	0.00743961
Tropical & Subtropical Moist Broadleaf Forests	0.00027027	0.00225225	0.00018018	0.00225225
Temperate Broadleaf & Mixed Forests	0.0233333	0.05	0	0.03
Temperate Broadleaf & Mixed Forests	0.0133333	0.03	0	0
Temperate Broadleaf & Mixed Forests	0.0233333	0.05	0	0.03
Temperate Broadleaf & Mixed Forests	0	0	0	0
Temperate Broadleaf & Mixed Forests	0.01	0.0422222	0.01	0.0255556
Temperate Broadleaf & Mixed Forests	0.0395	0.121286	0.0149048	0.0960238
Temperate Broadleaf & Mixed Forests	0.037259	0.117479	0.0174105	0.0902066
Temperate Broadleaf & Mixed Forests	0.0768182	0.196162	0.0473232	0.148232
Temperate Broadleaf & Mixed Forests	0.0224658	0.0878995	0.00694064	0.0721461
Temperate Broadleaf & Mixed Forests	0.0375	0.149792	0.0241667	0.0923958
Temperate Broadleaf & Mixed Forests	0.0491342	0.181515	0.0325974	0.116234
Temperate Broadleaf & Mixed Forests	0.123632	0.303077	0.0960256	0.191667
Tropical & Subtropical Moist Broadleaf Forests	0.000199046	0.00106748	0.000199046	0.00105658
Tropical & Subtropical Moist Broadleaf Forests	0	0	0	0
Temperate Conifer Forests	0.00439245	0.0175069	0.000583648	0.00483774
Tropical & Subtropical Moist Broadleaf Forests	0.0514603	0.114032	0.0397725	0.0939947
Tropical & Subtropical Moist Broadleaf Forests	0.0932548	0.239327	0.055275	0.171706
Mediterranean Forests, Woodlands & Scrub	0	0.0488278	0	0
Deserts & Xeric Shrublands	0.00303333	0.0552167	0.00303333	0.0520167
Temperate Broadleaf & Mixed Forests	0.0056383	0.0109309	0.000429965	0.00629876
Temperate Broadleaf & Mixed Forests	0.0137643	0.0299469	0.000204644	0.0201043
Temperate Conifer Forests	0.00389723	0.00947249	0.000318327	0.00389268
Tropical & Subtropical Grasslands, Savannas & Shrublands	0.000193532	0.00530974	0	0.000111533
Tropical & Subtropical Grasslands, Savannas & Shrublands	0.00233333	0.0318889	0	0.004
Temperate Grasslands, Savannas & Shrublands	0.0203774	0.0692872	0.000607966	0.0508386
Boreal Forests/Taiga	0.01553	0.0739039	0.0079674	0.0382146
Montane Grasslands & Shrublands	0.00819355	0.00937634	0.00154839	0.00468817
Montane Grasslands & Shrublands	0.000522702	0.000850498	0.000447398	0.000456257
Temperate Broadleaf & Mixed Forests	0.0135888	0.0306766	0.000223053	0.0200199
Tropical & Subtropical Grasslands, Savannas & Shrublands	0.000238463	0.00267361	0	0
Deserts & Xeric Shrublands	0.0154032	0.0269325	0.0151516	0.0247098
Temperate Conifer Forests	0.0133523	0.0196996	0.00655061	0.0140322
Mediterranean Forests, Woodlands & Scrub	0.0137991	0.0697357	0.000217164	0.0218263
Temperate Broadleaf & Mixed Forests	0	1.36893e-05	0	0
Tropical & Subtropical Grasslands, Savannas & Shrublands	0.0253294	0.0469724	0.00200631	0.00425969
Deserts & Xeric Shrublands	0.00690026	0.0199559	0.00608486	0.0166416
Tropical & Subtropical Grasslands, Savannas & Shrublands	0.00321176	0.0206376	0.0025352	0.0106684
Montane Grasslands & Shrublands	0.0527591	0.108324	0.0113794	0.00898683
Mediterranean Forests, Woodlands & Scrub	0.0554906	0.115675	0.00886667	0.0171321
Mediterranean Forests, Woodlands & Scrub	0.000514694	0.0127237	0	0.00207907
Deserts & Xeric Shrublands	0.000231214	0.00198073	0.000231214	0.00195568
Mediterranean Forests, Woodlands & Scrub	0.0456948	0.123478	0.0114336	0.0184037
Mediterranean Forests, Woodlands & Scrub	0.0737984	0.0931318	0.00528018	0.00530011
Tropical & Subtropical Moist Broadleaf Forests	1.09852e-05	0.0101579	1.09852e-05	0.00984277
Temperate Broadleaf & Mixed Forests	0.0412281	0.0784211	0.00666667	0.0133333
Tropical & Subtropical Grasslands, Savannas & Shrublands	0.0197877	0.100891	0.0196806	0.0843413
Temperate Conifer Forests	0.00810221	0.00126628	0.00015625	3.25521e-06
Tropical & Subtropical Moist Broadleaf Forests	0	0	0	0
Temperate Broadleaf & Mixed Forests	0.00280992	0.0144298	0	0.0113581
Temperate Broadleaf & Mixed Forests	0.010602	0.0184253	3.55872e-05	0.013452
Deserts & Xeric Shrublands	0.0061685	0.0307528	0.0061685	0.0288952
Deserts & Xeric Shrublands	0.0230854	0.0479333	0.0230854	0.046917
Temperate Grasslands, Savannas & Shrublands	0.0174478	0.0896442	5.5438e-06	0.0268053
Temperate Broadleaf & Mixed Forests	0.0342984	0.126049	0	0.00236069
Temperate Broadleaf & Mixed Forests	0.0576697	0.137929	0.00018688	0.017193
Deserts & Xeric Shrublands	0.00937583	0.0373466	0.00342098	0.0336892
Deserts & Xeric Shrublands	0.00506765	0.0358549	0.00506765	0.0345572
Tropical & Subtropical Moist Broadleaf Forests	0	0.00455026	0	0.00201058
Temperate Broadleaf & Mixed Forests	0.00405539	0.0192087	0	0.0104847
Tropical & Subtropical Dry Broadleaf Forests	0.00788377	0.0399671	0	0.0157566
Tropical & Subtropical Moist Broadleaf Forests	0.0643478	0.0548696	0.064	0.0522899
Temperate Conifer Forests	0.00759076	0.00910891	0	0
Temperate Conifer Forests	0.0133872	0.0197154	0.00657233	0.0140542
Temperate Conifer Forests	0.00468959	0.00489885	9.98524e-06	0.00216506
Temperate Conifer Forests	0.0223752	0.0470395	0.00189899	0.00703902
Deserts & Xeric Shrublands	0.0321929	0.0553176	0.0321929	0.0550284
Temperate Conifer Forests	0.00193506	0.000793919	3.75375e-06	0
Deserts & Xeric Shrublands	0.0131889	0.0549845	0.0114138	0.0481527
Temperate Broadleaf & Mixed Forests	0.00134462	0.0133087	0.000375601	0.00603812
Deserts & Xeric Shrublands	0.00241883	0.0119426	0.00241883	0.0119426
Temperate Broadleaf & Mixed Forests	0.0106433	0.0453304	0.0074269	0.029
Temperate Broadleaf & Mixed Forests	0.00200101	0.0047642	0.000567119	0.00152137
Deserts & Xeric Shrublands	0.00253587	0.00438789	0.000391629	0.00138117
Tropical & Subtropical Moist Broadleaf Forests	0	0	0	0
Tropical & Subtropical Moist Broadleaf Forests	0	0	0	0
Deserts & Xeric Shrublands	0.117133	0.155733	0.0631333	0.0868
Tropical & Subtropical Moist Broadleaf Forests	1.82149e-05	0.00192168	1.82149e-05	0.00192168
Tropical & Subtropical Moist Broadleaf Forests	0	0.0251282	0	0.0151282
Tropical & Subtropical Moist Broadleaf Forests	0.000283019	0.00150943	0.000283019	0.00132075
Tropical & Subtropical Dry Broadleaf Forests	0.0228889	0.0347778	0.002	0.00877778
Tropical & Subtropical Moist Broadleaf Forests	0.0112752	0.120418	0.00664068	0.118075
Tropical & Subtropical Moist Broadleaf Forests	0.01	0.035	0.005	0.0291667
Tropical & Subtropical Grasslands, Savannas & Shrublands	0.000340821	0.000382133	0	7.48774e-05
Tropical & Subtropical Moist Broadleaf Forests	0.00772277	0.054527	0.00233773	0.0231243
Flooded Grasslands & Savannas	0.0539627	0.207879	0	0.0827273
Tropical & Subtropical Grasslands, Savannas & Shrublands	0.00221457	0.0135629	0.00171572	0.0078731
Tropical & Subtropical Moist Broadleaf Forests	0	0.0434647	0	0.0365637
Temperate Broadleaf & Mixed Forests	0.00186618	0.00147118	0.000397017	0.000689238
Temperate Grasslands, Savannas & Shrublands	0.0119167	0.0174583	0	0
Temperate Broadleaf & Mixed Forests	0.00396407	0.00558486	0.00334862	7.64526e-06
Tropical & Subtropical Moist Broadleaf Forests	0.0546414	0.0690295	0.0532489	0.0684388
Mangroves	0.00326556	0.0303081	0	0.000197166
Tropical & Subtropical Grasslands, Savannas & Shrublands	0	0.0138911	0	0.0138666
Deserts & Xeric Shrublands	2.95858e-05	0.00297675	2.95858e-05	0.00283349
Tropical & Subtropical Grasslands, Savannas & Shrublands	0.0371975	0.107264	0.0281741	0.0753574
Tropical & Subtropical Grasslands, Savannas & Shrublands	0.0634132	0.168339	0.0359155	0.137886
Tropical & Subtropical Grasslands, Savannas & Shrublands	0.0413506	0.127638	0.0145301	0.101658
Tropical & Subtropical Grasslands, Savannas & Shrublands	0.0217911	0.0898967	0.00786347	0.0763631
Tropical & Subtropical Grasslands, Savannas & Shrublands	0.018478	0.109797	0.00262272	0.0903258
Tropical & Subtropical Grasslands, Savannas & Shrublands	0.00308032	0.0195057	0.000161812	0.0156517
Tropical & Subtropical Grasslands, Savannas & Shrublands	9.93357e-06	0.00841539	9.93357e-06	0.004854
Tropical & Subtropical Grasslands, Savannas & Shrublands	0.00912127	0.0449638	0.00429507	0.0389646
Tropical & Subtropical Grasslands, Savannas & Shrublands	0.00111042	0.00802448	6.82292e-05	0.00618437
Tropical & Subtropical Grasslands, Savannas & Shrublands	0.00250261	0.00965348	0.00172931	0.00839794
Tropical & Subtropical Grasslands, Savannas & Shrublands	0.0275789	0.0664943	0.00816337	0.0617254
Tropical & Subtropical Grasslands, Savannas & Shrublands	7.47384e-05	0.00128052	7.47384e-05	0.000530643
Tropical & Subtropical Grasslands, Savannas & Shrublands	0	0.000600586	0	0
Tropical & Subtropical Grasslands, Savannas & Shrublands	0	0.00910256	0	0
Tropical & Subtropical Grasslands, Savannas & Shrublands	0.0222192	0.0470157	0.00677781	0.0250381
Tropical & Subtropical Grasslands, Savannas & Shrublands	0.0181486	0.0887226	0.00642037	0.051004
Montane Grasslands & Shrublands	0.0229308	0.0368156	2.7571e-05	0.00894679
Tropical & Subtropical Grasslands, Savannas & Shrublands	0	0	0	0
Tropical & Subtropical Grasslands, Savannas & Shrublands	0.0171879	0.0806282	0.00455014	0.0350099
Montane Grasslands & Shrublands	0.00660901	0.0590937	0.00550811	0.0239532
Tropical & Subtropical Grasslands, Savannas & Shrublands	0.0233333	0.0874359	0.0233333	0.0774359
Tropical & Subtropical Grasslands, Savannas & Shrublands	0.00478036	0.0598708	0.00478036	0.0564599
Tropical & Subtropical Grasslands, Savannas & Shrublands	0.0119209	0.029661	0.00531073	0.00299435
Tropical & Subtropical Moist Broadleaf Forests	0	0.000373528	0	0.000373528
Tropical & Subtropical Grasslands, Savannas & Shrublands	0.0158957	0.0434014	0.0120862	0.0278231
Tropical & Subtropical Grasslands, Savannas & Shrublands	0.00365079	0.0141043	0.00269841	0.00768707
Tropical & Subtropical Grasslands, Savannas & Shrublands	0.0158467	0.0449911	0.0104991	0.0303922
Tropical & Subtropical Moist Broadleaf Forests	0.0340924	0.0805116	0	0.00252475
Tropical & Subtropical Grasslands, Savannas & Shrublands	0.0600725	0.106473	0.0413527	0.0705797
Tropical & Subtropical Dry Broadleaf Forests	3.25203e-06	0.00038374	3.25203e-06	6.82927e-05
Tropical & Subtropical Moist Broadleaf Forests	0.000832436	0.000570506	0	0
Tropical & Subtropical Moist Broadleaf Forests	8.5639e-05	0	8.5639e-05	0
Tropical & Subtropical Moist Broadleaf Forests	0.00209087	0.0109875	0.00209087	0.0104775
Tropical & Subtropical Moist Broadleaf Forests	0.0050954	0.00558923	0.000482604	0.00241863
Deserts & Xeric Shrublands	0	0.00219761	0	0
Montane Grasslands & Shrublands	0.000763889	0.00176215	0	0
Tropical & Subtropical Dry Broadleaf Forests	1.23916e-05	0.00871128	1.23916e-05	0.00189591
Tropical & Subtropical Moist Broadleaf Forests	0.00962963	0.0412037	0.00944444	0.0271296
Tropical & Subtropical Moist Broadleaf Forests	3.96462e-05	0.00981092	0	0
Tropical & Subtropical Moist Broadleaf Forests	0	0	0	0
Tropical & Subtropical Grasslands, Savannas & Shrublands	0.0100901	0.0460811	0.00693694	0.039527
Tropical & Subtropical Grasslands, Savannas & Shrublands	0	0.0125277	0	0.0125277
Tropical & Subtropical Grasslands, Savannas & Shrublands	0	0.00858156	0	0.00858156
Tropical & Subtropical Grasslands, Savannas & Shrublands	0	0.000787933	0	0
Montane Grasslands & Shrublands	0.087285	0.199282	0.000193437	0.0184594
Tropical & Subtropical Grasslands, Savannas & Shrublands	0.0011271	0.0266427	0.0011271	0.0213749
Tropical & Subtropical Grasslands, Savannas & Shrublands	0.108342	0.196933	0.0880803	0.151925
Tropical & Subtropical Grasslands, Savannas & Shrublands	0.0192432	0.0751902	0.0184036	0.0667122
Tropical & Subtropical Grasslands, Savannas & Shrublands	0.0912096	0.162186	0.0798631	0.124011
Tropical & Subtropical Grasslands, Savannas & Shrublands	0.025774	0.133889	0.0219306	0.10503
Tropical & Subtropical Grasslands, Savannas & Shrublands	0.0448501	0.118038	0.0441173	0.0986789
Tropical & Subtropical Grasslands, Savannas & Shrublands	0.0789826	0.108635	0.0668613	0.0932708
Tropical & Subtropical Grasslands, Savannas & Shrublands	0.0781204	0.165656	0.0617619	0.144533
Flooded Grasslands & Savannas	0.135179	0.311297	0.00737728	0.0742345
Tropical & Subtropical Grasslands, Savannas & Shrublands	0.0520839	0.163966	0.0236217	0.130302
Tropical & Subtropical Moist Broadleaf Forests	0.00289656	0.0330639	0.00230809	0.0313652
Tropical & Subtropical Grasslands, Savannas & Shrublands	0.0132399	0.0884424	0	0.021568
Tropical & Subtropical Grasslands, Savannas & Shrublands	0.0415238	0.15619	0.0148571	0.127143
Tropical & Subtropical Grasslands, Savannas & Shrublands	0.02125	0.102708	0.0142487	0.0783018
Tropical & Subtropical Grasslands, Savannas & Shrublands	0.00306931	0.0345215	0	0.00336634
Tropical & Subtropical Grasslands, Savannas & Shrublands	0	0.000373906	0	0
Tropical & Subtropical Moist Broadleaf Forests	0.0346948	0.0389202	0.0346714	0.033392
Tropical & Subtropical Dry Broadleaf Forests	0.00492754	0.0223602	0	0.0104141
Temperate Broadleaf & Mixed Forests	7.04722e-05	0.0108809	0	0.000852713
Mediterranean Forests, Woodlands & Scrub	0.000759702	0.0301767	0	0.00251992
Tropical & Subtropical Grasslands, Savannas & Shrublands	0.023185	0.0405916	0.00631014	0.0232907
Tropical & Subtropical Grasslands, Savannas & Shrublands	0.0118689	0.0434194	0.00490105	0.022115
Tropical & Subtropical Moist Broadleaf Forests	0.0535472	0.106045	0.00747326	0.0596168
Tropical & Subtropical Grasslands, Savannas & Shrublands	0.0255928	0.0644855	0.00252796	0.0329888
Tropical & Subtropical Grasslands, Savannas & Shrublands	0.00473145	0.0289203	0.00473145	0.02299
Tropical & Subtropical Grasslands, Savannas & Shrublands	0.00714882	0.0346546	0.00343996	0.0163931
Tropical & Subtropical Grasslands, Savannas & Shrublands	0.011596	0.0414865	0	0.00636571
Tropical & Subtropical Grasslands, Savannas & Shrublands	0.0172836	0.0272376	0.0078453	0.0139503
Tropical & Subtropical Grasslands, Savannas & Shrublands	0.0128846	0.00333333	0.0128846	0
Deserts & Xeric Shrublands	0.18	0.348889	0.017037	0.0614815
Tropical & Subtropical Dry Broadleaf Forests	0.0275163	0.130327	0.0134641	0.0766667
Tropical & Subtropical Moist Broadleaf Forests	0.0143137	0.0158824	0.0143137	0.0158824
Tropical & Subtropical Dry Broadleaf Forests	0.00314103	0.0250641	0	0.0198718
Tropical & Subtropical Dry Broadleaf Forests	0.0110256	0.0517949	0	0.0353846
Tropical & Subtropical Dry Broadleaf Forests	0	0.027619	0	0.00952381
Tropical & Subtropical Dry Broadleaf Forests	0	0.0216667	0	0.00666667
Tropical & Subtropical Moist Broadleaf Forests	0.0419264	0.0183117	0.040974	0.0155411
Tropical & Subtropical Dry Broadleaf Forests	0.0696255	0.089588	0	0.0133333
Tropical & Subtropical Dry Broadleaf Forests	0.0945528	0.137317	0.00195122	0.0171138
Tropical & Subtropical Dry Broadleaf Forests	0.0435362	0.0566667	0	0.00988406
Tropical & Subtropical Dry Broadleaf Forests	0.0286667	0.123556	0.00788889	0.0586667
Tropical & Subtropical Dry Broadleaf Forests	0	0.0408571	0	0.00466667
Tropical & Subtropical Dry Broadleaf Forests	0.0366667	0.107746	0.00267606	0.0180282
Tropical & Subtropical Dry Broadleaf Forests	0.0361667	0.0578333	0	0.0225
Tropical & Subtropical Dry Broadleaf Forests	0.0134906	0.0975157	0.00748428	0.0540252
Tropical & Subtropical Dry Broadleaf Forests	0.0869697	0.153788	0.0268182	0.0371212
Tropical & Subtropical Dry Broadleaf Forests	0.0241481	0.068	0.00355556	0.0434815
Tropical & Subtropical Dry Broadleaf Forests	0.0954167	0.136042	0.00916667	0.02
Mediterranean Forests, Woodlands & Scrub	0.00150943	0.0125157	0	0.00245283
Mediterranean Forests, Woodlands & Scrub	0.00194444	0.0219444	0.000208333	0
Temperate Broadleaf & Mixed Forests	0.0317241	0.0703448	0.01	0.0454023
Temperate Broadleaf & Mixed Forests	0	0	0	0
Temperate Broadleaf & Mixed Forests	0.000228168	0.000545973	0	0
Tropical & Subtropical Moist Broadleaf Forests	0.0277797	0.0484535	0.0256151	0.0483336
Deserts & Xeric Shrublands	0.00909679	0.0342851	0.00765073	0.0314576
Mediterranean Forests, Woodlands & Scrub	0.0132275	0.0395062	0.00015873	0.0114109
Temperate Broadleaf & Mixed Forests	0.000617197	0.00442403	0.000393404	0.00438398
Temperate Broadleaf & Mixed Forests	0.00031746	0.00536508	0	0.00222222
Temperate Broadleaf & Mixed Forests	0.0218013	0.0470609	0.00902244	0.0199872
Tropical & Subtropical Grasslands, Savannas & Shrublands	0.000140667	0.00974237	0	0.00635056
Tropical & Subtropical Grasslands, Savannas & Shrublands	0	0.00370263	0	4.35414e-05
Tropical & Subtropical Grasslands, Savannas & Shrublands	0	0.0110124	0	2.29568e-06
Tropical & Subtropical Grasslands, Savannas & Shrublands	7.58869e-06	0.0122557	0	0.00401062
Tropical & Subtropical Grasslands, Savannas & Shrublands	0	0.00331172	0	0
Tropical & Subtropical Grasslands, Savannas & Shrublands	0	0.0113446	0	0.00230581
Tropical & Subtropical Grasslands, Savannas & Shrublands	0.000657203	0.0228812	0	0.00350683
Tropical & Subtropical Grasslands, Savannas & Shrublands	5.17197e-06	0.00964701	0	9.56814e-05
Montane Grasslands & Shrublands	0.0101154	0.0111795	0	0
Tropical & Subtropical Dry Broadleaf Forests	0.0324561	0.07	0	0.0157895
Temperate Broadleaf & Mixed Forests	0.0242594	0.0362788	0.017653	0.0267517
Tropical & Subtropical Coniferous Forests	0.0074359	0.0312821	0	0.00487179
Tropical & Subtropical Moist Broadleaf Forests	0.0286672	0.0597831	0.0264783	0.0560531
Tropical & Subtropical Moist Broadleaf Forests	0.000593614	0.0010467	0.000530068	0.000999173
Tropical & Subtropical Grasslands, Savannas & Shrublands	0.0236169	0.0880706	0.0115481	0.0694484
Tropical & Subtropical Moist Broadleaf Forests	0.221287	0.369766	0.217719	0.366199
Boreal Forests/Taiga	0.00749065	0.0185799	0.0045899	5.75945e-05
Temperate Broadleaf & Mixed Forests	0.0175129	0.0300216	0.0162586	0.0256185
Tropical & Subtropical Grasslands, Savannas & Shrublands	0.0139841	0.0292133	0.00457512	0.0150048
Mediterranean Forests, Woodlands & Scrub	0.0584983	0.102992	0.00843073	0.0132031
Tropical & Subtropical Moist Broadleaf Forests	0	0	0	0
Tropical & Subtropical Grasslands, Savannas & Shrublands	9.61812e-06	0.000349531	2.84172e-06	0.000276084
Temperate Broadleaf & Mixed Forests	0.0748366	0.172778	0.0630065	0.154194
Tropical & Subtropical Grasslands, Savannas & Shrublands	0.0143758	0.0167825	0.013758	0.0014157
Temperate Conifer Forests	0.0223752	0.0470395	0.00189899	0.00703902
Tropical & Subtropical Grasslands, Savannas & Shrublands	0.0255604	0.0999626	0.0207592	0.0771099
Tropical & Subtropical Dry Broadleaf Forests	0.00995001	0.122368	0.00019796	0.0771426
Tropical & Subtropical Coniferous Forests	0.00850816	0.0316667	0	1.1655e-05
Tropical & Subtropical Grasslands, Savannas & Shrublands	0.00322965	0.0064887	0.00318632	0.00331167
Tropical & Subtropical Moist Broadleaf Forests	0.0358293	0.0635964	0.00487648	0.0389092
Tropical & Subtropical Grasslands, Savannas & Shrublands	0.0112845	0.0261058	0.00684758	0.0105382
Tropical & Subtropical Grasslands, Savannas & Shrublands	0	2.72109e-05	0	0
Tropical & Subtropical Grasslands, Savannas & Shrublands	0.000833333	0.0238462	0.000833333	0.0230769
Tropical & Subtropical Grasslands, Savannas & Shrublands	0.0166667	0.0838889	0.0166667	0.0655556
Temperate Broadleaf & Mixed Forests	0.00138322	0	0	0
Temperate Broadleaf & Mixed Forests	0.00395786	0.00720577	7.02354e-05	0.000144267
Temperate Broadleaf & Mixed Forests	0.00266618	0.00439306	0	9.63391e-06
Mediterranean Forests, Woodlands & Scrub	0.0535296	0.0990884	0.008793	0.0122721
Temperate Broadleaf & Mixed Forests	0.0121171	0.0208559	0	0
Temperate Broadleaf & Mixed Forests	0.00437229	0.000735931	0	0
Temperate Broadleaf & Mixed Forests	0.00156746	0.00424603	0	0
Mediterranean Forests, Woodlands & Scrub	0.100035	0.109895	0.0052007	0.0110297
Temperate Grasslands, Savannas & Shrublands	0.120685	0.189588	0.00333333	0.0128789
Deserts & Xeric Shrublands	0	0.00763889	0	0.00444444
Tropical & Subtropical Moist Broadleaf Forests	0	0	0	0
Tropical & Subtropical Grasslands, Savannas & Shrublands	0	0	0	0
Mediterranean Forests, Woodlands & Scrub	0.0559496	0.117226	0.00882295	0.0154204
Deserts & Xeric Shrublands	0.0135012	0.00410072	0.00371703	2.39808e-05
Mediterranean Forests, Woodlands & Scrub	0.0186022	0.0910081	0.00123656	0.0111828
Mediterranean Forests, Woodlands & Scrub	0	0.000641026	0	0
Mediterranean Forests, Woodlands & Scrub	0.0201709	0.083547	0	0.00384615
Mediterranean Forests, Woodlands & Scrub	0.0326667	0.114	0.009	0.0203333
Temperate Broadleaf & Mixed Forests	0.000333333	0.01375	0	0.003
Temperate Broadleaf & Mixed Forests	0	0.000434783	0	0
Mediterranean Forests, Woodlands & Scrub	0.005	0.045	0	0
Deserts & Xeric Shrublands	0	0.01	0	0.00666667
Deserts & Xeric Shrublands	0	0.00395189	0	0.00395189
Deserts & Xeric Shrublands	0	0.00111608	0	0.00111608
Temperate Grasslands, Savannas & Shrublands	0.06544	0.163547	0.0221867	0.110133
Temperate Broadleaf & Mixed Forests	0.0644387	0.156788	0.0402418	0.118187
Deserts & Xeric Shrublands	0.0334497	0.0751217	0.0314603	0.0639788
Deserts & Xeric Shrublands	0	0.000294118	0	0.000294118
Temperate Conifer Forests	0	0	0	0
Temperate Conifer Forests	0.180541	0.266802	0.143198	0.231441
Deserts & Xeric Shrublands	0	0	0	0
Temperate Grasslands, Savannas & Shrublands	0.0914103	0.237821	0.0614103	0.176026
Temperate Grasslands, Savannas & Shrublands	0.0166667	0.0483333	0.00666667	0.00333333
Deserts & Xeric Shrublands	0.0470048	0.0345411	0.0459903	0.021256
Temperate Broadleaf & Mixed Forests	0	0	0	0
Temperate Grasslands, Savannas & Shrublands	0.0232489	0.0848523	0.00666667	0.071308
Temperate Broadleaf & Mixed Forests	0.000333333	0.0005	0	0
Deserts & Xeric Shrublands	0.00405172	0.0706897	0.00114943	0.0481609
Temperate Conifer Forests	0.170332	0.268047	0.0939606	0.210367
Deserts & Xeric Shrublands	0.0436728	0.0966358	0.032716	0.0899691
Temperate Conifer Forests	0.0195556	0.0771111	0	0.0358889
Temperate Broadleaf & Mixed Forests	0.0305	0.144	0.0293333	0.134167
Temperate Grasslands, Savannas & Shrublands	0.0738333	0.253167	0.013	0.0785
Temperate Broadleaf & Mixed Forests	0.163426	0.324352	0.13537	0.287593
Boreal Forests/Taiga	0.00528583	0.0129968	0.00329536	0.000746288
Temperate Broadleaf & Mixed Forests	0.0260476	0.107143	0.0258571	0.0947143
Deserts & Xeric Shrublands	0.0472361	0.0975038	0.0469112	0.0943989
Deserts & Xeric Shrublands	0.00148148	0.0207992	0.000409357	0.0137427
Tundra	0.00844225	0.0361426	0.00380728	0.0196832
Deserts & Xeric Shrublands	0.0245332	0.0533968	0.0215145	0.0389929
Temperate Grasslands, Savannas & Shrublands	0.00333333	0.03375	0	0
Temperate Grasslands, Savannas & Shrublands	0.0903431	0.2275	0.0670098	0.179902
Tundra	0.0482622	0.130796	0.00207043	0.0264164
Temperate Grasslands, Savannas & Shrublands	0.0847273	0.169636	0.0233333	0.134545
Temperate Grasslands, Savannas & Shrublands	0	0.0232479	0	0
Temperate Conifer Forests	0.00308743	0.0218443	0	0
Temperate Grasslands, Savannas & Shrublands	0.0596296	0.148889	0.0324074	0.125
Temperate Conifer Forests	0.142757	0.235327	0.0760576	0.182702
Temperate Grasslands, Savannas & Shrublands	0.03	0.102727	0.00666667	0.0818182
Deserts & Xeric Shrublands	0	0	0	0
Temperate Grasslands, Savannas & Shrublands	0.00333333	0.0447619	0	0
Temperate Broadleaf & Mixed Forests	0.00666667	0.0573333	0.00666667	0.0546667
Temperate Grasslands, Savannas & Shrublands	0.0413262	0.121111	0.011147	0.0926165
Temperate Conifer Forests	0.0674983	0.134691	3.32668e-05	0.012688
Temperate Broadleaf & Mixed Forests	0.0594444	0.148889	0.0241667	0.106944
Temperate Conifer Forests	0.046	0.142667	0.00333333	0.061
Temperate Conifer Forests	0.00166667	0.00333333	0	0
Tropical & Subtropical Moist Broadleaf Forests	0	0	0	0
Temperate Broadleaf & Mixed Forests	0	0.000629735	0	0
Tropical & Subtropical Grasslands, Savannas & Shrublands	0.0116199	0.0465833	0.0028603	0.0343049
Tropical & Subtropical Moist Broadleaf Forests	0	0	0	0
Montane Grasslands & Shrublands	0.00973103	0.0275927	0.00933718	0.0190336
Temperate Broadleaf & Mixed Forests	0.0296917	0.0748739	0.0235524	0.0660832
Montane Grasslands & Shrublands	0.005573	0.0118785	0.00148353	0.00554794
Tropical & Subtropical Grasslands, Savannas & Shrublands	0.0793599	0.147419	0.00990037	0.0374023
Mediterranean Forests, Woodlands & Scrub	0.0040884	0.0337201	0.000828729	0.0059116
Mediterranean Forests, Woodlands & Scrub	0.000413437	0.0148579	0	0.0135659
Tropical & Subtropical Moist Broadleaf Forests	0.258005	0.331667	0.169816	0.174304
Temperate Broadleaf & Mixed Forests	0.0812623	0.100502	0.0774449	0.0996017
Temperate Broadleaf & Mixed Forests	0.138523	0.225452	0.130904	0.221861
Temperate Conifer Forests	0.0950716	0.187628	0.0606953	0.120348
Tropical & Subtropical Grasslands, Savannas & Shrublands	0.0255604	0.0999626	0.0207592	0.0771099
Tropical & Subtropical Moist Broadleaf Forests	0.00722979	0.0221299	0.000403043	0.00251022
Tropical & Subtropical Grasslands, Savannas & Shrublands	1.18332e-05	0.0189086	0	0.0100874
Tropical & Subtropical Grasslands, Savannas & Shrublands	0.00660481	0.0100893	0	0
Tropical & Subtropical Grasslands, Savannas & Shrublands	0	0	0	0
Tropical & Subtropical Grasslands, Savannas & Shrublands	0	0	0	0
Tropical & Subtropical Grasslands, Savannas & Shrublands	0	0	0	0
Tropical & Subtropical Coniferous Forests	0.0763248	0.062906	0.0717949	0.0510684
Tropical & Subtropical Coniferous Forests	0.00876984	0.0152778	0	0
Mediterranean Forests, Woodlands & Scrub	0.05	0.116667	0.03	0.0666667
Mediterranean Forests, Woodlands & Scrub	0.0266667	0.136667	0	0.0233333
Mediterranean Forests, Woodlands & Scrub	0.00697211	0.0550996	0.0010757	0.0119655
Mediterranean Forests, Woodlands & Scrub	0	0.005	0	0.001
Mediterranean Forests, Woodlands & Scrub	0	0.00632768	0	0.00129944
Temperate Broadleaf & Mixed Forests	0.0395509	0.0878929	0.0373287	0.0842026
Temperate Broadleaf & Mixed Forests	0.0566491	0.102261	0.0463562	0.0972583
Temperate Broadleaf & Mixed Forests	0.0355969	0.037814	0.0355891	0.037814
Temperate Broadleaf & Mixed Forests	0.0288065	0.0519523	0.0251407	0.0459932
Temperate Broadleaf & Mixed Forests	0.0879419	0.169728	0.083967	0.166075
Temperate Broadleaf & Mixed Forests	0.0530852	0.104698	0.0519684	0.103765
Temperate Conifer Forests	0.010404	0.0233333	0.00252525	0.0224242
Temperate Conifer Forests	0.081875	0.181458	0.0654167	0.159167
Temperate Broadleaf & Mixed Forests	0.0847917	0.109792	0.0816667	0.10625
Tropical & Subtropical Moist Broadleaf Forests	0.264286	0.343333	0.180952	0.179048
Temperate Broadleaf & Mixed Forests	0.0439394	0.0842424	0.0406061	0.0809091
Temperate Conifer Forests	0.044856	0.115638	0.0396708	0.091358
Temperate Broadleaf & Mixed Forests	0.100392	0.182745	0.0937255	0.173333
Temperate Broadleaf & Mixed Forests	0.335	0.493333	0.29	0.446667
Temperate Broadleaf & Mixed Forests	0.118095	0.159524	0.0966667	0.139048
Tropical & Subtropical Moist Broadleaf Forests	0.139167	0.22	0.1	0.168333
Tropical & Subtropical Moist Broadleaf Forests	0.0824722	0.132153	0.0824722	0.131458
Tropical & Subtropical Moist Broadleaf Forests	0.0276002	0.0443612	0.0276002	0.0443612
Tropical & Subtropical Dry Broadleaf Forests	0.25329	0.491861	0.0493506	0.0892641
Tropical & Subtropical Dry Broadleaf Forests	0.26	0.51	0.05	0.0983333
Tundra	0.0196987	0.104639	0.00686755	3.13873e-05
Tundra	0.0225744	0.076723	0.000212942	0.000408933
Temperate Broadleaf & Mixed Forests	0.0113445	0.02	0	0
Temperate Broadleaf & Mixed Forests	0	0.0126144	0	0
Tundra	0.0204167	0.0666667	0.00333333	0
Boreal Forests/Taiga	0.00454545	0.0115758	0	0
Tundra	0.00933333	0.04275	0	0
Tundra	0.0669444	0.117014	0.0128472	0.00513889
Boreal Forests/Taiga	0.0336364	0.0854545	0	0
Boreal Forests/Taiga	0.0414136	0.0868617	0.000559796	0.0302403
Boreal Forests/Taiga	0.0568567	0.0890095	0.0541621	0.0419365
Tropical & Subtropical Grasslands, Savannas & Shrublands	0.00248908	0.0584425	0.000240175	0.0384716
Mangroves	0.0833333	0.04	0.01	0.00333333
Deserts & Xeric Shrublands	0	0.00410256	0	0.00410256
Deserts & Xeric Shrublands	0	0.00297619	0	0.00297619
Tropical & Subtropical Moist Broadleaf Forests	0	0	0	0
Tropical & Subtropical Grasslands, Savannas & Shrublands	0.0764269	0.177141	0.0633418	0.130531
Tropical & Subtropical Grasslands, Savannas & Shrublands	0.0384843	0.151387	0.0182787	0.119852
Tropical & Subtropical Grasslands, Savannas & Shrublands	0.0577578	0.147587	0.0373673	0.117709
Tropical & Subtropical Grasslands, Savannas & Shrublands	0.0460836	0.141872	0.0283767	0.116743
Tropical & Subtropical Grasslands, Savannas & Shrublands	0.0375893	0.122232	0.0309623	0.0859722
Temperate Broadleaf & Mixed Forests	0	0	0	0
Temperate Broadleaf & Mixed Forests	0	0	0	0
Temperate Broadleaf & Mixed Forests	0	0	0	0
Tropical & Subtropical Moist Broadleaf Forests	0.00122704	0.00124919	0.00122704	0.00123355
Boreal Forests/Taiga	0.0216667	0.0791026	0.0166667	0.000128205
Temperate Broadleaf & Mixed Forests	0.0189437	0.0503991	0.0156103	0.0495305
Temperate Broadleaf & Mixed Forests	0.0173301	0.058932	0.0146764	0.0580744
Temperate Broadleaf & Mixed Forests	0.0543474	0.0805291	0.0454762	0.0792593
Temperate Broadleaf & Mixed Forests	0.0888235	0.128143	0.0806228	0.128074
Temperate Broadleaf & Mixed Forests	0.12672	0.191813	0.12152	0.189813
Temperate Broadleaf & Mixed Forests	0.0737798	0.106448	0.0676389	0.106379
Temperate Broadleaf & Mixed Forests	0.0519817	0.051311	0.0483333	0.0512093
Temperate Broadleaf & Mixed Forests	0.0648428	0.109717	0.0593154	0.108503
Temperate Broadleaf & Mixed Forests	0.0573577	0.0710976	0.0557317	0.0710976
Temperate Broadleaf & Mixed Forests	0.0255522	0.0366464	0.0255218	0.0366464
Temperate Broadleaf & Mixed Forests	0.0442979	0.038254	0.0396337	0.038254
Temperate Broadleaf & Mixed Forests	0.0642512	0.0838502	0.0584541	0.0833913
Temperate Broadleaf & Mixed Forests	0.0370115	0.0480747	0.0336494	0.0474713
Temperate Broadleaf & Mixed Forests	0.0450243	0.039288	0.0397087	0.0383252
Temperate Broadleaf & Mixed Forests	0.0265104	0.0220312	0.0173438	0.0195312
Temperate Broadleaf & Mixed Forests	0.0417057	0.0468562	0.0417057	0.0457971
Temperate Broadleaf & Mixed Forests	0.0575108	0.06	0.0569048	0.0569264
Temperate Broadleaf & Mixed Forests	0.0251594	0.0385217	0.020029	0.038087
Temperate Broadleaf & Mixed Forests	0.059538	0.102713	0.055496	0.100068
Temperate Broadleaf & Mixed Forests	0.153124	0.272852	0.142797	0.263706
Tropical & Subtropical Moist Broadleaf Forests	0.00324074	0.0151852	0	0
Tropical & Subtropical Dry Broadleaf Forests	0.0557233	0.101918	0	0.0059434
Tropical & Subtropical Dry Broadleaf Forests	0.00666667	0.0641667	0.00333333	0.0358333
Tropical & Subtropical Dry Broadleaf Forests	0.00972222	0.0419444	0	0.0325
Tropical & Subtropical Dry Broadleaf Forests	0.0194444	0.106111	0.00444444	0.0188889
Tropical & Subtropical Dry Broadleaf Forests	0.0853333	0.096	0.00466667	0.0193333
Tropical & Subtropical Dry Broadleaf Forests	0	0.0283333	0	0.00904762
Tropical & Subtropical Moist Broadleaf Forests	0.00111111	0.00111111	0.00111111	0.00111111
Tropical & Subtropical Moist Broadleaf Forests	0	0.00444444	0	0.00444444
Tropical & Subtropical Moist Broadleaf Forests	0	0.0101869	0	0.00455452
Tropical & Subtropical Moist Broadleaf Forests	0	0.0129274	0	0.00626071
Tropical & Subtropical Coniferous Forests	0.00978947	0.0294947	0	0.00969825
Tropical & Subtropical Coniferous Forests	0.0125	0.05025	0.0025	0.016
Tropical & Subtropical Coniferous Forests	0.0293976	0.0943876	0.0022992	0.0189659
Tropical & Subtropical Moist Broadleaf Forests	0.000730594	0.0356164	0.000730594	0.0267123
Tropical & Subtropical Moist Broadleaf Forests	0.00833333	0.0289583	0.00833333	0.02875
Tropical & Subtropical Moist Broadleaf Forests	3.63802e-05	0.00712142	3.63802e-05	0.0029286
Tropical & Subtropical Moist Broadleaf Forests	0.0696201	0.132549	0.0693995	0.12652
Tropical & Subtropical Moist Broadleaf Forests	0.0209077	0.0453807	0.0181039	0.0420575
Tropical & Subtropical Moist Broadleaf Forests	0.0681865	0.0842611	0.066704	0.0841305
Tropical & Subtropical Moist Broadleaf Forests	0	0.00111111	0	0.000617284
Tropical & Subtropical Moist Broadleaf Forests	0.00368736	0.0105057	0.00365517	0.00912184
Tropical & Subtropical Moist Broadleaf Forests	0	0.0233333	0	0.0233333
Tropical & Subtropical Dry Broadleaf Forests	0.0155556	0.0355556	0.00666667	0.0222222
Tropical & Subtropical Moist Broadleaf Forests	0	0	0	0
Tropical & Subtropical Moist Broadleaf Forests	0.000387597	0.00124031	0	0.000348837
Tropical & Subtropical Moist Broadleaf Forests	9.52381e-05	0.000952381	0	0.000666667
Tropical & Subtropical Moist Broadleaf Forests	0	0	0	0
Tropical & Subtropical Coniferous Forests	0.00666667	0.03	0	0.00333333
Tropical & Subtropical Moist Broadleaf Forests	0.00676479	0.0316932	0.00676479	0.0216832
Mediterranean Forests, Woodlands & Scrub	0.0652165	0.148485	0.0065368	0.0192208
Mediterranean Forests, Woodlands & Scrub	0.00666667	0.0666667	0	0.00333333
Tropical & Subtropical Moist Broadleaf Forests	0.0233333	0.0833333	0.0233333	0.0833333
Tropical & Subtropical Moist Broadleaf Forests	0	0.0096347	0	0.0096347
Tropical & Subtropical Moist Broadleaf Forests	0.0025045	0.0466126	0.0025045	0.0465405
Tropical & Subtropical Moist Broadleaf Forests	0	0.0055914	0	0.0055914
Tropical & Subtropical Moist Broadleaf Forests	0.00333333	0.0133333	0.00333333	0.0133333
Tropical & Subtropical Moist Broadleaf Forests	0.0433333	0.0822222	0.0433333	0.0822222
Mangroves	0.125957	0.15383	0	0.0122695
Tropical & Subtropical Moist Broadleaf Forests	0	0	0	0
Tropical & Subtropical Moist Broadleaf Forests	0	0.0133333	0	0.0133333
Tropical & Subtropical Moist Broadleaf Forests	0.000897436	0.0525641	0.000897436	0.0525641
Tropical & Subtropical Moist Broadleaf Forests	0	0.00444444	0	0.00444444
Tropical & Subtropical Moist Broadleaf Forests	0.0415023	0.104789	0.0415023	0.104789
Tropical & Subtropical Moist Broadleaf Forests	0.0252713	0.0726357	0.0252713	0.0726357
Tropical & Subtropical Moist Broadleaf Forests	0.000630631	0.00531532	0.000630631	0.00531532
Tropical & Subtropical Moist Broadleaf Forests	0.0245833	0.0641667	0.0245833	0.0641667
Tropical & Subtropical Moist Broadleaf Forests	0.0257531	0.0837284	0.0257531	0.0837284
Tropical & Subtropical Moist Broadleaf Forests	0	0.00333333	0	0.00333333
Tropical & Subtropical Moist Broadleaf Forests	0.028479	0.096246	0.028479	0.096246
Tropical & Subtropical Moist Broadleaf Forests	0.0233333	0.0766667	0.0233333	0.0766667
Tropical & Subtropical Moist Broadleaf Forests	0.0199275	0.0730435	0.0199275	0.0730435
Tropical & Subtropical Moist Broadleaf Forests	0.0280952	0.0895238	0.0280952	0.0895238
Tropical & Subtropical Moist Broadleaf Forests	0.00149425	0.0118966	0.00149425	0.0118966
Tropical & Subtropical Moist Broadleaf Forests	0.00444444	0.0455556	0.00444444	0.0433333
Tropical & Subtropical Moist Broadleaf Forests	0	0.0133333	0	0.0133333
Tropical & Subtropical Moist Broadleaf Forests	0.0135006	0.0811068	0.0135006	0.0811068
Tropical & Subtropical Moist Broadleaf Forests	0.0333333	0.0757143	0.0333333	0.0757143
Tropical & Subtropical Moist Broadleaf Forests	0.0315036	0.103748	0.0315036	0.103748
Tropical & Subtropical Moist Broadleaf Forests	0.0166667	0.0688889	0.0166667	0.0681481
Tropical & Subtropical Moist Broadleaf Forests	0.0294521	0.0359361	0.0294521	0.0359361
Tropical & Subtropical Moist Broadleaf Forests	0.000894309	0.00341463	0.000894309	0.00341463
Tropical & Subtropical Moist Broadleaf Forests	0.0131532	0.0375676	0.0131532	0.0375676
Temperate Grasslands, Savannas & Shrublands	0.031875	0.126875	0.02	0.0927083
Tropical & Subtropical Moist Broadleaf Forests	0.0477778	0.0661728	0.0460494	0.0635802
Tropical & Subtropical Moist Broadleaf Forests	0.00166667	0.00611111	0.00166667	0.00611111
Tropical & Subtropical Moist Broadleaf Forests	0.0176042	0.058125	0.0176042	0.058125
Tropical & Subtropical Moist Broadleaf Forests	0.0409091	0.08	0.0409091	0.08
Tropical & Subtropical Moist Broadleaf Forests	0.05	0.0933333	0.05	0.0933333
Mangroves	0.158667	0.258	0.00733333	0.038
Tropical & Subtropical Moist Broadleaf Forests	0.15359	0.182564	0.135641	0.182564
Tropical & Subtropical Moist Broadleaf Forests	0.111349	0.157659	0.105873	0.15746
Tropical & Subtropical Moist Broadleaf Forests	0.0333333	0.0533333	0.0333333	0.0533333
Tropical & Subtropical Moist Broadleaf Forests	0.0794741	0.115598	0.0794741	0.115598
Tropical & Subtropical Moist Broadleaf Forests	0.0204762	0.0947619	0.0204762	0.0947619
Tropical & Subtropical Moist Broadleaf Forests	0.0983333	0.138333	0.0983333	0.138333
Tropical & Subtropical Moist Broadleaf Forests	0.0554955	0.150577	0.0513874	0.149784
Tropical & Subtropical Moist Broadleaf Forests	0.107778	0.142222	0.107778	0.142222
Tropical & Subtropical Moist Broadleaf Forests	0.0151852	0.00648148	0.0151852	0.00648148
Temperate Broadleaf & Mixed Forests	0	0.001875	0	0
Temperate Broadleaf & Mixed Forests	0	0.0072619	0	0
Tundra	0.0155304	0.061418	0.0035867	0.00281027
Tropical & Subtropical Moist Broadleaf Forests	0.00187179	0.025641	0	0.0134872
Tropical & Subtropical Moist Broadleaf Forests	0	0.00372414	0	4.5977e-05
Tropical & Subtropical Moist Broadleaf Forests	0	0	0	0
Tropical & Subtropical Dry Broadleaf Forests	0.00566572	0.0257507	0	0.00551464
Tropical & Subtropical Moist Broadleaf Forests	0.000528313	0.0167688	0.000522475	0.010397
Tropical & Subtropical Moist Broadleaf Forests	0	0.00141631	0	0.00133047
Tropical & Subtropical Moist Broadleaf Forests	0	0.00320614	0	0.00320614
Tropical & Subtropical Dry Broadleaf Forests	0.0015641	0.00629487	0	0
Tropical & Subtropical Moist Broadleaf Forests	0.000649189	0.0257928	0	0.0154931
Tropical & Subtropical Dry Broadleaf Forests	0.00893082	0.0151572	0.00125786	0.000566038
Tropical & Subtropical Moist Broadleaf Forests	0	0.00337642	0	0.000796663
Tropical & Subtropical Moist Broadleaf Forests	5.47945e-05	0.0170594	0	0.00715982
Tropical & Subtropical Dry Broadleaf Forests	0.00685108	0.00374366	0	0
Tropical & Subtropical Moist Broadleaf Forests	0	0.0053876	0	0.0053876
Mediterranean Forests, Woodlands & Scrub	0.0418519	0.0685185	0	0.0148148
Mediterranean Forests, Woodlands & Scrub	0.00402985	0.0184328	0	0.00539801
Deserts & Xeric Shrublands	0	0.00866667	0	0
Mediterranean Forests, Woodlands & Scrub	0.0171944	0.0694097	0.000208333	0.0269792
Mediterranean Forests, Woodlands & Scrub	0.00489583	0.0372917	0	0.0107292
Montane Grasslands & Shrublands	0.0104641	0.0317722	0	0
Deserts & Xeric Shrublands	0.000232558	0.00851163	0.000232558	0.000209302
Montane Grasslands & Shrublands	0.0239067	0.083	0.000546667	0
Tropical & Subtropical Moist Broadleaf Forests	0	0.0241667	0	0.0241667
Mediterranean Forests, Woodlands & Scrub	0	0.0122222	0	0.00555556
Temperate Broadleaf & Mixed Forests	0	0	0	0
Temperate Broadleaf & Mixed Forests	0	0.0133333	0	0
Temperate Broadleaf & Mixed Forests	0	0.0133333	0	0.00333333
Temperate Broadleaf & Mixed Forests	0	0.00666667	0	0
Mediterranean Forests, Woodlands & Scrub	0.00833333	0.0716667	0	0.0116667
Temperate Broadleaf & Mixed Forests	0	0	0	0
Temperate Broadleaf & Mixed Forests	0.000325203	0	8.13008e-05	0
Tropical & Subtropical Moist Broadleaf Forests	0.0431633	0.0668707	0.0431633	0.0668707
Temperate Broadleaf & Mixed Forests	0.0133333	0.0233333	0	0.00333333
Flooded Grasslands & Savannas	0.00811147	0.0599666	0	0.00685989
Flooded Grasslands & Savannas	0.000931122	0.01002	0	0
Tropical & Subtropical Grasslands, Savannas & Shrublands	0	3.30033e-06	0	0
Tropical & Subtropical Grasslands, Savannas & Shrublands	0	0	0	0
Tropical & Subtropical Dry Broadleaf Forests	0	0.00543879	0	0.00028123
Tropical & Subtropical Grasslands, Savannas & Shrublands	0	0	0	0
Tropical & Subtropical Grasslands, Savannas & Shrublands	0	0.000216708	0	0.000216708
Tropical & Subtropical Grasslands, Savannas & Shrublands	0	0.0145504	0	0
Tropical & Subtropical Grasslands, Savannas & Shrublands	0	0.0116545	0	0
Tropical & Subtropical Grasslands, Savannas & Shrublands	0	0.00802384	0	0
Flooded Grasslands & Savannas	0.00604135	0.0241137	0	0
Flooded Grasslands & Savannas	0.00324561	0.0200965	0	0
Tropical & Subtropical Grasslands, Savannas & Shrublands	0	0.00584658	0	0
Tropical & Subtropical Grasslands, Savannas & Shrublands	0	0.000902524	0	0
Tropical & Subtropical Grasslands, Savannas & Shrublands	0.000153851	0.012582	0	0.00036407
Tropical & Subtropical Grasslands, Savannas & Shrublands	0.000189829	0.0126393	0	0.00185911
Tropical & Subtropical Grasslands, Savannas & Shrublands	0	0.00391164	0	6.10632e-05
Tropical & Subtropical Grasslands, Savannas & Shrublands	0	0.00322042	0	0.00191249
Tropical & Subtropical Grasslands, Savannas & Shrublands	0.000264185	0.00557091	0	0.000323674
Tropical & Subtropical Grasslands, Savannas & Shrublands	0	0.000666158	0	0.000646453
Tropical & Subtropical Grasslands, Savannas & Shrublands	0.000177235	0.00706593	0	0.00706108
Tropical & Subtropical Grasslands, Savannas & Shrublands	0	0	0	0
Tropical & Subtropical Grasslands, Savannas & Shrublands	5.41251e-06	3.09286e-06	0	2.31965e-06
Tropical & Subtropical Grasslands, Savannas & Shrublands	0	0	0	0
Flooded Grasslands & Savannas	0.00816177	0.0419179	0	0
Flooded Grasslands & Savannas	0.0102655	0.0480943	0	0
Tropical & Subtropical Grasslands, Savannas & Shrublands	0	0	0	0
Tropical & Subtropical Grasslands, Savannas & Shrublands	0	0.0188406	0	0.00956875
Flooded Grasslands & Savannas	0.0237002	0.058415	4.7856e-05	0.0131872
Tropical & Subtropical Grasslands, Savannas & Shrublands	0	0.000178002	0	0
Flooded Grasslands & Savannas	0.00317139	0.02417	0	0
Flooded Grasslands & Savannas	0.0163565	0.055401	0	0
Montane Grasslands & Shrublands	0.0114153	0.0582407	0	0.00322751
Mediterranean Forests, Woodlands & Scrub	5.2356e-05	0.0305585	0	0.00034904
Temperate Conifer Forests	0.0045	0.0797778	0	0.00318056
Tropical & Subtropical Moist Broadleaf Forests	0.0993939	0.116174	0.0911742	0.10947
Tropical & Subtropical Moist Broadleaf Forests	0.131854	0.163756	0.13	0.159014
Tropical & Subtropical Dry Broadleaf Forests	0.00680556	0.0329167	0	0.02
Deserts & Xeric Shrublands	0.00213675	0.0382906	0	0.0260256
Tropical & Subtropical Moist Broadleaf Forests	0.00259318	0.0123832	0.00170079	0.0100735
Tropical & Subtropical Moist Broadleaf Forests	0.000115811	0.00372356	0.000110775	0.0014577
Tropical & Subtropical Moist Broadleaf Forests	0.000487696	0.0116957	0.000281879	0.00467114
Tropical & Subtropical Moist Broadleaf Forests	0.249488	0.533478	0.249488	0.533478
Tropical & Subtropical Dry Broadleaf Forests	0.0639147	0.166609	0.0533333	0.123411
Temperate Broadleaf & Mixed Forests	0.04	0.05	0.02	0.0366667
Boreal Forests/Taiga	0.16	0.2125	0.00625	0.01
Boreal Forests/Taiga	0.0461538	0.115577	0	0
Boreal Forests/Taiga	0.0846296	0.124722	0.00509259	0.00351852
Boreal Forests/Taiga	0.0805442	0.112313	6.80272e-05	0.00204082
Boreal Forests/Taiga	0.0266667	0.14	0	0
Boreal Forests/Taiga	0.0861728	0.111358	0	0.00037037
Temperate Broadleaf & Mixed Forests	0.0462667	0.194533	0.04	0.1656
Boreal Forests/Taiga	0.00073724	0.0393982	4.98906e-06	0.00918465
Temperate Broadleaf & Mixed Forests	0.0573333	0.116467	0.0436	0.0992667
Temperate Broadleaf & Mixed Forests	0.00163561	0.0348691	0.00163561	0.0346815
Temperate Broadleaf & Mixed Forests	0.0342714	0.108706	0.0326384	0.0797538
Temperate Broadleaf & Mixed Forests	0.0554375	0.13171	0.0253382	0.0994793
Boreal Forests/Taiga	0.06	0.154167	0.02	0.0620238
Boreal Forests/Taiga	0.0512505	0.153459	0.00875713	0.0482022
Boreal Forests/Taiga	0.118873	0.263867	0.0359551	0.101423
Boreal Forests/Taiga	0.070942	0.194	0.02	0.0755507
Temperate Grasslands, Savannas & Shrublands	0.00413369	0.000281442	0	0.000149516
Temperate Conifer Forests	5.43002e-06	0.000551936	0	0.000268874
Boreal Forests/Taiga	0.00524851	0.0177882	0.000307928	0.000227676
Temperate Conifer Forests	0.00428409	0.041018	0.00112628	0.0220995
Boreal Forests/Taiga	0.00649386	0.008702	0.000213774	0
Temperate Conifer Forests	0	0.000131157	0	0
Boreal Forests/Taiga	0.000801034	0.0100059	5.87268e-06	2.34907e-05
Boreal Forests/Taiga	0.0138598	0.0280678	5.22375e-06	0
Temperate Conifer Forests	0.00242424	0.00224242	0	0
Boreal Forests/Taiga	0.0144252	0.0126024	0.00167728	0
Temperate Conifer Forests	1.26358e-05	0.0155421	0	0
Temperate Conifer Forests	0.000348771	0.00829045	0.000188679	0.0043968
Temperate Conifer Forests	0.0325316	0.05173	0.014135	0.0116456
Temperate Conifer Forests	0.01625	0.0558333	0	0.0204167
Temperate Conifer Forests	0	0.0133333	0	0
Temperate Grasslands, Savannas & Shrublands	0.0200222	0.0683111	0.000533333	0.0499111
Temperate Conifer Forests	0.00212801	0.0134746	0.00204073	0.00421446
Temperate Conifer Forests	0.00112693	0.0121155	0.00102807	0.00353104
Tropical & Subtropical Moist Broadleaf Forests	0.00666667	0.0333333	0.00666667	0.0333333
Tropical & Subtropical Moist Broadleaf Forests	0	0.0166667	0	0.0166667
Tropical & Subtropical Grasslands, Savannas & Shrublands	0.00243786	0.00894593	0	0.00271471
Tropical & Subtropical Moist Broadleaf Forests	0.0488889	0.0951852	0.0488889	0.0951852
Tropical & Subtropical Moist Broadleaf Forests	0.00917874	0.00652174	0.00444444	0.00565217
Tropical & Subtropical Moist Broadleaf Forests	0.0126087	0.00130435	0.0103865	0.000966184
Tropical & Subtropical Moist Broadleaf Forests	0.030303	0.0268182	0.0139394	0.0262121
Tropical & Subtropical Moist Broadleaf Forests	0.01125	0.005	0.00291667	0.005
Tropical & Subtropical Moist Broadleaf Forests	0.00611111	0.00259259	0.00240741	0.00222222
Tropical & Subtropical Moist Broadleaf Forests	0.00456522	0.00492754	0.00177536	0.00474638
Tropical & Subtropical Moist Broadleaf Forests	0.00666667	0.0222222	0.00388889	0.0222222
Tropical & Subtropical Moist Broadleaf Forests	0.0216667	0.0511111	0.0183333	0.0511111
Tropical & Subtropical Moist Broadleaf Forests	0.00916667	0.0116667	0.00333333	0.0116667
Tropical & Subtropical Moist Broadleaf Forests	0.008	0.014	0.00333333	0.014
Tropical & Subtropical Moist Broadleaf Forests	0.0103922	0.0213725	0.00411765	0.0213725
Tropical & Subtropical Moist Broadleaf Forests	0.0111111	0.0166667	0.00388889	0.0166667
Mediterranean Forests, Woodlands & Scrub	1.8622e-05	0.099702	0	0.0104655
Temperate Conifer Forests	0.00326872	0.0304675	0	0.00381604
Temperate Broadleaf & Mixed Forests	0.00011554	0.00767187	9.24321e-05	0.00213172
Tropical & Subtropical Grasslands, Savannas & Shrublands	0.000450465	0.0298892	0	0.00153867
Tropical & Subtropical Moist Broadleaf Forests	2.16704e-06	1.47358e-05	0	1.47358e-05
Temperate Broadleaf & Mixed Forests	0.000574478	0.00092416	0	0
Tropical & Subtropical Moist Broadleaf Forests	0.0809028	0.146944	0.0236111	0.0593056
Temperate Broadleaf & Mixed Forests	0.015	0.0266667	0.005	0.0233333
Temperate Conifer Forests	0	0.0266667	0	0.0166667
Temperate Conifer Forests	0.00866242	0.0148195	0	0.00467091
Temperate Broadleaf & Mixed Forests	0.00982456	0.0325439	0	0.0272807
Temperate Conifer Forests	0.0361818	0.0507879	0.000969697	0.0157576
Temperate Broadleaf & Mixed Forests	0	0.0154054	0	0.0154054
Temperate Conifer Forests	0.00333333	0.0433333	0	0.02
Temperate Conifer Forests	0	0.0166667	0	0.0166667
Tropical & Subtropical Moist Broadleaf Forests	0.00369369	0.00720721	0	0
Tropical & Subtropical Moist Broadleaf Forests	0.00751127	0.0116558	0.00550225	0.0116499
Tropical & Subtropical Moist Broadleaf Forests	0.0234708	0.0733431	0.0234708	0.0713411
Tropical & Subtropical Moist Broadleaf Forests	0.000516493	0.0025727	0.000189887	0.00256944
Tropical & Subtropical Moist Broadleaf Forests	0	0.000314465	0	0.000314465
Tropical & Subtropical Moist Broadleaf Forests	0.0091195	0.0691824	0.0091195	0.0557233
Tropical & Subtropical Moist Broadleaf Forests	0.000434783	0.00289855	0	0
Temperate Conifer Forests	0.000773067	0.0052286	0	0.00386534
Temperate Broadleaf & Mixed Forests	0.00705528	0.016497	0	0.00821565
Temperate Conifer Forests	0.00416433	0.00464986	0	0.00183007
Temperate Conifer Forests	0.000627886	0.00398892	0	0.00300554
Temperate Broadleaf & Mixed Forests	0.00683849	0.0124055	0.000836197	0.0103322
Temperate Broadleaf & Mixed Forests	0.00666667	0.01	0	0.00666667
Temperate Broadleaf & Mixed Forests	0.00690476	0.00952381	0	0.00619048
Temperate Broadleaf & Mixed Forests	0	0.01	0	0.01
Temperate Broadleaf & Mixed Forests	0	0.00642857	0	0.00642857
Temperate Broadleaf & Mixed Forests	0	0.0133333	0	0.00615385
Temperate Broadleaf & Mixed Forests	0.00333333	0.0380392	0	0.0337255
Temperate Broadleaf & Mixed Forests	0.00333333	0.0441441	0	0.0276577
Temperate Broadleaf & Mixed Forests	0.00666667	0.06	0	0.0466667
Temperate Broadleaf & Mixed Forests	0.0054386	0.0269298	0.00245614	0.0180702
Temperate Broadleaf & Mixed Forests	0.0104444	0.06	0	0.0404444
Temperate Broadleaf & Mixed Forests	0.00190476	0.00690476	0	0.00690476
Temperate Broadleaf & Mixed Forests	0.00256039	0.015314	0.000289855	0.00845411
Temperate Broadleaf & Mixed Forests	0	0.008	0	0
Temperate Broadleaf & Mixed Forests	0	0.00416667	0	0
Temperate Conifer Forests	0.0102326	0.00945736	0	0.00170543
Temperate Broadleaf & Mixed Forests	0	0.00277778	0	0.00277778
Temperate Conifer Forests	0.0103393	0.0248703	3.99202e-05	0.00944112
Temperate Broadleaf & Mixed Forests	0	0	0	0
Temperate Broadleaf & Mixed Forests	0	0.00633333	0	0.00633333
Temperate Conifer Forests	0.00288889	0.00353535	0	5.05051e-05
Temperate Conifer Forests	0.00385753	0.00294355	0	1.34409e-05
Boreal Forests/Taiga	0.0292214	0.0529927	0.00581509	0.020438
Boreal Forests/Taiga	0.0242411	0.0547098	0.0144345	0.00825893
Boreal Forests/Taiga	0.0265182	0.0647557	0.0248609	0.014162
Boreal Forests/Taiga	0.0274677	0.0488778	0.000654985	0.0118023
Boreal Forests/Taiga	0.0225	0.0780556	0.0194444	0.00333333
Boreal Forests/Taiga	0.0316667	0.06	0	0.0133333
Boreal Forests/Taiga	0.0306667	0.0666667	0.00333333	0.014
Boreal Forests/Taiga	0.0877083	0.0975	0.04625	0.03
Boreal Forests/Taiga	0.0709524	0.114206	0.04	0.0322222
Boreal Forests/Taiga	0.0333333	0.0833333	0.0133333	0
Boreal Forests/Taiga	0.0266667	0.07	0.0133333	0.00666667
Boreal Forests/Taiga	0.0383333	0.0833333	0.02	0.00666667
Boreal Forests/Taiga	0.01	0.0666667	0.00666667	0
Boreal Forests/Taiga	0.0366667	0.0566667	0.0266667	0.0166667
Boreal Forests/Taiga	0.045	0.0866667	0.0208333	0.00666667
Boreal Forests/Taiga	0.0233333	0.0633333	0.008	0.01
Boreal Forests/Taiga	0.0333333	0.085	0.0133333	0
Boreal Forests/Taiga	0.0176228	0.0711082	0.00671882	0.00039548
Boreal Forests/Taiga	0.0340779	0.0678283	0.00689762	0.0235608
Temperate Conifer Forests	5.37634e-05	0.000967742	0	0.000913978
Deserts & Xeric Shrublands	0.0211976	0.0676284	0.0211976	0.0646451
Tropical & Subtropical Moist Broadleaf Forests	0.0333333	0.0450538	0.0333333	0.041828
Tropical & Subtropical Moist Broadleaf Forests	0.0285024	0.0336715	0.0285024	0.0248309
Tropical & Subtropical Moist Broadleaf Forests	0.0159016	0.025847	0.00918033	0.0152459
Tropical & Subtropical Moist Broadleaf Forests	0.0462805	0.0493902	0.0462805	0.0486992
Tropical & Subtropical Moist Broadleaf Forests	0.0091746	0.101206	0.00279365	0.0837778
Temperate Broadleaf & Mixed Forests	0	0	0	0
Temperate Broadleaf & Mixed Forests	0	0	0	0
Temperate Broadleaf & Mixed Forests	0.0127778	0.0166667	0.00611111	0.00333333
Mediterranean Forests, Woodlands & Scrub	0.0523129	0.161735	0.0110544	0.0628231
Mediterranean Forests, Woodlands & Scrub	0.0798031	0.162363	0.0154852	0.0480169
Tropical & Subtropical Grasslands, Savannas & Shrublands	0.0519874	0.157335	0.0333433	0.128455
Tropical & Subtropical Grasslands, Savannas & Shrublands	0.0446	0.129244	0.0151333	0.105
Deserts & Xeric Shrublands	1.27226e-05	0.0239822	0	0.0199873
Tropical & Subtropical Grasslands, Savannas & Shrublands	9.65503e-06	0.0106098	0	0.00360837
Tropical & Subtropical Grasslands, Savannas & Shrublands	0	8.46024e-06	0	0
Temperate Broadleaf & Mixed Forests	0.0205	0.0538333	0	0.02
Temperate Broadleaf & Mixed Forests	0.000512821	0.00525641	0	0
Temperate Broadleaf & Mixed Forests	0	0.00070922	0	0.000212766
Temperate Broadleaf & Mixed Forests	6.28931e-05	0.00308176	0	0
Tropical & Subtropical Dry Broadleaf Forests	0.0851738	0.18683	0.0400204	0.138937
Tropical & Subtropical Moist Broadleaf Forests	0.0693254	0.196032	0.047004	0.149206
Tropical & Subtropical Moist Broadleaf Forests	0.182915	0.280135	0.17274	0.25807
Temperate Broadleaf & Mixed Forests	0.031166	0.079273	0.00521262	0.0343759
Temperate Broadleaf & Mixed Forests	0.0186238	0.066765	0.0025499	0.0202472
Tropical & Subtropical Moist Broadleaf Forests	0.0140278	0.025787	0.00189815	0.015463
Tropical & Subtropical Moist Broadleaf Forests	0.00322823	0.0326877	0.000915916	0.0183934
Tropical & Subtropical Moist Broadleaf Forests	0.0102832	0.0347495	0.0101743	0.0241394
Tropical & Subtropical Moist Broadleaf Forests	0.023969	0.0602791	0.0173178	0.0471163
Tropical & Subtropical Dry Broadleaf Forests	0.0638775	0.0956353	0.0324131	0.0530142
Tropical & Subtropical Moist Broadleaf Forests	0.017037	0.0521399	0.00666667	0.0418519
Tropical & Subtropical Dry Broadleaf Forests	0.0604523	0.12907	0.0278727	0.0861348
Tropical & Subtropical Moist Broadleaf Forests	0.0638629	0.129512	0.0404569	0.0790966
Tropical & Subtropical Moist Broadleaf Forests	0.0484921	0.106429	0.0353263	0.0786684
Tropical & Subtropical Dry Broadleaf Forests	0.0522222	0.123725	0.0287582	0.0844444
Tropical & Subtropical Dry Broadleaf Forests	0.0602399	0.165638	0.035	0.104457
Tropical & Subtropical Moist Broadleaf Forests	0.0345402	0.0604598	0.0275287	0.0404598
Tropical & Subtropical Moist Broadleaf Forests	0.0580439	0.136694	0.0367249	0.0986919
Tropical & Subtropical Dry Broadleaf Forests	0.0552174	0.0966087	0.018942	0.0554348
Tropical & Subtropical Moist Broadleaf Forests	0.0483904	0.0878644	0.0385108	0.0741065
Deserts & Xeric Shrublands	0.0589666	0.203759	0.0242553	0.0830395
Temperate Broadleaf & Mixed Forests	0.00131335	0.000806567	0.000578158	0.000364026
Montane Grasslands & Shrublands	0.00665779	0.0457785	0.00150782	0.00491494
Temperate Conifer Forests	0.00656107	0.0122049	0.00104649	2.20646e-05
Montane Grasslands & Shrublands	0.00330722	0.0257746	0	3.04613e-05
Temperate Broadleaf & Mixed Forests	0.000813648	0.00635171	0.000288714	0.00338583
Temperate Conifer Forests	0.00810811	0.0198423	0.00027027	0.00252252
Montane Grasslands & Shrublands	0.00425583	0.0140561	4.75511e-06	3.80409e-05
Tropical & Subtropical Coniferous Forests	0.073572	0.148866	0.00192668	0.008815
Tropical & Subtropical Coniferous Forests	0.0254717	0.0513836	0.000188679	0.00235849
Tropical & Subtropical Coniferous Forests	0.101754	0.180702	0.000526316	0.0203509
Tropical & Subtropical Coniferous Forests	0.148719	0.246047	0.0679477	0.117617
Tropical & Subtropical Coniferous Forests	0.124843	0.216289	0.0520126	0.0896226
Tropical & Subtropical Coniferous Forests	0.0809091	0.181414	0.00242424	0.0283838
Temperate Broadleaf & Mixed Forests	6.80272e-05	0.000272109	0	0
Tropical & Subtropical Coniferous Forests	0.0316667	0.0925	0	0.01
Temperate Broadleaf & Mixed Forests	0.0218056	0.0195833	0	0.000555556
Tropical & Subtropical Coniferous Forests	0.015817	0.0167974	0	0
Tropical & Subtropical Coniferous Forests	0.0515711	0.139427	0.000870488	0.0227176
Montane Grasslands & Shrublands	0.00529915	0.0237607	0	0
Montane Grasslands & Shrublands	0.00271318	0.00383721	0	0
Deserts & Xeric Shrublands	0.316786	0.495536	0.051369	0.088631
Deserts & Xeric Shrublands	0.344916	0.582673	0.14553	0.262903
Montane Grasslands & Shrublands	0.00307329	0.0112766	0	0
Tropical & Subtropical Coniferous Forests	0.0610145	0.132029	0.0026087	0.00666667
Montane Grasslands & Shrublands	0.024893	0.0365138	0.000366972	0.000764526
Tropical & Subtropical Coniferous Forests	0.0484971	0.124412	0.000558767	0.0142004
Temperate Conifer Forests	0.00398467	0.00869732	7.66284e-05	0
Tropical & Subtropical Dry Broadleaf Forests	0.00380671	0.019428	0	0.0124852
Tropical & Subtropical Moist Broadleaf Forests	0.230556	0.459444	0.230556	0.459444
Tropical & Subtropical Dry Broadleaf Forests	0.00439394	0.03	0	0.019596
Deserts & Xeric Shrublands	0.00223919	0.034631	0	0.0175318
Tropical & Subtropical Moist Broadleaf Forests	0.127729	0.373404	0.127729	0.369825
Tropical & Subtropical Moist Broadleaf Forests	0.00533184	0.0238665	0.00241238	0.0193811
Tropical & Subtropical Moist Broadleaf Forests	0	0.000451389	0	0.000416667
Tropical & Subtropical Dry Broadleaf Forests	0.07559	0.221516	0.041559	0.105719
Tropical & Subtropical Moist Broadleaf Forests	0.143532	0.371692	0.142189	0.370746
Tropical & Subtropical Dry Broadleaf Forests	0.0452431	0.169653	0.0161806	0.107222
Tropical & Subtropical Dry Broadleaf Forests	0.0398958	0.204979	0.0138125	0.0990833
Deserts & Xeric Shrublands	0.0236204	0.0772272	0.000329693	0.00841082
Tropical & Subtropical Moist Broadleaf Forests	0	0.00236111	0	0.00236111
Tropical & Subtropical Moist Broadleaf Forests	0.0628205	0.219744	0.0425641	0.203846
Tropical & Subtropical Moist Broadleaf Forests	0.00341646	0.0185453	0	0.00306733
Tropical & Subtropical Moist Broadleaf Forests	0.000405983	0.0280983	0	0.0167308
Tropical & Subtropical Moist Broadleaf Forests	0.0208576	0.0557767	0.0164239	0.0504854
Deserts & Xeric Shrublands	0.136739	0.256522	0.0815942	0.18558
Deserts & Xeric Shrublands	0.134706	0.26098	0.0854902	0.188431
Deserts & Xeric Shrublands	0.0380876	0.100558	0.0363214	0.0905312
Deserts & Xeric Shrublands	0.0561587	0.143016	0.0487302	0.108
Tropical & Subtropical Dry Broadleaf Forests	0.0659719	0.171539	0.0500748	0.114666
Tropical & Subtropical Dry Broadleaf Forests	0.0353725	0.066549	0.00627451	0.0468235
Tropical & Subtropical Dry Broadleaf Forests	0.0335088	0.0888304	0.00602339	0.054386
Tropical & Subtropical Grasslands, Savannas & Shrublands	0.47	0.724444	0.337778	0.516944
Tropical & Subtropical Moist Broadleaf Forests	0.179215	0.230385	0.173766	0.220737
Montane Grasslands & Shrublands	0.00105936	0.0102765	0.000470735	0.00501785
Tropical & Subtropical Dry Broadleaf Forests	0.0190363	0.03297	0.00924171	0.0192733
Tropical & Subtropical Moist Broadleaf Forests	0.0133838	0.045202	0.0133838	0.045202
Tropical & Subtropical Grasslands, Savannas & Shrublands	0	0.00676427	0	0.00676131
Flooded Grasslands & Savannas	0.0442705	0.081986	0	0
Tropical & Subtropical Grasslands, Savannas & Shrublands	0.000184758	0.0134998	0	0
Tropical & Subtropical Grasslands, Savannas & Shrublands	6.20966e-05	0.00253025	6.20966e-05	0.000371475
Tropical & Subtropical Moist Broadleaf Forests	0	0.00655786	0	0
Tropical & Subtropical Moist Broadleaf Forests	0	0.00141667	0	0
Tundra	0.0151707	0.0401498	0.0012332	0.0111048
Tundra	0.0201824	0.0545683	0.000797011	0.0152192
Deserts & Xeric Shrublands	0.12323	0.246499	0.123064	0.240823
Tropical & Subtropical Moist Broadleaf Forests	0.0634615	0.110513	0.0103846	0.0239744
Tropical & Subtropical Dry Broadleaf Forests	0.0141584	0.0238614	0	0.00732673
Tropical & Subtropical Dry Broadleaf Forests	0.0152056	0.0637209	9.95025e-05	0.0283661
Tropical & Subtropical Moist Broadleaf Forests	0.000155183	0.0227312	0	0.0111484
Mediterranean Forests, Woodlands & Scrub	0.0087194	0.0836158	0	0.0106968
Mediterranean Forests, Woodlands & Scrub	0	0.016368	0	0.00244922
Mediterranean Forests, Woodlands & Scrub	0	0.0379167	0	0.004375
Mediterranean Forests, Woodlands & Scrub	0	0.0197412	0	0.000806697
Mediterranean Forests, Woodlands & Scrub	0	0.00666667	0	0
Tropical & Subtropical Moist Broadleaf Forests	0	0.00428571	0	0.00428571
Tropical & Subtropical Moist Broadleaf Forests	0	0	0	0
Temperate Broadleaf & Mixed Forests	0.0115778	0.0356667	0.0115556	0.0318222
Mediterranean Forests, Woodlands & Scrub	0	0.0115054	0	0.000215054
Mediterranean Forests, Woodlands & Scrub	0.000429688	0.0359635	0.00015625	0.00227865
Mediterranean Forests, Woodlands & Scrub	0.00674419	0.0724031	0	0.0284496
Tropical & Subtropical Moist Broadleaf Forests	0	0	0	0
Tropical & Subtropical Grasslands, Savannas & Shrublands	0.00158416	0.0127173	0	0.000110011
Tropical & Subtropical Grasslands, Savannas & Shrublands	0	0	0	0
Tropical & Subtropical Grasslands, Savannas & Shrublands	0	0.000701754	0	0
Montane Grasslands & Shrublands	0	0.00770115	0	0
Tropical & Subtropical Grasslands, Savannas & Shrublands	0	0	0	0
Temperate Broadleaf & Mixed Forests	0.00166667	0.00452381	0	0
Temperate Broadleaf & Mixed Forests	0.00183333	0	0	0
Temperate Broadleaf & Mixed Forests	0.0136612	0.0349727	0.000825137	0.003
Boreal Forests/Taiga	0.0643748	0.135421	0.0240391	0.0587177
Mediterranean Forests, Woodlands & Scrub	0.0114883	0.0655966	0.00202952	0.0215129
Temperate Broadleaf & Mixed Forests	0	0.000151421	0	0
Temperate Broadleaf & Mixed Forests	0	0	0	0
Temperate Broadleaf & Mixed Forests	0.0114141	0.017904	0.00510101	0.00371212
Temperate Broadleaf & Mixed Forests	0.00323232	0.0140404	0	0.00460606
Temperate Broadleaf & Mixed Forests	0.0029023	0.00586207	0.000977011	0.000258621
Temperate Broadleaf & Mixed Forests	0	0	0	0
Temperate Broadleaf & Mixed Forests	0.000309654	0	0.000309654	0
Temperate Broadleaf & Mixed Forests	0	0	0	0
Temperate Broadleaf & Mixed Forests	0	0	0	0
Temperate Broadleaf & Mixed Forests	0	0	0	0
Temperate Broadleaf & Mixed Forests	0	0	0	0
Temperate Broadleaf & Mixed Forests	0	0	0	0
Temperate Broadleaf & Mixed Forests	0	0	0	0
Temperate Broadleaf & Mixed Forests	0	0	0	0
Temperate Broadleaf & Mixed Forests	0	0.005	0	0.00166667
Temperate Broadleaf & Mixed Forests	0	0.00333333	0	0
Temperate Broadleaf & Mixed Forests	0	0.00333333	0	0
Temperate Broadleaf & Mixed Forests	0	0.00333333	0	0
Temperate Broadleaf & Mixed Forests	0	0.00666667	0	0.00333333
Temperate Broadleaf & Mixed Forests	0	0	0	0
Temperate Broadleaf & Mixed Forests	0.000666667	0.00933333	0	0.00266667
Temperate Broadleaf & Mixed Forests	0	0.00666667	0	0.00333333
Temperate Broadleaf & Mixed Forests	0	0	0	0
Temperate Broadleaf & Mixed Forests	0	0	0	0
Temperate Broadleaf & Mixed Forests	0	0	0	0
Temperate Broadleaf & Mixed Forests	0	0	0	0
Temperate Broadleaf & Mixed Forests	0	0	0	0
Temperate Broadleaf & Mixed Forests	0	0	0	0
Temperate Broadleaf & Mixed Forests	0	0	0	0
Temperate Broadleaf & Mixed Forests	0	0	0	0
Temperate Broadleaf & Mixed Forests	0.00344086	0.00602151	0.00225806	0
Tropical & Subtropical Moist Broadleaf Forests	8.62919e-05	0.0114707	8.62919e-05	0.00610947
Tropical & Subtropical Moist Broadleaf Forests	0.00047619	0.000952381	0	0
Tropical & Subtropical Moist Broadleaf Forests	2.93686e-05	0.00726872	0	0.00100587
Tropical & Subtropical Moist Broadleaf Forests	0	0	0	0
Tropical & Subtropical Moist Broadleaf Forests	0.00628205	0.00230769	0	0
Tropical & Subtropical Moist Broadleaf Forests	0.00107744	0.000875421	0.00107744	0.000875421
Tropical & Subtropical Moist Broadleaf Forests	0	0.000245955	0	0
Tropical & Subtropical Moist Broadleaf Forests	0.0114286	0.042381	0.00333333	0.0266667
Tropical & Subtropical Moist Broadleaf Forests	0.0067688	0.00963788	0.00097493	0.00806871
Tropical & Subtropical Moist Broadleaf Forests	0	0	0	0
Tropical & Subtropical Moist Broadleaf Forests	0.0112037	0.0245889	0.00782827	0.0191794
Tropical & Subtropical Grasslands, Savannas & Shrublands	0	0	0	0
Tropical & Subtropical Moist Broadleaf Forests	0	0	0	0
Montane Grasslands & Shrublands	0	0	0	0
Montane Grasslands & Shrublands	0	0	0	0
Tropical & Subtropical Moist Broadleaf Forests	0	0.00166667	0	0
Montane Grasslands & Shrublands	0	0.005	0	0
Tropical & Subtropical Moist Broadleaf Forests	0	0.00111111	0	0
Tropical & Subtropical Moist Broadleaf Forests	0.00550682	0.0204204	0.00549381	0.0204034
Deserts & Xeric Shrublands	0.0509354	0.130154	0.0494939	0.127555
Tropical & Subtropical Moist Broadleaf Forests	0	0.00430094	0	0.00430094
Tropical & Subtropical Grasslands, Savannas & Shrublands	0.00229561	0.015768	0.000355194	0.0013653
Tropical & Subtropical Moist Broadleaf Forests	0.00805556	0.00888889	0.00805556	0.00888889
Tropical & Subtropical Dry Broadleaf Forests	0.00105402	0.00169302	0	0
Tropical & Subtropical Moist Broadleaf Forests	0.00936937	0.0213964	0.00936937	0.0211862
Tropical & Subtropical Dry Broadleaf Forests	0.00518398	0.00361472	0	0.000487013
Tropical & Subtropical Moist Broadleaf Forests	0	0	0	0
Tropical & Subtropical Moist Broadleaf Forests	0.0011	0.00152667	0.000346667	0
Tropical & Subtropical Moist Broadleaf Forests	0.000166667	5e-05	0	0
Tropical & Subtropical Moist Broadleaf Forests	0.00468599	0.0231884	0.00333333	0.00227053
Tropical & Subtropical Moist Broadleaf Forests	0	0	0	0
Tropical & Subtropical Moist Broadleaf Forests	0.000405405	0	0	0
Tropical & Subtropical Dry Broadleaf Forests	0.00819635	0.0238356	0.00550228	0.0103196
Tropical & Subtropical Dry Broadleaf Forests	0.0136879	0.0271631	0.000780142	0.00666667
Tropical & Subtropical Dry Broadleaf Forests	0.00718412	0.0358845	0.00354994	0.0137184
Tropical & Subtropical Dry Broadleaf Forests	0.00018018	0.00328829	0.00018018	0.00261261
Tropical & Subtropical Moist Broadleaf Forests	0	0	0	0
Tropical & Subtropical Moist Broadleaf Forests	0.00342995	0.00292271	0.000628019	0.000120773
Tropical & Subtropical Moist Broadleaf Forests	0.00291251	0.00301218	0.00291251	0.00301218
Tropical & Subtropical Moist Broadleaf Forests	0.00643045	0.0165354	0.00582677	0.0135696
Deserts & Xeric Shrublands	0.0501375	0.0946735	0	0
Tropical & Subtropical Moist Broadleaf Forests	0	0	0	0
Tropical & Subtropical Moist Broadleaf Forests	0	0.00666667	0	0.00333333
Tropical & Subtropical Moist Broadleaf Forests	0	0.00666667	0	0.00333333
Temperate Broadleaf & Mixed Forests	0.0179124	0.0120415	0.00353755	0.00249665
Temperate Conifer Forests	0.0720283	0.119888	0.039284	0.0546253
Tropical & Subtropical Moist Broadleaf Forests	0.0139848	0.0479091	0.00427273	0.02425
Tropical & Subtropical Moist Broadleaf Forests	0	0.000520833	0	0.000520833
Boreal Forests/Taiga	0.184889	0.340667	0.0353333	0.0868889
Tropical & Subtropical Grasslands, Savannas & Shrublands	0	0.0083108	0	0.00403712
Montane Grasslands & Shrublands	0.00781453	0.00352137	0.00269107	7.84985e-06
Temperate Broadleaf & Mixed Forests	0	0	0	0
Temperate Broadleaf & Mixed Forests	0.0675417	0.0989728	0.0647761	0.0956863
Tropical & Subtropical Grasslands, Savannas & Shrublands	0.0204856	0.119875	0.0116983	0.0854
Boreal Forests/Taiga	0.0577447	0.151986	0	0
Tropical & Subtropical Moist Broadleaf Forests	0.000613606	0.00126278	0.000613606	0.00106269
Deserts & Xeric Shrublands	0.0186667	0.0633333	0.000888889	0.0273333
Tropical & Subtropical Moist Broadleaf Forests	0.0229758	0.112228	0.0182589	0.0797782
Tropical & Subtropical Grasslands, Savannas & Shrublands	0	0	0	0
Tropical & Subtropical Moist Broadleaf Forests	0.00423305	0.0427478	0.000349266	0.0282532
Tropical & Subtropical Moist Broadleaf Forests	0.0202075	0.103898	0.0199532	0.0972347
Tropical & Subtropical Moist Broadleaf Forests	0	0.00618652	0	0.00344414
Tropical & Subtropical Grasslands, Savannas & Shrublands	0.0233333	0.0491667	0	0.01
Tropical & Subtropical Grasslands, Savannas & Shrublands	0.0163441	0.0670609	0	0.0156989
Tropical & Subtropical Grasslands, Savannas & Shrublands	0.0325949	0.121955	0.0164223	0.0952834
Tropical & Subtropical Moist Broadleaf Forests	0	0.0103333	0	0.005
Tropical & Subtropical Moist Broadleaf Forests	0	0.000144928	0	7.24638e-05
Tropical & Subtropical Grasslands, Savannas & Shrublands	0.00425016	0.0316176	0.0010298	0.0207842
Tropical & Subtropical Grasslands, Savannas & Shrublands	0.0156197	0.108226	0.00188034	0.0293162
Tropical & Subtropical Grasslands, Savannas & Shrublands	0.03	0.119752	0.00330579	0.0261983
Tropical & Subtropical Grasslands, Savannas & Shrublands	0.0281905	0.122095	0.00304762	0.0291429
Tropical & Subtropical Grasslands, Savannas & Shrublands	0.0212644	0.116621	0.00105747	0.0751264
Tropical & Subtropical Grasslands, Savannas & Shrublands	0.0256061	0.095303	0.00113636	0.0224242
Tropical & Subtropical Grasslands, Savannas & Shrublands	0.0205442	0.112163	0.00337415	0.0316599
Tropical & Subtropical Grasslands, Savannas & Shrublands	0.0305643	0.115768	0.0166175	0.0972983
Tropical & Subtropical Grasslands, Savannas & Shrublands	0.023197	0.115625	0.0188013	0.101013
Tropical & Subtropical Grasslands, Savannas & Shrublands	0.0293193	0.114012	0.0221464	0.0856414
Tropical & Subtropical Grasslands, Savannas & Shrublands	0.0354344	0.125278	0.0204132	0.0969131
Tropical & Subtropical Moist Broadleaf Forests	0	0.00672222	0	0.00672222
Tropical & Subtropical Grasslands, Savannas & Shrublands	0.00269916	0.0768422	0.000120545	0.0239714
Tropical & Subtropical Grasslands, Savannas & Shrublands	0.0132487	0.0122504	0.0132487	0.00796954
Tropical & Subtropical Moist Broadleaf Forests	0.0718041	0.123746	0.0717526	0.120722
Tropical & Subtropical Moist Broadleaf Forests	0.00123656	0.0257661	0.00122312	0.0196371
Tropical & Subtropical Grasslands, Savannas & Shrublands	0	0.000104657	0	0
Tropical & Subtropical Grasslands, Savannas & Shrublands	0.0038537	0.0748756	0.00121403	0.0313632
Tropical & Subtropical Moist Broadleaf Forests	0	0.00623563	0	0.00348659
Montane Grasslands & Shrublands	0.00237736	0.00311321	1.25786e-05	0
Temperate Broadleaf & Mixed Forests	0.00384615	0.00687729	0.00179258	1.8315e-05
Tropical & Subtropical Moist Broadleaf Forests	0	0.017619	0	0.017619
Tropical & Subtropical Moist Broadleaf Forests	0.00217391	0.0023913	0.000434783	0
Tropical & Subtropical Moist Broadleaf Forests	0.000625	0.01625	0.000625	0.01625
Tropical & Subtropical Moist Broadleaf Forests	0.00866667	0.02	0.00866667	0.0193333
Tropical & Subtropical Coniferous Forests	0.0533954	0.063147	0.00213251	0.00331263
Tropical & Subtropical Coniferous Forests	0.133238	0.218327	0.0185305	0.0110872
Tropical & Subtropical Moist Broadleaf Forests	0.000536723	0.00468927	0.000536723	0.00468927
Tropical & Subtropical Moist Broadleaf Forests	0	0.000612245	0	0.000612245
Temperate Broadleaf & Mixed Forests	0.0027451	0	0	0
Temperate Broadleaf & Mixed Forests	0	0	0	0
Temperate Broadleaf & Mixed Forests	0	0	0	0
Temperate Broadleaf & Mixed Forests	0	0	0	0
Temperate Broadleaf & Mixed Forests	0	0	0	0
Temperate Broadleaf & Mixed Forests	0	0	0	0
Temperate Broadleaf & Mixed Forests	0	0	0	0
Temperate Broadleaf & Mixed Forests	0	0	0	0
Temperate Broadleaf & Mixed Forests	0	0.00666667	0	0
Temperate Broadleaf & Mixed Forests	0	0	0	0
Temperate Broadleaf & Mixed Forests	0	0	0	0
Temperate Broadleaf & Mixed Forests	0	0	0	0
Temperate Broadleaf & Mixed Forests	0	0	0	0
Temperate Broadleaf & Mixed Forests	0.000952381	0.00333333	0	0
Temperate Broadleaf & Mixed Forests	0.000877193	0.00350877	0	0
Temperate Broadleaf & Mixed Forests	0	0	0	0
Temperate Broadleaf & Mixed Forests	0	0	0	0
Temperate Broadleaf & Mixed Forests	0	0.00777778	0	0.00222222
Temperate Broadleaf & Mixed Forests	0	0.01	0	0
Temperate Broadleaf & Mixed Forests	0	0.0030303	0	0
Temperate Broadleaf & Mixed Forests	0	0	0	0
Tropical & Subtropical Coniferous Forests	0.000175439	0.00666667	0	0
Tropical & Subtropical Coniferous Forests	0	0.005	0	0
Tropical & Subtropical Coniferous Forests	0.00222222	0.00333333	0	0
Deserts & Xeric Shrublands	0.00279749	0.00566458	0	0.00160752
Tropical & Subtropical Coniferous Forests	0.0024359	0.0115385	0	0.00448718
Tropical & Subtropical Coniferous Forests	0.00736782	0.0243563	0	0.000298851
Tropical & Subtropical Dry Broadleaf Forests	0.00172043	0.00677419	0	0
Tropical & Subtropical Coniferous Forests	0.0020022	0.00536304	0	5.50055e-06
Tropical & Subtropical Coniferous Forests	0.00629032	0.0142473	0.00268817	0
Tropical & Subtropical Coniferous Forests	0.00256098	0.0135453	1.16144e-05	2.75842e-05
Tropical & Subtropical Coniferous Forests	0	0.00266667	0	0
Temperate Conifer Forests	0.00823766	0.00446794	0	0
Tropical & Subtropical Coniferous Forests	0	0	0	0
Tropical & Subtropical Dry Broadleaf Forests	0.0172222	0.0326984	0.00404762	0.0156349
Tropical & Subtropical Moist Broadleaf Forests	0.0148333	0.044	0.0148333	0.0326667
Tropical & Subtropical Moist Broadleaf Forests	0.00666667	0.0304762	0	0.0304762
Temperate Broadleaf & Mixed Forests	0	0.0166667	0	0.0166667
Temperate Conifer Forests	0.0111111	0.00333333	0	0
Temperate Conifer Forests	0.0456349	0.0649901	0.00409722	0.0208333
Temperate Broadleaf & Mixed Forests	0	0.01	0	0.01
Temperate Conifer Forests	0.000909091	0.0266667	0	0.0190909
Temperate Conifer Forests	0.00314815	0.00185185	0	0
Temperate Conifer Forests	0.00972222	0.0151667	0.000388889	0.00233333
[truncated: 135,736 more rows]

## Sheet: Figure 6a
biome	variable	r	p
Montane Grasslands & Shrublands	area	-0.15	0.001
Montane Grasslands & Shrublands	median_elevation	-0.49	0.092
Montane Grasslands & Shrublands	median_terrainruggedness	-0.59	0
Montane Grasslands & Shrublands	median_humanfootprint	0.35	0
Montane Grasslands & Shrublands	irreplaceability	-0.18	0.005
Tropical & Subtropical Grasslands, Savannas & Shrublands	area	-0.37	0
Tropical & Subtropical Grasslands, Savannas & Shrublands	median_elevation	-0.01	0.773
Tropical & Subtropical Grasslands, Savannas & Shrublands	median_terrainruggedness	-0.25	0
Tropical & Subtropical Grasslands, Savannas & Shrublands	median_humanfootprint	0.33	0
Tropical & Subtropical Grasslands, Savannas & Shrublands	irreplaceability	-0.3	0
Temperate Broadleaf & Mixed Forests	area	-0.16	NA
Temperate Broadleaf & Mixed Forests	median_elevation	-0.03	0
Temperate Broadleaf & Mixed Forests	median_terrainruggedness	-0.19	0
Temperate Broadleaf & Mixed Forests	median_humanfootprint	0.01	NA
Temperate Broadleaf & Mixed Forests	irreplaceability	-0.11	NA
Tropical & Subtropical Moist Broadleaf Forests	area	-0.21	0
Tropical & Subtropical Moist Broadleaf Forests	median_elevation	-0.22	NA
Tropical & Subtropical Moist Broadleaf Forests	median_terrainruggedness	-0.23	0
Tropical & Subtropical Moist Broadleaf Forests	median_humanfootprint	0.18	0
Tropical & Subtropical Moist Broadleaf Forests	irreplaceability	-0.23	0
Temperate Grasslands, Savannas & Shrublands	area	-0.22	0
Temperate Grasslands, Savannas & Shrublands	median_elevation	-0.2	NA
Temperate Grasslands, Savannas & Shrublands	median_terrainruggedness	-0.53	0
Temperate Grasslands, Savannas & Shrublands	median_humanfootprint	0.06	NA
Temperate Grasslands, Savannas & Shrublands	irreplaceability	-0.12	0
Tropical & Subtropical Dry Broadleaf Forests	area	-0.25	0
Tropical & Subtropical Dry Broadleaf Forests	median_elevation	-0.17	0.006
Tropical & Subtropical Dry Broadleaf Forests	median_terrainruggedness	-0.22	0.001
Tropical & Subtropical Dry Broadleaf Forests	median_humanfootprint	0.35	0
Tropical & Subtropical Dry Broadleaf Forests	irreplaceability	-0.3	0
Deserts & Xeric Shrublands	area	-0.26	0
Deserts & Xeric Shrublands	median_elevation	0.04	0.589
Deserts & Xeric Shrublands	median_terrainruggedness	-0.28	0
Deserts & Xeric Shrublands	median_humanfootprint	0.25	0
Deserts & Xeric Shrublands	irreplaceability	-0.1	0
Mediterranean Forests, Woodlands & Scrub	area	-0.13	0
Mediterranean Forests, Woodlands & Scrub	median_elevation	-0.31	0
Mediterranean Forests, Woodlands & Scrub	median_terrainruggedness	-0.32	0
Mediterranean Forests, Woodlands & Scrub	median_humanfootprint	0.36	0
Mediterranean Forests, Woodlands & Scrub	irreplaceability	-0.12	0
Tropical & Subtropical Coniferous Forests	area	-0.3	0
Tropical & Subtropical Coniferous Forests	median_elevation	-0.09	0.025
Tropical & Subtropical Coniferous Forests	median_terrainruggedness	-0.16	0.001
Tropical & Subtropical Coniferous Forests	median_humanfootprint	0.27	0
Tropical & Subtropical Coniferous Forests	irreplaceability	-0.39	0
Temperate Conifer Forests	area	-0.3	0
Temperate Conifer Forests	median_elevation	-0.28	0.017
Temperate Conifer Forests	median_terrainruggedness	-0.27	0
Temperate Conifer Forests	median_humanfootprint	0.27	0.004
Temperate Conifer Forests	irreplaceability	-0.1	0
Boreal Forests/Taiga	area	-0.23	NA
Boreal Forests/Taiga	median_elevation	-0.05	0.672
Boreal Forests/Taiga	median_terrainruggedness	-0.11	0.225
Boreal Forests/Taiga	median_humanfootprint	-0.14	0
Boreal Forests/Taiga	irreplaceability	-0.14	0
Tundra	area	-0.4	0
Tundra	median_elevation	-0.26	0.015
Tundra	median_terrainruggedness	-0.13	0.109
Tundra	median_humanfootprint	0.32	0
Tundra	irreplaceability	-0.17	0
Flooded Grasslands & Savannas	area	-0.38	0
Flooded Grasslands & Savannas	median_elevation	0.08	0.203
Flooded Grasslands & Savannas	median_terrainruggedness	-0.03	0.618
Flooded Grasslands & Savannas	median_humanfootprint	0.25	0.038
Flooded Grasslands & Savannas	irreplaceability	-0.42	0
Overall	area	-0.15	0
Overall	median_elevation	-0.19	0
Overall	median_terrainruggedness	-0.27	NA
Overall	median_humanfootprint	0.1	NA
Overall	irreplaceability	-0.13	0

## Sheet: Figure 6b
biome	variable	r	p
Montane Grasslands & Shrublands	area	-0.16	0
Montane Grasslands & Shrublands	median_elevation	-0.48	0.069
Montane Grasslands & Shrublands	median_terrainruggedness	-0.56	0
Montane Grasslands & Shrublands	median_humanfootprint	0.33	0
Montane Grasslands & Shrublands	irreplaceability	-0.21	0.001
Tropical & Subtropical Grasslands, Savannas & Shrublands	area	-0.3	0
Tropical & Subtropical Grasslands, Savannas & Shrublands	median_elevation	-0.07	0.456
Tropical & Subtropical Grasslands, Savannas & Shrublands	median_terrainruggedness	-0.32	0
Tropical & Subtropical Grasslands, Savannas & Shrublands	median_humanfootprint	0.19	0
Tropical & Subtropical Grasslands, Savannas & Shrublands	irreplaceability	-0.3	0
Temperate Broadleaf & Mixed Forests	area	-0.12	0
Temperate Broadleaf & Mixed Forests	median_elevation	0.1	0
Temperate Broadleaf & Mixed Forests	median_terrainruggedness	-0.08	0.03
Temperate Broadleaf & Mixed Forests	median_humanfootprint	0.03	NA
Temperate Broadleaf & Mixed Forests	irreplaceability	-0.09	NA
Tropical & Subtropical Moist Broadleaf Forests	area	-0.17	0
Tropical & Subtropical Moist Broadleaf Forests	median_elevation	-0.24	NA
Tropical & Subtropical Moist Broadleaf Forests	median_terrainruggedness	-0.25	0
Tropical & Subtropical Moist Broadleaf Forests	median_humanfootprint	0.14	0
Tropical & Subtropical Moist Broadleaf Forests	irreplaceability	-0.24	0
Temperate Grasslands, Savannas & Shrublands	area	-0.17	0
Temperate Grasslands, Savannas & Shrublands	median_elevation	-0.01	0.752
Temperate Grasslands, Savannas & Shrublands	median_terrainruggedness	-0.5	0
Temperate Grasslands, Savannas & Shrublands	median_humanfootprint	-0.12	NA
Temperate Grasslands, Savannas & Shrublands	irreplaceability	-0.1	0
Tropical & Subtropical Dry Broadleaf Forests	area	-0.2	0
Tropical & Subtropical Dry Broadleaf Forests	median_elevation	-0.05	0.301
Tropical & Subtropical Dry Broadleaf Forests	median_terrainruggedness	-0.25	0.001
Tropical & Subtropical Dry Broadleaf Forests	median_humanfootprint	0.34	0
Tropical & Subtropical Dry Broadleaf Forests	irreplaceability	-0.3	0
Deserts & Xeric Shrublands	area	-0.24	0
Deserts & Xeric Shrublands	median_elevation	-0.03	0.483
Deserts & Xeric Shrublands	median_terrainruggedness	-0.33	NA
Deserts & Xeric Shrublands	median_humanfootprint	0.23	0
Deserts & Xeric Shrublands	irreplaceability	-0.11	0
Mediterranean Forests, Woodlands & Scrub	area	-0.1	0
Mediterranean Forests, Woodlands & Scrub	median_elevation	-0.2	0.006
Mediterranean Forests, Woodlands & Scrub	median_terrainruggedness	-0.27	0
Mediterranean Forests, Woodlands & Scrub	median_humanfootprint	0.29	0
Mediterranean Forests, Woodlands & Scrub	irreplaceability	-0.13	0
Tropical & Subtropical Coniferous Forests	area	-0.29	0
Tropical & Subtropical Coniferous Forests	median_elevation	-0.05	0.107
Tropical & Subtropical Coniferous Forests	median_terrainruggedness	-0.16	0.001
Tropical & Subtropical Coniferous Forests	median_humanfootprint	0.2	0
Tropical & Subtropical Coniferous Forests	irreplaceability	-0.43	0
Temperate Conifer Forests	area	-0.29	0
Temperate Conifer Forests	median_elevation	-0.14	0.218
Temperate Conifer Forests	median_terrainruggedness	-0.11	0.409
Temperate Conifer Forests	median_humanfootprint	0.27	0.018
Temperate Conifer Forests	irreplaceability	-0.11	0
Boreal Forests/Taiga	area	-0.15	NA
Boreal Forests/Taiga	median_elevation	0.14	0.349
Boreal Forests/Taiga	median_terrainruggedness	-0.12	0.415
Boreal Forests/Taiga	median_humanfootprint	-0.22	0
Boreal Forests/Taiga	irreplaceability	-0.12	0
Tundra	area	-0.34	0
Tundra	median_elevation	-0.26	0.017
Tundra	median_terrainruggedness	-0.17	0.042
Tundra	median_humanfootprint	0.28	0
Tundra	irreplaceability	-0.18	0
Flooded Grasslands & Savannas	area	-0.29	0
Flooded Grasslands & Savannas	median_elevation	0.17	0.216
Flooded Grasslands & Savannas	median_terrainruggedness	-0.1	0.219
Flooded Grasslands & Savannas	median_humanfootprint	0.19	0.133
Flooded Grasslands & Savannas	irreplaceability	-0.33	0
Overall	area	-0.13	0
Overall	median_elevation	-0.1	0
Overall	median_terrainruggedness	-0.18	NA
Overall	median_humanfootprint	0.07	NA
Overall	irreplaceability	-0.13	0

## Sheet: Supplementary Figure 2
biome	mean_rcp45_disappearingclimate_local	sd_rcp45_disappearingclimate_local	mean_rcp85_disappearingclimate_local	sd_rcp85_disappearingclimate_local
Montane Grasslands & Shrublands	0.421404	0.116307	0.602043	0.151839
Tropical & Subtropical Grasslands, Savannas & Shrublands	0.403583	0.136385	0.584735	0.189828
Temperate Broadleaf & Mixed Forests	0.0508945	0.109177	0.0661755	0.119499
Temperate Broadleaf & Mixed Forests	0.056843	0.0447041	0.157525	0.102066
Temperate Broadleaf & Mixed Forests	0.0817496	0.0677914	0.136342	0.110724
Tropical & Subtropical Moist Broadleaf Forests	0.160608	0.0874934	0.266453	0.109119
Tropical & Subtropical Moist Broadleaf Forests	0.187645	0.0942061	0.305134	0.160049
Tropical & Subtropical Grasslands, Savannas & Shrublands	0.291606	0.107348	0.404024	0.141537
Tropical & Subtropical Moist Broadleaf Forests	0.283232	0.188084	0.400804	0.225527
Tropical & Subtropical Moist Broadleaf Forests	0.151912	0.0851057	0.282212	0.142957
Temperate Broadleaf & Mixed Forests	0.121004	0.0952736	0.239912	0.13615
Tropical & Subtropical Grasslands, Savannas & Shrublands	0.33316	0.108733	0.454792	0.114475
Temperate Grasslands, Savannas & Shrublands	0.243937	0.118699	0.471897	0.1799
Temperate Grasslands, Savannas & Shrublands	0.23872	0.126642	0.37327	0.183201
Temperate Grasslands, Savannas & Shrublands	0.376549	0.123506	0.466283	0.126206
Temperate Broadleaf & Mixed Forests	0.281481	0.127809	0.476914	0.157603
Montane Grasslands & Shrublands	0.022023	0.0206096	0.0462221	0.0492036
Mangroves	0.244536	0.124562	0.376817	0.172682
Tropical & Subtropical Moist Broadleaf Forests	0.161662	0.189368	0.285483	0.265948
Tropical & Subtropical Dry Broadleaf Forests	0.171227	0.124346	0.325788	0.20196
Montane Grasslands & Shrublands	0.100592	0.0952478	0.164602	0.120571
Tropical & Subtropical Moist Broadleaf Forests	0.25896	0.148864	0.40806	0.202886
Montane Grasslands & Shrublands	0.103788	0.101818	0.204805	0.126012
Tropical & Subtropical Moist Broadleaf Forests	0.442773	0.24926	0.624732	0.298012
Tropical & Subtropical Moist Broadleaf Forests	0.295281	0.180855	0.447289	0.236962
Tropical & Subtropical Moist Broadleaf Forests	0.217749	0.111017	0.294598	0.0833111
Tropical & Subtropical Moist Broadleaf Forests	0.322281	0.192207	0.407588	0.184878
Tropical & Subtropical Moist Broadleaf Forests	0.227538	0.0840699	0.315436	0.117583
Tropical & Subtropical Moist Broadleaf Forests	0.312	0.101368	0.424444	0.0583495
Deserts & Xeric Shrublands	0.308889	0.0486739	0.458519	0.108513
Tropical & Subtropical Moist Broadleaf Forests	0.33462	0.257485	0.522192	0.263513
Tropical & Subtropical Moist Broadleaf Forests	0.189751	0.29356	0.301712	0.268393
Tropical & Subtropical Moist Broadleaf Forests	0.47564	0.272165	0.619264	0.264819
Tropical & Subtropical Moist Broadleaf Forests	0.201281	0.135958	0.359628	0.200739
Tropical & Subtropical Grasslands, Savannas & Shrublands	0.304569	0.140867	0.428926	0.208171
Tropical & Subtropical Grasslands, Savannas & Shrublands	0.23042	0.152598	0.293668	0.14286
Tropical & Subtropical Moist Broadleaf Forests	0.24148	0.237126	0.310234	0.268657
Tropical & Subtropical Grasslands, Savannas & Shrublands	0.299067	0.139208	0.526304	0.253934
Deserts & Xeric Shrublands	0.328761	0.12166	0.419393	0.137304
Tropical & Subtropical Grasslands, Savannas & Shrublands	0.152943	0.0927344	0.318302	0.169647
Tropical & Subtropical Moist Broadleaf Forests	0.255572	0.198938	0.396064	0.173033
Tropical & Subtropical Grasslands, Savannas & Shrublands	0.249274	0.132082	0.359812	0.142197
Tropical & Subtropical Grasslands, Savannas & Shrublands	0.14936	0.129491	0.192184	0.112107
Tropical & Subtropical Grasslands, Savannas & Shrublands	0.200395	0.129431	0.288578	0.221065
Tropical & Subtropical Moist Broadleaf Forests	0.272216	0.16399	0.338451	0.198826
Tropical & Subtropical Moist Broadleaf Forests	0.137349	0.10694	0.175656	0.176658
Tropical & Subtropical Moist Broadleaf Forests	0.389676	0.163463	0.49338	0.259598
Tropical & Subtropical Moist Broadleaf Forests	0.132353	0.0772418	0.200261	0.176617
Deserts & Xeric Shrublands	0.20991	0.102797	0.313829	0.17387
Deserts & Xeric Shrublands	0.336667	0.113529	0.503333	0.162883
Temperate Broadleaf & Mixed Forests	0.0463184	0.0973964	0.0979832	0.14633
Montane Grasslands & Shrublands	0.131583	0.119589	0.21712	0.146778
Temperate Broadleaf & Mixed Forests	0.121132	0.0788554	0.195489	0.14089
Temperate Broadleaf & Mixed Forests	0.056528	0.0970074	0.0761162	0.114986
Temperate Broadleaf & Mixed Forests	0.137978	0.0980409	0.196503	0.154952
Temperate Broadleaf & Mixed Forests	0.107945	0.093105	0.211846	0.118109
Temperate Broadleaf & Mixed Forests	0.169003	0.0939119	0.26729	0.127782
Mediterranean Forests, Woodlands & Scrub	0.202941	0.09928	0.32437	0.113534
Temperate Broadleaf & Mixed Forests	0.328867	0.132503	0.424013	0.141855
Tropical & Subtropical Moist Broadleaf Forests	0.304646	0.166252	0.424242	0.239821
Temperate Grasslands, Savannas & Shrublands	0.214201	0.0887411	0.280556	0.0846246
Temperate Broadleaf & Mixed Forests	0.0412598	0.0394714	0.0930852	0.0872993
Temperate Broadleaf & Mixed Forests	0.174662	0.098166	0.331332	0.190672
Temperate Broadleaf & Mixed Forests	0.192178	0.0942232	0.307632	0.118599
Temperate Broadleaf & Mixed Forests	0.223648	0.126351	0.342985	0.162769
Temperate Broadleaf & Mixed Forests	0.0969009	0.100352	0.159649	0.128774
Temperate Broadleaf & Mixed Forests	0.251333	0.132469	0.4022	0.153273
Temperate Broadleaf & Mixed Forests	0.107727	0.0725209	0.174078	0.0934108
Temperate Broadleaf & Mixed Forests	0.256103	0.151992	0.393872	0.163059
Mediterranean Forests, Woodlands & Scrub	0.277945	0.113203	0.380576	0.147913
Temperate Broadleaf & Mixed Forests	0.165397	0.0793114	0.25627	0.120493
Temperate Broadleaf & Mixed Forests	0.0577006	0.0951744	0.076418	0.11273
Mediterranean Forests, Woodlands & Scrub	0.203473	0.0999493	0.328347	0.112622
Mangroves	0.268308	0.219385	0.452118	0.179653
Deserts & Xeric Shrublands	0.388316	0.164674	0.455368	0.173522
Montane Grasslands & Shrublands	0.189794	0.0991432	0.234362	0.0980866
Tropical & Subtropical Moist Broadleaf Forests	0.389722	0.248952	0.471944	0.207905
Tropical & Subtropical Grasslands, Savannas & Shrublands	0.260593	0.147831	0.389703	0.140966
Tropical & Subtropical Moist Broadleaf Forests	0.182463	0.197273	0.272938	0.202593
Tropical & Subtropical Moist Broadleaf Forests	0.0652672	0.049182	0.129717	0.0882503
Montane Grasslands & Shrublands	0.211713	0.219567	0.246637	0.157204
Montane Grasslands & Shrublands	0.076191	0.0546466	0.146426	0.099686
Tropical & Subtropical Moist Broadleaf Forests	0.122224	0.165122	0.187408	0.171653
Tropical & Subtropical Moist Broadleaf Forests	0.373473	0.264998	0.517459	0.28892
Tropical & Subtropical Moist Broadleaf Forests	0.130815	0.134108	0.199072	0.146791
Montane Grasslands & Shrublands	0.130661	0.0998502	0.203159	0.125995
Tropical & Subtropical Moist Broadleaf Forests	0.107852	0.14193	0.199466	0.152011
Tropical & Subtropical Moist Broadleaf Forests	0.121113	0.0828031	0.200425	0.123633
Mangroves	0.660048	0.285333	0.77872	0.22871
Tropical & Subtropical Moist Broadleaf Forests	0.156628	0.147696	0.241463	0.18127
Tropical & Subtropical Moist Broadleaf Forests	0.206733	0.211956	0.295578	0.199575
Tropical & Subtropical Moist Broadleaf Forests	0.165372	0.0930306	0.278369	0.151355
Tropical & Subtropical Moist Broadleaf Forests	0.180386	0.103251	0.276879	0.133825
Tropical & Subtropical Moist Broadleaf Forests	0.143651	0.0541545	0.227442	0.0989103
Tropical & Subtropical Moist Broadleaf Forests	0.188966	0.14372	0.357538	0.201394
Montane Grasslands & Shrublands	0.234076	0.197762	0.298736	0.176998
Tropical & Subtropical Moist Broadleaf Forests	0.273618	0.231646	0.432557	0.278487
Deserts & Xeric Shrublands	0.353523	0.125047	0.460589	0.226817
Deserts & Xeric Shrublands	0.128858	0.120993	0.217839	0.104622
Tropical & Subtropical Moist Broadleaf Forests	0.310317	0.256465	0.413135	0.315655
Tropical & Subtropical Moist Broadleaf Forests	0.439091	0.352834	0.6227	0.332222
Tropical & Subtropical Moist Broadleaf Forests	0.273678	0.190068	0.336724	0.161996
Tropical & Subtropical Moist Broadleaf Forests	0.197466	0.173736	0.321031	0.21553
Tropical & Subtropical Moist Broadleaf Forests	0.214266	0.158615	0.288919	0.152193
Tropical & Subtropical Moist Broadleaf Forests	0.306771	0.30262	0.465136	0.304134
Tropical & Subtropical Moist Broadleaf Forests	0.326333	0.272807	0.366417	0.199182
Tropical & Subtropical Moist Broadleaf Forests	0.291884	0.202386	0.305072	0.124623
Tropical & Subtropical Moist Broadleaf Forests	0.213026	0.134611	0.295806	0.210156
Tropical & Subtropical Moist Broadleaf Forests	0.089296	0.0988707	0.133272	0.116538
Tropical & Subtropical Moist Broadleaf Forests	0.0917837	0.0756229	0.133301	0.10205
Tropical & Subtropical Moist Broadleaf Forests	0.295685	0.211503	0.452764	0.191518
Deserts & Xeric Shrublands	0.266384	0.26988	0.394552	0.347212
Tropical & Subtropical Moist Broadleaf Forests	0.0696036	0.0688274	0.10233	0.0872658
Montane Grasslands & Shrublands	0.0742287	0.0620983	0.113112	0.0768354
Tropical & Subtropical Moist Broadleaf Forests	0.298789	0.0991635	0.449948	0.172876
Tropical & Subtropical Coniferous Forests	0.258846	0.134583	0.32	0.175495
Tropical & Subtropical Moist Broadleaf Forests	0.298789	0.0991635	0.449948	0.172876
Tropical & Subtropical Moist Broadleaf Forests	0.23014	0.239	0.380401	0.277913
Tropical & Subtropical Moist Broadleaf Forests	0.215455	0.0954057	0.302727	0.156071
Tropical & Subtropical Moist Broadleaf Forests	0.144543	0.0819097	0.207568	0.113211
Tropical & Subtropical Coniferous Forests	0.101943	0.0911921	0.162757	0.0842134
Tropical & Subtropical Coniferous Forests	0.11406	0.101366	0.148479	0.0678519
Tropical & Subtropical Coniferous Forests	0.179508	0.143539	0.247678	0.138708
Tropical & Subtropical Coniferous Forests	0.274215	0.185736	0.38388	0.129101
Tropical & Subtropical Coniferous Forests	0.208216	0.150145	0.29716	0.134694
Tropical & Subtropical Dry Broadleaf Forests	0.286971	0.118988	0.431272	0.156988
Tropical & Subtropical Moist Broadleaf Forests	0.257867	0.14406	0.368889	0.177052
Temperate Conifer Forests	0.303578	0.131893	0.466716	0.189731
Tropical & Subtropical Coniferous Forests	0.253273	0.184672	0.436424	0.192641
Tropical & Subtropical Coniferous Forests	0.28596	0.139268	0.431414	0.121327
Tropical & Subtropical Coniferous Forests	0.278696	0.199042	0.439275	0.147784
Tropical & Subtropical Coniferous Forests	0.188864	0.0952315	0.329735	0.106989
Tropical & Subtropical Dry Broadleaf Forests	0.272807	0.160686	0.482807	0.177126
Tropical & Subtropical Moist Broadleaf Forests	0.179894	0.117684	0.284831	0.179163
Deserts & Xeric Shrublands	0.194324	0.115906	0.383415	0.103479
Tropical & Subtropical Coniferous Forests	0.197083	0.0747354	0.347444	0.101542
Deserts & Xeric Shrublands	0.328205	0.0923651	0.46641	0.167528
Tropical & Subtropical Moist Broadleaf Forests	0.283492	0.213691	0.403144	0.255332
Tropical & Subtropical Moist Broadleaf Forests	0.310498	0.215439	0.398209	0.175
Tropical & Subtropical Moist Broadleaf Forests	0.0336619	0.0252238	0.0653523	0.0382438
Tropical & Subtropical Moist Broadleaf Forests	0.24981	0.239316	0.296076	0.170203
Tropical & Subtropical Moist Broadleaf Forests	0.209368	0.109793	0.322529	0.1839
Tropical & Subtropical Grasslands, Savannas & Shrublands	0.221788	0.141454	0.427893	0.242649
Tropical & Subtropical Grasslands, Savannas & Shrublands	0.257206	0.123168	0.474842	0.225287
Tropical & Subtropical Grasslands, Savannas & Shrublands	0.395163	0.151327	0.52069	0.235016
Tropical & Subtropical Moist Broadleaf Forests	0.251235	0.176327	0.436529	0.21397
Tropical & Subtropical Moist Broadleaf Forests	0.321677	0.135109	0.463983	0.175662
Tropical & Subtropical Moist Broadleaf Forests	0.283619	0.118347	0.500333	0.223192
Tropical & Subtropical Moist Broadleaf Forests	0.270307	0.275604	0.408188	0.351192
Deserts & Xeric Shrublands	0.149499	0.059447	0.247777	0.13227
Montane Grasslands & Shrublands	0.326099	0.160136	0.423369	0.120982
Montane Grasslands & Shrublands	0.224791	0.116586	0.372503	0.166549
Montane Grasslands & Shrublands	0.285143	0.171543	0.408732	0.165063
Deserts & Xeric Shrublands	0.206023	0.0887319	0.322573	0.182569
Montane Grasslands & Shrublands	0.231833	0.131241	0.39	0.149316
Montane Grasslands & Shrublands	0.240705	0.0904713	0.369359	0.121873
Tropical & Subtropical Moist Broadleaf Forests	0.0950756	0.10761	0.196445	0.272461
Montane Grasslands & Shrublands	0.0575133	0.0505544	0.114164	0.0593821
Tropical & Subtropical Dry Broadleaf Forests	0.0565601	0.0446098	0.129533	0.0726
Tropical & Subtropical Moist Broadleaf Forests	0.212469	0.131548	0.293642	0.185894
Tropical & Subtropical Moist Broadleaf Forests	0.167721	0.0927229	0.244796	0.158417
Montane Grasslands & Shrublands	0.084343	0.0668344	0.117157	0.0879294
Montane Grasslands & Shrublands	0.247083	0.116229	0.416528	0.143054
Deserts & Xeric Shrublands	0.0974647	0.076135	0.192941	0.0475769
Tropical & Subtropical Moist Broadleaf Forests	0.3225	0.138335	0.423333	0.155248
Tropical & Subtropical Grasslands, Savannas & Shrublands	0.325006	0.254837	0.490045	0.277893
Tropical & Subtropical Moist Broadleaf Forests	0.496537	0.226224	0.616147	0.274665
Tropical & Subtropical Moist Broadleaf Forests	0.371386	0.179099	0.492249	0.254911
Tropical & Subtropical Moist Broadleaf Forests	0.4828	0.239201	0.618867	0.211867
Tropical & Subtropical Grasslands, Savannas & Shrublands	0.393968	0.119913	0.464921	0.136141
Deserts & Xeric Shrublands	0.221905	0.0833583	0.363385	0.16336
Deserts & Xeric Shrublands	0.344715	0.134204	0.50748	0.227993
Deserts & Xeric Shrublands	0.23	0.0919672	0.367436	0.126276
Tropical & Subtropical Moist Broadleaf Forests	0.104981	0.0838901	0.174639	0.101761
Tropical & Subtropical Grasslands, Savannas & Shrublands	0.200036	0.113738	0.323763	0.125272
Tropical & Subtropical Moist Broadleaf Forests	0.200106	0.167378	0.308655	0.198551
Tropical & Subtropical Moist Broadleaf Forests	0.0930999	0.0775406	0.18126	0.198871
Tropical & Subtropical Moist Broadleaf Forests	0.047974	0.0472261	0.122743	0.096939
Tropical & Subtropical Moist Broadleaf Forests	0.118545	0.0627516	0.219338	0.101945
Tropical & Subtropical Moist Broadleaf Forests	0.0957718	0.0487338	0.133749	0.0757999
Tropical & Subtropical Moist Broadleaf Forests	0.16854	0.141937	0.270326	0.197681
Tropical & Subtropical Moist Broadleaf Forests	0.137776	0.124366	0.165656	0.12328
Tropical & Subtropical Moist Broadleaf Forests	0.13663	0.0670484	0.183237	0.124614
Tropical & Subtropical Moist Broadleaf Forests	0.222822	0.130301	0.356273	0.210065
Tropical & Subtropical Moist Broadleaf Forests	0.151717	0.121345	0.202596	0.114357
Tropical & Subtropical Moist Broadleaf Forests	0.218084	0.118659	0.242477	0.126466
Tropical & Subtropical Grasslands, Savannas & Shrublands	0.157026	0.116128	0.255294	0.167115
Tropical & Subtropical Dry Broadleaf Forests	0.278175	0.125759	0.339683	0.164878
Deserts & Xeric Shrublands	0.204649	0.0895836	0.293772	0.134227
Tropical & Subtropical Dry Broadleaf Forests	0.407548	0.171725	0.55504	0.203142
Mediterranean Forests, Woodlands & Scrub	0.1744	0.13405	0.383304	0.215978
Mediterranean Forests, Woodlands & Scrub	0.404259	0.146768	0.570741	0.184471
Mediterranean Forests, Woodlands & Scrub	0.158748	0.134119	0.327901	0.201275
Deserts & Xeric Shrublands	0.0937989	0.0654543	0.165674	0.0891481
Montane Grasslands & Shrublands	0.136248	0.0768309	0.196204	0.109587
Tropical & Subtropical Grasslands, Savannas & Shrublands	0.273684	0.133457	0.454791	0.211327
Tropical & Subtropical Grasslands, Savannas & Shrublands	0.22569	0.140365	0.382061	0.182877
Tropical & Subtropical Grasslands, Savannas & Shrublands	0.332171	0.147304	0.48539	0.185029
Temperate Broadleaf & Mixed Forests	0.392083	0.132702	0.389167	0.152793
Deserts & Xeric Shrublands	0.284022	0.100971	0.456011	0.17553
Temperate Broadleaf & Mixed Forests	0.0771281	0.0591407	0.136162	0.0749837
Mediterranean Forests, Woodlands & Scrub	0.268443	0.0981956	0.483419	0.169805
Temperate Grasslands, Savannas & Shrublands	0.250555	0.136438	0.480641	0.144371
Temperate Broadleaf & Mixed Forests	0.16314	0.0981084	0.263541	0.153355
Temperate Broadleaf & Mixed Forests	0.110723	0.0551767	0.162034	0.0858071
Temperate Broadleaf & Mixed Forests	0.100399	0.0647351	0.143777	0.0968287
Temperate Broadleaf & Mixed Forests	0.19	0.104592	0.260299	0.146816
Temperate Grasslands, Savannas & Shrublands	0.198247	0.102632	0.305841	0.119854
Temperate Broadleaf & Mixed Forests	0.199942	0.092725	0.261507	0.131024
Temperate Broadleaf & Mixed Forests	0.18567	0.107784	0.253873	0.135744
Temperate Broadleaf & Mixed Forests	0.178882	0.0837583	0.253431	0.111765
Temperate Broadleaf & Mixed Forests	0.250184	0.10745	0.290154	0.144726
Temperate Broadleaf & Mixed Forests	0.163657	0.0850113	0.261435	0.0845502
Temperate Grasslands, Savannas & Shrublands	0.295198	0.140443	0.454746	0.194657
Temperate Broadleaf & Mixed Forests	0.251295	0.157507	0.402314	0.205556
Temperate Broadleaf & Mixed Forests	0.260778	0.0944543	0.330499	0.170946
Temperate Broadleaf & Mixed Forests	0.230137	0.0992201	0.326735	0.107576
Temperate Broadleaf & Mixed Forests	0.265208	0.125427	0.367875	0.214264
Temperate Broadleaf & Mixed Forests	0.193532	0.0994433	0.283632	0.10485
Temperate Broadleaf & Mixed Forests	0.210065	0.124633	0.323398	0.141428
Temperate Broadleaf & Mixed Forests	0.286333	0.0862715	0.371583	0.124395
Temperate Broadleaf & Mixed Forests	0.233256	0.124906	0.293372	0.11999
Temperate Broadleaf & Mixed Forests	0.246444	0.0983622	0.326889	0.115244
Tropical & Subtropical Grasslands, Savannas & Shrublands	0.12617	0.0934817	0.238736	0.135693
Tropical & Subtropical Grasslands, Savannas & Shrublands	0.240932	0.112509	0.425005	0.132433
Tropical & Subtropical Grasslands, Savannas & Shrublands	0.150357	0.0610176	0.26693	0.155207
Tropical & Subtropical Grasslands, Savannas & Shrublands	0.114168	0.0645017	0.208857	0.096503
Tropical & Subtropical Moist Broadleaf Forests	0.070885	0.0464131	0.187784	0.125998
Tropical & Subtropical Moist Broadleaf Forests	0.240076	0.082212	0.420362	0.172789
Tropical & Subtropical Moist Broadleaf Forests	0.118307	0.05527	0.251645	0.112789
Tropical & Subtropical Moist Broadleaf Forests	0.199286	0.110801	0.305924	0.155367
Tropical & Subtropical Grasslands, Savannas & Shrublands	0.162131	0.0836483	0.244035	0.110923
Temperate Broadleaf & Mixed Forests	0.246159	0.0920181	0.342252	0.112766
Temperate Broadleaf & Mixed Forests	0.160074	0.0852606	0.236962	0.126427
Tropical & Subtropical Grasslands, Savannas & Shrublands	0.348794	0.0861507	0.484184	0.144259
Tropical & Subtropical Grasslands, Savannas & Shrublands	0.233602	0.0692376	0.370544	0.136664
Tropical & Subtropical Grasslands, Savannas & Shrublands	0.194401	0.0886174	0.328706	0.104969
Temperate Broadleaf & Mixed Forests	0.304866	0.177141	0.335078	0.138618
Tropical & Subtropical Grasslands, Savannas & Shrublands	0.340924	0.0909665	0.480726	0.122851
Tropical & Subtropical Grasslands, Savannas & Shrublands	0.330947	0.0993099	0.474486	0.133023
Temperate Broadleaf & Mixed Forests	0.252553	0.133106	0.307207	0.130532
Tropical & Subtropical Grasslands, Savannas & Shrublands	0.363585	0.110832	0.559748	0.145452
Temperate Broadleaf & Mixed Forests	0.236523	0.0943113	0.328705	0.125875
Tropical & Subtropical Grasslands, Savannas & Shrublands	0.289795	0.112815	0.441795	0.152744
Tropical & Subtropical Grasslands, Savannas & Shrublands	0.222105	0.0985808	0.377807	0.141929
Tropical & Subtropical Moist Broadleaf Forests	0.234476	0.135154	0.347143	0.155594
Tropical & Subtropical Grasslands, Savannas & Shrublands	0.261143	0.0926438	0.383143	0.121111
Tropical & Subtropical Grasslands, Savannas & Shrublands	0.370758	0.156468	0.496667	0.161881
Tropical & Subtropical Moist Broadleaf Forests	0.465	0.216053	0.59	0.160478
Tropical & Subtropical Moist Broadleaf Forests	0.34408	0.144508	0.512239	0.237302
Tropical & Subtropical Moist Broadleaf Forests	0.457143	0.159806	0.51381	0.194047
Tropical & Subtropical Moist Broadleaf Forests	0.350667	0.102449	0.526333	0.228135
Tropical & Subtropical Grasslands, Savannas & Shrublands	0.332843	0.0938862	0.528333	0.143167
Tropical & Subtropical Grasslands, Savannas & Shrublands	0.432963	0.204114	0.465185	0.111004
Tropical & Subtropical Moist Broadleaf Forests	0.499619	0.24139	0.588857	0.151351
Tropical & Subtropical Moist Broadleaf Forests	0.231783	0.144684	0.325039	0.122543
Tropical & Subtropical Grasslands, Savannas & Shrublands	0.370667	0.123696	0.436667	0.107646
Deserts & Xeric Shrublands	0.358898	0.131851	0.549079	0.236173
Deserts & Xeric Shrublands	0.1344	0.0705787	0.326415	0.137408
Mediterranean Forests, Woodlands & Scrub	0.328485	0.139198	0.508485	0.146745
Mediterranean Forests, Woodlands & Scrub	0.253522	0.0981671	0.374403	0.136666
Mediterranean Forests, Woodlands & Scrub	0.202497	0.122671	0.31705	0.148874
Mediterranean Forests, Woodlands & Scrub	0.282751	0.11355	0.433815	0.126153
Mediterranean Forests, Woodlands & Scrub	0.205493	0.074541	0.362582	0.0821687
Mediterranean Forests, Woodlands & Scrub	0.204973	0.0851866	0.340669	0.127807
Mediterranean Forests, Woodlands & Scrub	0.231538	0.0803969	0.351966	0.112972
Mediterranean Forests, Woodlands & Scrub	0.324833	0.140892	0.427833	0.160797
Mediterranean Forests, Woodlands & Scrub	0.309828	0.103957	0.44431	0.115755
Mediterranean Forests, Woodlands & Scrub	0.27984	0.103213	0.423307	0.116147
Mediterranean Forests, Woodlands & Scrub	0.335933	0.11621	0.507	0.199718
Mediterranean Forests, Woodlands & Scrub	0.328667	0.132552	0.500909	0.152899
Mediterranean Forests, Woodlands & Scrub	0.310933	0.136563	0.501467	0.168283
Mediterranean Forests, Woodlands & Scrub	0.307984	0.0949309	0.510465	0.158219
Mediterranean Forests, Woodlands & Scrub	0.31925	0.114729	0.517333	0.230414
Mediterranean Forests, Woodlands & Scrub	0.253103	0.0955104	0.397471	0.128022
Mediterranean Forests, Woodlands & Scrub	0.323448	0.111018	0.503333	0.173605
Mediterranean Forests, Woodlands & Scrub	0.314333	0.151083	0.418833	0.15843
Mediterranean Forests, Woodlands & Scrub	0.33625	0.107785	0.455417	0.157402
Mediterranean Forests, Woodlands & Scrub	0.315303	0.109905	0.455152	0.125469
Deserts & Xeric Shrublands	0.290714	0.131619	0.507857	0.198206
Temperate Broadleaf & Mixed Forests	0.230294	0.0981272	0.322061	0.126047
Mediterranean Forests, Woodlands & Scrub	0.277807	0.135543	0.444657	0.157206
Mediterranean Forests, Woodlands & Scrub	0.233666	0.109767	0.388296	0.150098
Mediterranean Forests, Woodlands & Scrub	0.297349	0.107062	0.472444	0.195606
Montane Grasslands & Shrublands	0.183233	0.140171	0.29325	0.134173
Temperate Broadleaf & Mixed Forests	0.137688	0.0906221	0.21913	0.0837301
Temperate Broadleaf & Mixed Forests	0.229075	0.101125	0.313015	0.118714
Temperate Broadleaf & Mixed Forests	0.18752	0.10559	0.341118	0.160392
Temperate Broadleaf & Mixed Forests	0.263492	0.121417	0.373524	0.128601
Temperate Broadleaf & Mixed Forests	0.221779	0.108633	0.374185	0.133282
Temperate Broadleaf & Mixed Forests	0.339167	0.109686	0.448889	0.161907
Temperate Broadleaf & Mixed Forests	0.272319	0.109554	0.425725	0.131641
Mediterranean Forests, Woodlands & Scrub	0.24321	0.0706334	0.370494	0.104302
Temperate Broadleaf & Mixed Forests	0.343509	0.146116	0.447368	0.10384
Deserts & Xeric Shrublands	0.280091	0.165138	0.467011	0.181324
Tropical & Subtropical Grasslands, Savannas & Shrublands	0.218749	0.0872478	0.377809	0.169951
Mediterranean Forests, Woodlands & Scrub	0.0626487	0.0422241	0.112924	0.0677094
Deserts & Xeric Shrublands	0.344863	0.17467	0.510517	0.142493
Mediterranean Forests, Woodlands & Scrub	0.255605	0.111371	0.426535	0.18482
Mediterranean Forests, Woodlands & Scrub	0.314355	0.183298	0.481981	0.171937
Mediterranean Forests, Woodlands & Scrub	0.361413	0.116814	0.520797	0.154029
Mediterranean Forests, Woodlands & Scrub	0.409982	0.151728	0.533498	0.184575
Mediterranean Forests, Woodlands & Scrub	0.388928	0.196588	0.554812	0.188901
Mediterranean Forests, Woodlands & Scrub	0.372632	0.156449	0.520058	0.215197
Mediterranean Forests, Woodlands & Scrub	0.440055	0.164827	0.556831	0.181176
Mediterranean Forests, Woodlands & Scrub	0.287483	0.0734625	0.354354	0.043063
Mediterranean Forests, Woodlands & Scrub	0.372393	0.149497	0.568205	0.164334
Mediterranean Forests, Woodlands & Scrub	0.432667	0.165497	0.570286	0.181313
Mediterranean Forests, Woodlands & Scrub	0.248559	0.0741668	0.327297	0.110214
Tropical & Subtropical Grasslands, Savannas & Shrublands	0.401111	0.122317	0.610694	0.185497
Mediterranean Forests, Woodlands & Scrub	0.345507	0.162681	0.519855	0.220696
Mediterranean Forests, Woodlands & Scrub	0.36	0.126512	0.505806	0.172044
Mediterranean Forests, Woodlands & Scrub	0.233333	0.103147	0.328889	0.133054
Mediterranean Forests, Woodlands & Scrub	0.366667	0.0827759	0.453333	0.0706233
Tropical & Subtropical Grasslands, Savannas & Shrublands	0.272708	0.0891794	0.453601	0.167029
Tropical & Subtropical Grasslands, Savannas & Shrublands	0.290524	0.147435	0.508584	0.231237
Tropical & Subtropical Grasslands, Savannas & Shrublands	0.418161	0.171906	0.6089	0.217044
Temperate Broadleaf & Mixed Forests	0.164494	0.124704	0.32672	0.183983
Temperate Broadleaf & Mixed Forests	0.104659	0.073265	0.252295	0.196475
Temperate Broadleaf & Mixed Forests	0.417471	0.204333	0.638563	0.246928
Tropical & Subtropical Grasslands, Savannas & Shrublands	0.197696	0.0902892	0.367756	0.159784
Tropical & Subtropical Grasslands, Savannas & Shrublands	0.193502	0.114658	0.460267	0.211104
Tropical & Subtropical Grasslands, Savannas & Shrublands	0.328825	0.108034	0.526183	0.199318
Boreal Forests/Taiga	0.182508	0.122093	0.317281	0.157656
Tundra	0.0528895	0.0695277	0.110988	0.0979225
Tundra	0.198267	0.13539	0.369477	0.171341
Temperate Conifer Forests	0.103322	0.122082	0.199938	0.16084
Temperate Conifer Forests	0.104482	0.117952	0.201106	0.167887
Boreal Forests/Taiga	0.0880389	0.0872275	0.207579	0.166305
Boreal Forests/Taiga	0.409883	0.202263	0.538778	0.215051
Boreal Forests/Taiga	0.399911	0.236787	0.52489	0.222346
Boreal Forests/Taiga	0.346381	0.204978	0.489572	0.165278
Boreal Forests/Taiga	0.306268	0.180799	0.495275	0.217565
Temperate Conifer Forests	0.102192	0.114855	0.208707	0.149516
Temperate Conifer Forests	0.176249	0.143104	0.299499	0.184803
Temperate Conifer Forests	0.115854	0.12072	0.237541	0.159405
Boreal Forests/Taiga	0.370488	0.125991	0.555465	0.167831
Temperate Conifer Forests	0.187944	0.139996	0.323694	0.183441
Temperate Conifer Forests	0.245657	0.12396	0.344783	0.144815
Temperate Broadleaf & Mixed Forests	0.342244	0.116432	0.553076	0.211581
Temperate Conifer Forests	0.208026	0.138725	0.360366	0.160619
Temperate Broadleaf & Mixed Forests	0.421045	0.176577	0.599063	0.223467
Temperate Broadleaf & Mixed Forests	0.421457	0.161995	0.61008	0.230423
Temperate Grasslands, Savannas & Shrublands	0.474916	0.264098	0.588258	0.264667
Temperate Broadleaf & Mixed Forests	0.396667	0.143089	0.53991	0.143584
Temperate Broadleaf & Mixed Forests	0.366984	0.162364	0.545397	0.13742
Temperate Broadleaf & Mixed Forests	0.420917	0.207073	0.501833	0.183448
Tropical & Subtropical Grasslands, Savannas & Shrublands	0.199343	0.0956525	0.387261	0.168755
Tropical & Subtropical Grasslands, Savannas & Shrublands	0.354213	0.152845	0.622593	0.229711
Tropical & Subtropical Grasslands, Savannas & Shrublands	0.356519	0.11267	0.57287	0.193673
Tropical & Subtropical Moist Broadleaf Forests	0.119099	0.0758755	0.206149	0.107499
Temperate Conifer Forests	0.411231	0.213352	0.566462	0.215359
Tropical & Subtropical Grasslands, Savannas & Shrublands	0.227521	0.0948185	0.321087	0.14199
Montane Grasslands & Shrublands	0.139128	0.0996025	0.232455	0.126743
Boreal Forests/Taiga	0.344999	0.186447	0.437598	0.180045
Boreal Forests/Taiga	0.339537	0.203293	0.450468	0.192928
Boreal Forests/Taiga	0.405501	0.228068	0.546462	0.210132
Boreal Forests/Taiga	0.361655	0.195989	0.495614	0.208032
Boreal Forests/Taiga	0.445312	0.205826	0.561562	0.249332
Temperate Conifer Forests	0.250728	0.155643	0.307635	0.166794
Temperate Broadleaf & Mixed Forests	0.175629	0.10723	0.323783	0.148606
Temperate Conifer Forests	0.317249	0.186243	0.409357	0.204367
Temperate Broadleaf & Mixed Forests	0.171602	0.177524	0.305973	0.22279
Mediterranean Forests, Woodlands & Scrub	0.155396	0.0998544	0.276505	0.110464
Tropical & Subtropical Moist Broadleaf Forests	0.125144	0.069045	0.204148	0.0906139
Temperate Broadleaf & Mixed Forests	0.327754	0.162734	0.43699	0.174333
Temperate Conifer Forests	0.311425	0.116964	0.485498	0.112467
Tropical & Subtropical Grasslands, Savannas & Shrublands	0.272376	0.144146	0.372013	0.174454
Tropical & Subtropical Grasslands, Savannas & Shrublands	0.254248	0.110955	0.355664	0.152518
Tropical & Subtropical Grasslands, Savannas & Shrublands	0.206938	0.108299	0.317736	0.192357
Tropical & Subtropical Moist Broadleaf Forests	0.323029	0.075653	0.400083	0.118967
Mediterranean Forests, Woodlands & Scrub	0.319638	0.156017	0.516884	0.226301
Mediterranean Forests, Woodlands & Scrub	0.478904	0.158623	0.710307	0.167284
Mediterranean Forests, Woodlands & Scrub	0.28625	0.175883	0.438167	0.197404
Temperate Broadleaf & Mixed Forests	0.432913	0.180799	0.648789	0.227354
Temperate Broadleaf & Mixed Forests	0.312466	0.192871	0.502877	0.203253
Temperate Broadleaf & Mixed Forests	0.420567	0.192378	0.646252	0.256697
Boreal Forests/Taiga	0.21401	0.148269	0.2782	0.183378
Tropical & Subtropical Moist Broadleaf Forests	0.266593	0.128734	0.483591	0.246225
Temperate Conifer Forests	0.0677373	0.0694093	0.0818517	0.0669322
Tropical & Subtropical Coniferous Forests	0.27032	0.162845	0.432153	0.290162
Tropical & Subtropical Grasslands, Savannas & Shrublands	0.346837	0.137491	0.57187	0.236395
Tropical & Subtropical Moist Broadleaf Forests	0.29502	0.132258	0.451823	0.201463
Tropical & Subtropical Dry Broadleaf Forests	0.328439	0.163784	0.587275	0.201939
Tropical & Subtropical Dry Broadleaf Forests	0.444499	0.149074	0.623857	0.20508
Tropical & Subtropical Dry Broadleaf Forests	0.302555	0.139914	0.538427	0.239333
Tropical & Subtropical Dry Broadleaf Forests	0.401487	0.166657	0.606691	0.274044
Tropical & Subtropical Dry Broadleaf Forests	0.379112	0.163129	0.628465	0.256106
Tropical & Subtropical Moist Broadleaf Forests	0.0997707	0.0371902	0.188307	0.129906
Deserts & Xeric Shrublands	0.455062	0.146813	0.636667	0.149963
Deserts & Xeric Shrublands	0.21796	0.16049	0.465231	0.270824
Temperate Broadleaf & Mixed Forests	0.111085	0.102866	0.227308	0.123682
Temperate Broadleaf & Mixed Forests	0.256627	0.18159	0.449624	0.174821
Temperate Broadleaf & Mixed Forests	0.252411	0.106588	0.368159	0.144043
Montane Grasslands & Shrublands	0.275473	0.168415	0.454943	0.167262
Deserts & Xeric Shrublands	0.257642	0.129874	0.413374	0.145943
Temperate Broadleaf & Mixed Forests	0.28686	0.149569	0.466226	0.164849
Temperate Conifer Forests	0.191157	0.147277	0.344114	0.166159
Mediterranean Forests, Woodlands & Scrub	0.332045	0.166107	0.529924	0.224885
Deserts & Xeric Shrublands	0.382167	0.256892	0.566833	0.206373
Temperate Conifer Forests	0.258986	0.125343	0.486386	0.154938
Temperate Conifer Forests	0.268746	0.157121	0.357326	0.189324
Temperate Broadleaf & Mixed Forests	0.188242	0.128355	0.312469	0.125547
Tropical & Subtropical Moist Broadleaf Forests	0.132115	0.0579044	0.227723	0.128669
Tropical & Subtropical Grasslands, Savannas & Shrublands	0.269795	0.114389	0.339795	0.125565
Tropical & Subtropical Grasslands, Savannas & Shrublands	0.176048	0.0977113	0.292802	0.156603
Tropical & Subtropical Moist Broadleaf Forests	0.186366	0.0826527	0.298843	0.110704
Tropical & Subtropical Moist Broadleaf Forests	0.325238	0.150046	0.507262	0.228773
Temperate Conifer Forests	0.231554	0.211453	0.42136	0.227014
Temperate Broadleaf & Mixed Forests	0.183703	0.203695	0.317875	0.234614
Temperate Conifer Forests	0.323039	0.246429	0.407123	0.248897
Temperate Conifer Forests	0.23292	0.164045	0.336659	0.196676
Temperate Conifer Forests	0.166345	0.181918	0.320631	0.190671
Temperate Conifer Forests	0.280624	0.17608	0.429387	0.214383
Temperate Broadleaf & Mixed Forests	0.268295	0.199885	0.401098	0.218902
Temperate Broadleaf & Mixed Forests	0.225099	0.174996	0.369099	0.202214
Temperate Broadleaf & Mixed Forests	0.307799	0.306195	0.419559	0.238797
Temperate Broadleaf & Mixed Forests	0.348491	0.25678	0.44542	0.229695
Tropical & Subtropical Grasslands, Savannas & Shrublands	0.0836819	0.0718538	0.19285	0.0944147
Tropical & Subtropical Grasslands, Savannas & Shrublands	0.30145	0.158382	0.429677	0.253125
Deserts & Xeric Shrublands	0.33696	0.181803	0.425571	0.186477
Tropical & Subtropical Grasslands, Savannas & Shrublands	0.346042	0.121996	0.475215	0.177626
Tropical & Subtropical Moist Broadleaf Forests	0.238383	0.161015	0.373817	0.228677
Montane Grasslands & Shrublands	0.308849	0.240764	0.35882	0.223905
Tropical & Subtropical Grasslands, Savannas & Shrublands	0.343203	0.216948	0.418315	0.17753
Tropical & Subtropical Moist Broadleaf Forests	0.250398	0.165728	0.362212	0.142659
Tropical & Subtropical Moist Broadleaf Forests	0.424158	0.301934	0.507061	0.310796
Tropical & Subtropical Grasslands, Savannas & Shrublands	0.307962	0.163124	0.342134	0.162047
Tropical & Subtropical Grasslands, Savannas & Shrublands	0.373408	0.18024	0.449581	0.219494
Tropical & Subtropical Grasslands, Savannas & Shrublands	0.346087	0.185659	0.384638	0.192179
Temperate Broadleaf & Mixed Forests	0.326501	0.219427	0.400229	0.231273
Temperate Broadleaf & Mixed Forests	0.275648	0.180611	0.352031	0.212252
Temperate Broadleaf & Mixed Forests	0.300191	0.200886	0.369244	0.176486
Temperate Broadleaf & Mixed Forests	0.388956	0.257414	0.426525	0.188653
Temperate Broadleaf & Mixed Forests	0.382668	0.22148	0.436289	0.190817
Temperate Broadleaf & Mixed Forests	0.375675	0.190048	0.465482	0.218385
Temperate Broadleaf & Mixed Forests	0.405213	0.238816	0.492305	0.224978
Temperate Broadleaf & Mixed Forests	0.401637	0.244607	0.426756	0.18903
Montane Grasslands & Shrublands	0.111366	0.0608747	0.208345	0.120837
Tropical & Subtropical Grasslands, Savannas & Shrublands	0.246325	0.132987	0.379292	0.139265
Tropical & Subtropical Moist Broadleaf Forests	0.308223	0.248684	0.409923	0.318172
Tropical & Subtropical Moist Broadleaf Forests	0.3877	0.292	0.5115	0.190869
Montane Grasslands & Shrublands	0.259992	0.256088	0.426971	0.258172
Tropical & Subtropical Moist Broadleaf Forests	0.3088	0.301175	0.499969	0.268694
Tropical & Subtropical Moist Broadleaf Forests	0.64878	0.234616	0.824715	0.21097
Tropical & Subtropical Moist Broadleaf Forests	0.573667	0.283954	0.75275	0.253775
Tropical & Subtropical Moist Broadleaf Forests	0.374184	0.249308	0.484078	0.288648
Tropical & Subtropical Moist Broadleaf Forests	0.360317	0.187267	0.500215	0.247266
Deserts & Xeric Shrublands	0.077563	0.118552	0.197386	0.161865
Tropical & Subtropical Grasslands, Savannas & Shrublands	0.249966	0.148106	0.363815	0.200782
Tropical & Subtropical Grasslands, Savannas & Shrublands	0.268562	0.143617	0.391772	0.156427
Tropical & Subtropical Grasslands, Savannas & Shrublands	0.137347	0.0888821	0.303863	0.183183
Montane Grasslands & Shrublands	0.0538424	0.0535758	0.0943637	0.0723834
Montane Grasslands & Shrublands	0.0735767	0.0745823	0.102485	0.0763532
Tropical & Subtropical Moist Broadleaf Forests	0.189222	0.0902003	0.363844	0.229917
Temperate Conifer Forests	0.320653	0.252256	0.423581	0.225897
Temperate Broadleaf & Mixed Forests	0.0895663	0.13778	0.16227	0.215073
Montane Grasslands & Shrublands	0.150962	0.173262	0.243891	0.248979
Temperate Broadleaf & Mixed Forests	0.145615	0.19697	0.28673	0.218131
Montane Grasslands & Shrublands	0.155173	0.154342	0.328733	0.252199
Montane Grasslands & Shrublands	0.262714	0.302325	0.390805	0.261741
Temperate Broadleaf & Mixed Forests	0.160445	0.170423	0.314095	0.248216
Montane Grasslands & Shrublands	0.204459	0.199531	0.310534	0.242701
Montane Grasslands & Shrublands	0.104242	0.10473	0.262259	0.214321
Temperate Broadleaf & Mixed Forests	0.318837	0.210316	0.493098	0.213961
Temperate Broadleaf & Mixed Forests	0.138082	0.0994366	0.281825	0.147231
Tropical & Subtropical Grasslands, Savannas & Shrublands	0.323625	0.144517	0.51756	0.214918
Tropical & Subtropical Grasslands, Savannas & Shrublands	0.263574	0.0919522	0.428547	0.147202
Boreal Forests/Taiga	0.352504	0.18737	0.449801	0.193433
Tundra	0.183646	0.120158	0.313983	0.143756
Tundra	0.233391	0.158466	0.357649	0.198228
Tundra	0.215573	0.140695	0.404259	0.202038
Boreal Forests/Taiga	0.24124	0.157328	0.426382	0.233986
Tundra	0.133314	0.13613	0.271874	0.182493
Boreal Forests/Taiga	0.14674	0.135132	0.264533	0.177329
Tundra	0.292353	0.167701	0.443851	0.117265
Tundra	0.241901	0.190295	0.337538	0.229147
Tundra	0.31893	0.179287	0.413951	0.142289
Boreal Forests/Taiga	0.434844	0.167863	0.578125	0.180415
Boreal Forests/Taiga	0.326061	0.158702	0.510788	0.228231
Deserts & Xeric Shrublands	0.158787	0.150351	0.318544	0.179126
Deserts & Xeric Shrublands	0.48068	0.218618	0.620816	0.18678
Montane Grasslands & Shrublands	0.0696823	0.108759	0.171007	0.17721
Tropical & Subtropical Coniferous Forests	0.340515	0.281825	0.471324	0.190368
Tropical & Subtropical Moist Broadleaf Forests	0.221852	0.164944	0.322222	0.231544
Tropical & Subtropical Moist Broadleaf Forests	0.253077	0.151887	0.432051	0.250176
Tropical & Subtropical Moist Broadleaf Forests	0.325087	0.123757	0.476971	0.156956
Tropical & Subtropical Moist Broadleaf Forests	0.241704	0.133738	0.423235	0.148563
Tropical & Subtropical Moist Broadleaf Forests	0.394069	0.219891	0.615539	0.285404
Tropical & Subtropical Moist Broadleaf Forests	0.220263	0.17366	0.359737	0.20827
Tropical & Subtropical Moist Broadleaf Forests	0.551282	0.170974	0.655128	0.159686
Temperate Broadleaf & Mixed Forests	0.356826	0.184211	0.542447	0.233049
Temperate Conifer Forests	0.318523	0.148927	0.483289	0.146601
Temperate Broadleaf & Mixed Forests	0.371103	0.22511	0.57993	0.265554
Temperate Conifer Forests	0.351361	0.195648	0.514319	0.202759
Temperate Broadleaf & Mixed Forests	0.341728	0.172558	0.492068	0.168759
Temperate Broadleaf & Mixed Forests	0.40777	0.168953	0.5653	0.201914
Temperate Broadleaf & Mixed Forests	0.430365	0.197039	0.548176	0.21979
Temperate Broadleaf & Mixed Forests	0.422564	0.193522	0.585577	0.245107
Temperate Conifer Forests	0.393333	0.216492	0.558682	0.20822
Temperate Broadleaf & Mixed Forests	0.469667	0.232487	0.636	0.249481
Temperate Broadleaf & Mixed Forests	0.152047	0.0722275	0.341369	0.159178
Temperate Conifer Forests	0.269152	0.109856	0.436395	0.191372
Tropical & Subtropical Grasslands, Savannas & Shrublands	0.177262	0.0888831	0.259861	0.0836885
Montane Grasslands & Shrublands	0.164468	0.0800269	0.224965	0.110088
Tropical & Subtropical Grasslands, Savannas & Shrublands	0.284086	0.15328	0.522701	0.216427
Tropical & Subtropical Grasslands, Savannas & Shrublands	0.299425	0.0867678	0.470218	0.191578
Mangroves	0.49125	0.145769	0.635278	0.183817
Tropical & Subtropical Grasslands, Savannas & Shrublands	0.125817	0.0394043	0.249322	0.102233
Deserts & Xeric Shrublands	0.343679	0.152713	0.511746	0.130581
Deserts & Xeric Shrublands	0.108009	0.0641025	0.22255	0.108152
Deserts & Xeric Shrublands	0.148208	0.095143	0.255436	0.134166
Deserts & Xeric Shrublands	0.327548	0.122482	0.48085	0.140374
Montane Grasslands & Shrublands	0.087221	0.0879834	0.173528	0.0889373
Tropical & Subtropical Moist Broadleaf Forests	0.0882074	0.0690206	0.159362	0.106971
Mediterranean Forests, Woodlands & Scrub	0.307014	0.120434	0.404722	0.165286
Deserts & Xeric Shrublands	0.0387132	0.0391879	0.08107	0.0578643
Flooded Grasslands & Savannas	0.259996	0.172712	0.430898	0.222639
Deserts & Xeric Shrublands	0.0794319	0.0791916	0.184629	0.116841
Deserts & Xeric Shrublands	0.370217	0.158283	0.561976	0.197868
Mediterranean Forests, Woodlands & Scrub	0.453333	0.160977	0.723333	0.1538
Temperate Broadleaf & Mixed Forests	0.180228	0.164367	0.319718	0.196288
Mediterranean Forests, Woodlands & Scrub	0.235902	0.124381	0.342951	0.150799
Mediterranean Forests, Woodlands & Scrub	0.244465	0.119044	0.367296	0.136946
Tropical & Subtropical Dry Broadleaf Forests	0.217299	0.126364	0.330815	0.173789
Tropical & Subtropical Dry Broadleaf Forests	0.219207	0.213744	0.259782	0.193325
Tropical & Subtropical Dry Broadleaf Forests	0.184098	0.103759	0.264015	0.158746
Tropical & Subtropical Dry Broadleaf Forests	0.209596	0.11685	0.346898	0.172069
Tropical & Subtropical Grasslands, Savannas & Shrublands	0.242798	0.085358	0.355324	0.127675
Tropical & Subtropical Grasslands, Savannas & Shrublands	0.282898	0.110625	0.418083	0.187558
Tundra	0.17584	0.15815	0.317874	0.138425
Tundra	0.2219	0.183821	0.355396	0.168451
Boreal Forests/Taiga	0.357305	0.205206	0.456297	0.216127
Tundra	0.302453	0.224863	0.424892	0.147376
Tundra	0.307289	0.145461	0.423098	0.205727
Tundra	0.290426	0.142788	0.438566	0.164303
Boreal Forests/Taiga	0.337724	0.168317	0.516423	0.208096
Temperate Conifer Forests	0.332877	0.153686	0.55274	0.116375
Tropical & Subtropical Grasslands, Savannas & Shrublands	0.0924669	0.091466	0.135646	0.109318
Tropical & Subtropical Grasslands, Savannas & Shrublands	0.107247	0.0595755	0.2272	0.137534
Tropical & Subtropical Grasslands, Savannas & Shrublands	0.121643	0.0803053	0.205087	0.105591
Tropical & Subtropical Grasslands, Savannas & Shrublands	0.200069	0.104898	0.322838	0.15892
Tropical & Subtropical Grasslands, Savannas & Shrublands	0.133299	0.074027	0.267425	0.144893
Montane Grasslands & Shrublands	0.197364	0.203978	0.239224	0.145346
Tropical & Subtropical Grasslands, Savannas & Shrublands	0.298157	0.14603	0.391992	0.169976
Tropical & Subtropical Grasslands, Savannas & Shrublands	0.269339	0.120317	0.354233	0.142513
Tropical & Subtropical Moist Broadleaf Forests	0.21654	0.162511	0.270985	0.164199
Tropical & Subtropical Grasslands, Savannas & Shrublands	0.259231	0.126041	0.37453	0.15448
Tropical & Subtropical Dry Broadleaf Forests	0.0975311	0.0681184	0.15627	0.0988665
Tropical & Subtropical Moist Broadleaf Forests	0.170873	0.0969187	0.278016	0.134305
Tropical & Subtropical Moist Broadleaf Forests	0.162564	0.111529	0.26862	0.12842
Tropical & Subtropical Dry Broadleaf Forests	0.160664	0.0803304	0.302021	0.134522
Tropical & Subtropical Moist Broadleaf Forests	0.324881	0.221965	0.372057	0.255171
Tropical & Subtropical Moist Broadleaf Forests	0.134733	0.0775901	0.23424	0.105392
Tropical & Subtropical Moist Broadleaf Forests	0.175134	0.101325	0.27373	0.111122
Tropical & Subtropical Moist Broadleaf Forests	0.0903645	0.092784	0.153157	0.120283
Tropical & Subtropical Dry Broadleaf Forests	0.130732	0.102363	0.260929	0.144432
Tropical & Subtropical Moist Broadleaf Forests	0.180293	0.0756466	0.212432	0.126307
Tropical & Subtropical Moist Broadleaf Forests	0.164708	0.0844121	0.251375	0.127452
Tropical & Subtropical Moist Broadleaf Forests	0.185905	0.060969	0.276286	0.11896
Tropical & Subtropical Grasslands, Savannas & Shrublands	0.15792	0.114044	0.313249	0.167194
Tropical & Subtropical Moist Broadleaf Forests	0.190273	0.0873529	0.30668	0.148094
Tropical & Subtropical Grasslands, Savannas & Shrublands	0.20616	0.135568	0.315334	0.160947
Temperate Broadleaf & Mixed Forests	0.153506	0.105974	0.245622	0.131028
Temperate Broadleaf & Mixed Forests	0.126733	0.0886957	0.217169	0.126736
Temperate Broadleaf & Mixed Forests	0.139044	0.112589	0.194815	0.130503
Temperate Broadleaf & Mixed Forests	0.198255	0.132875	0.262879	0.13305
Temperate Broadleaf & Mixed Forests	0.187145	0.143286	0.252376	0.147737
Temperate Broadleaf & Mixed Forests	0.14246	0.113978	0.221466	0.144979
Temperate Broadleaf & Mixed Forests	0.171888	0.129704	0.230997	0.123446
Temperate Broadleaf & Mixed Forests	0.160265	0.106561	0.249276	0.149193
Temperate Broadleaf & Mixed Forests	0.188519	0.154341	0.259672	0.158661
Temperate Broadleaf & Mixed Forests	0.137105	0.0956409	0.207533	0.125347
Tundra	0.0711062	0.0897698	0.140441	0.104743
Deserts & Xeric Shrublands	0.083857	0.0469807	0.109579	0.0627433
Temperate Conifer Forests	0.496667	0.204396	0.59	0.187281
Temperate Conifer Forests	0.0843873	0.0577108	0.171301	0.0845622
Tropical & Subtropical Coniferous Forests	0.0778898	0.0397724	0.207517	0.0974501
Temperate Conifer Forests	0.0983043	0.088825	0.169989	0.0970653
Deserts & Xeric Shrublands	0.241749	0.147746	0.34118	0.148883
Temperate Conifer Forests	0.14638	0.10896	0.272174	0.144305
Temperate Conifer Forests	0.160587	0.135571	0.280518	0.141957
Temperate Broadleaf & Mixed Forests	0.473333	0.240781	0.673333	0.228143
Temperate Broadleaf & Mixed Forests	0.282413	0.249996	0.493462	0.249865
Temperate Conifer Forests	0.15383	0.107476	0.301534	0.126368
Deserts & Xeric Shrublands	0.230952	0.165444	0.280728	0.185598
Deserts & Xeric Shrublands	0.430566	0.166421	0.507284	0.151326
Deserts & Xeric Shrublands	0.255689	0.180056	0.349842	0.124372
Temperate Conifer Forests	0.2547	0.1641	0.396564	0.136985
Deserts & Xeric Shrublands	0.232034	0.123281	0.323302	0.142704
Tundra	0.0776876	0.0834085	0.152375	0.132948
Temperate Conifer Forests	0.223274	0.132697	0.370024	0.211377
Tundra	0.0748815	0.0989534	0.201963	0.16108
Tundra	0.0881486	0.0618164	0.222754	0.149498
Boreal Forests/Taiga	0.0963867	0.106786	0.244584	0.160046
Tundra	0.138998	0.107763	0.246823	0.129632
Deserts & Xeric Shrublands	0.363308	0.202895	0.578667	0.212338
Deserts & Xeric Shrublands	0.216915	0.180934	0.394945	0.160408
Temperate Conifer Forests	0.217066	0.112406	0.358889	0.139899
Deserts & Xeric Shrublands	0.422672	0.160974	0.506832	0.139485
Mediterranean Forests, Woodlands & Scrub	0.261667	0.129512	0.384209	0.150906
Temperate Conifer Forests	0.323835	0.18792	0.464194	0.181581
Tropical & Subtropical Coniferous Forests	0.289841	0.149544	0.44	0.144291
Deserts & Xeric Shrublands	0.361455	0.179223	0.531697	0.123188
Deserts & Xeric Shrublands	0.414493	0.186678	0.513623	0.154279
Temperate Conifer Forests	0.446491	0.224572	0.505088	0.182486
Temperate Conifer Forests	0.420965	0.145757	0.575877	0.172834
Tropical & Subtropical Grasslands, Savannas & Shrublands	0.311303	0.138412	0.508284	0.216307
Tropical & Subtropical Grasslands, Savannas & Shrublands	0.322955	0.131852	0.47149	0.17237
Temperate Broadleaf & Mixed Forests	0.20555	0.13955	0.330969	0.168106
Temperate Broadleaf & Mixed Forests	0.33589	0.140586	0.638073	0.260124
Temperate Broadleaf & Mixed Forests	0.33258	0.168395	0.505723	0.218437
Temperate Broadleaf & Mixed Forests	0.279404	0.147331	0.443863	0.191816
Tropical & Subtropical Grasslands, Savannas & Shrublands	0.105756	0.063798	0.208484	0.112053
Tropical & Subtropical Moist Broadleaf Forests	0.155742	0.0881616	0.255567	0.152581
Tropical & Subtropical Moist Broadleaf Forests	0.0677328	0.0426788	0.126125	0.0503609
Tropical & Subtropical Grasslands, Savannas & Shrublands	0.296249	0.146196	0.322842	0.133505
Tropical & Subtropical Grasslands, Savannas & Shrublands	0.182778	0.0685329	0.297164	0.115514
Tropical & Subtropical Grasslands, Savannas & Shrublands	0.247381	0.117391	0.407607	0.197066
Tropical & Subtropical Grasslands, Savannas & Shrublands	0.121935	0.0972478	0.220637	0.148039
Tropical & Subtropical Grasslands, Savannas & Shrublands	0.386352	0.132197	0.539143	0.21318
Tropical & Subtropical Grasslands, Savannas & Shrublands	0.160058	0.114915	0.298585	0.174003
Tropical & Subtropical Grasslands, Savannas & Shrublands	0.361875	0.146466	0.558338	0.211726
Tropical & Subtropical Grasslands, Savannas & Shrublands	0.249227	0.132668	0.40297	0.176021
Tropical & Subtropical Grasslands, Savannas & Shrublands	0.244628	0.12356	0.400861	0.193621
Tropical & Subtropical Grasslands, Savannas & Shrublands	0.196351	0.119592	0.31214	0.13412
Tropical & Subtropical Dry Broadleaf Forests	0.346597	0.124083	0.50794	0.198815
Tropical & Subtropical Grasslands, Savannas & Shrublands	0.220998	0.155991	0.449933	0.222129
Tropical & Subtropical Grasslands, Savannas & Shrublands	0.293783	0.135763	0.402394	0.156983
Tropical & Subtropical Grasslands, Savannas & Shrublands	0.390507	0.184896	0.570165	0.172348
Flooded Grasslands & Savannas	0.375955	0.149627	0.618565	0.227474
Flooded Grasslands & Savannas	0.377812	0.135551	0.587986	0.229391
Tropical & Subtropical Grasslands, Savannas & Shrublands	0.35359	0.146136	0.549244	0.195996
Tropical & Subtropical Grasslands, Savannas & Shrublands	0.360177	0.13906	0.538726	0.255015
Tropical & Subtropical Grasslands, Savannas & Shrublands	0.232129	0.1046	0.342134	0.164455
Tropical & Subtropical Grasslands, Savannas & Shrublands	0.194124	0.103175	0.39247	0.19214
Tropical & Subtropical Grasslands, Savannas & Shrublands	0.183477	0.0879587	0.348198	0.186189
Tropical & Subtropical Grasslands, Savannas & Shrublands	0.274722	0.0833645	0.433583	0.188798
Tropical & Subtropical Grasslands, Savannas & Shrublands	0.112848	0.0900738	0.2593	0.180615
Tropical & Subtropical Grasslands, Savannas & Shrublands	0.38344	0.115576	0.570755	0.230496
Tropical & Subtropical Grasslands, Savannas & Shrublands	0.219915	0.0832985	0.357627	0.157704
Tropical & Subtropical Grasslands, Savannas & Shrublands	0.390338	0.1142	0.546957	0.183623
Tropical & Subtropical Grasslands, Savannas & Shrublands	0.414343	0.132522	0.568687	0.200807
Montane Grasslands & Shrublands	0.267833	0.156091	0.470379	0.191338
Temperate Broadleaf & Mixed Forests	0.204883	0.162453	0.326761	0.184347
Mediterranean Forests, Woodlands & Scrub	0.276527	0.106533	0.460498	0.186079
Temperate Grasslands, Savannas & Shrublands	0.269374	0.141692	0.326327	0.103371
Temperate Broadleaf & Mixed Forests	0.186667	0.0862279	0.298258	0.114307
Temperate Broadleaf & Mixed Forests	0.186035	0.0973625	0.314009	0.153471
Temperate Broadleaf & Mixed Forests	0.252798	0.115466	0.38428	0.17201
Temperate Broadleaf & Mixed Forests	0.271053	0.105734	0.36114	0.131791
Temperate Grasslands, Savannas & Shrublands	0.32202	0.139542	0.491566	0.185667
Temperate Grasslands, Savannas & Shrublands	0.354902	0.143267	0.45851	0.170821
Mediterranean Forests, Woodlands & Scrub	0.3395	0.099453	0.563944	0.128713
Temperate Broadleaf & Mixed Forests	0.288105	0.114035	0.396078	0.137722
Temperate Grasslands, Savannas & Shrublands	0.333007	0.164179	0.399412	0.0924736
Temperate Broadleaf & Mixed Forests	0.370123	0.165753	0.506235	0.161877
Temperate Broadleaf & Mixed Forests	0.293791	0.187048	0.438889	0.1801
Temperate Broadleaf & Mixed Forests	0.217308	0.113177	0.290726	0.16612
Temperate Broadleaf & Mixed Forests	0.262571	0.128428	0.35219	0.183603
Temperate Broadleaf & Mixed Forests	0.23375	0.0683829	0.373229	0.141887
Temperate Broadleaf & Mixed Forests	0.315222	0.0925808	0.354	0.177525
Temperate Broadleaf & Mixed Forests	0.194222	0.114463	0.253444	0.0902693
Temperate Broadleaf & Mixed Forests	0.319247	0.129401	0.450968	0.137574
Temperate Broadleaf & Mixed Forests	0.281406	0.0919684	0.381285	0.104373
Temperate Grasslands, Savannas & Shrublands	0.3976	0.162573	0.431733	0.117929
Temperate Broadleaf & Mixed Forests	0.207037	0.062078	0.272963	0.096309
Temperate Broadleaf & Mixed Forests	0.314833	0.149519	0.508333	0.224295
Temperate Broadleaf & Mixed Forests	0.245333	0.0768531	0.369778	0.160494
Temperate Broadleaf & Mixed Forests	0.381984	0.164411	0.61649	0.237459
Temperate Broadleaf & Mixed Forests	0.355203	0.20723	0.501707	0.1757
Flooded Grasslands & Savannas	0.415995	0.167655	0.604973	0.206182
Temperate Broadleaf & Mixed Forests	0.4105	0.175728	0.60125	0.204149
Temperate Broadleaf & Mixed Forests	0.229545	0.141714	0.457879	0.227061
Temperate Broadleaf & Mixed Forests	0.140286	0.0811101	0.355857	0.198618
Temperate Broadleaf & Mixed Forests	0.357895	0.250999	0.484211	0.282308
Tropical & Subtropical Moist Broadleaf Forests	0.275539	0.1494	0.351946	0.139249
Tropical & Subtropical Moist Broadleaf Forests	0.187247	0.0767928	0.27543	0.139033
Tropical & Subtropical Moist Broadleaf Forests	0.33344	0.152154	0.427628	0.149168
Tropical & Subtropical Moist Broadleaf Forests	0.348851	0.199452	0.517471	0.245144
Tropical & Subtropical Moist Broadleaf Forests	0.193052	0.0902081	0.27982	0.151909
Tropical & Subtropical Grasslands, Savannas & Shrublands	0.177957	0.083745	0.388747	0.222001
Tropical & Subtropical Moist Broadleaf Forests	0.118341	0.149725	0.196028	0.12953
Tropical & Subtropical Moist Broadleaf Forests	0.261084	0.126598	0.335749	0.181622
Tropical & Subtropical Grasslands, Savannas & Shrublands	0.30874	0.158902	0.580547	0.186516
Tropical & Subtropical Grasslands, Savannas & Shrublands	0.150085	0.111831	0.34999	0.255786
Tropical & Subtropical Moist Broadleaf Forests	0.12858	0.142707	0.211327	0.199855
Tropical & Subtropical Moist Broadleaf Forests	0.213395	0.166927	0.283978	0.296677
Tropical & Subtropical Moist Broadleaf Forests	0.300318	0.196275	0.386395	0.234188
Tropical & Subtropical Moist Broadleaf Forests	0.235167	0.159162	0.299964	0.151028
Tropical & Subtropical Moist Broadleaf Forests	0.489384	0.255837	0.484469	0.253563
Tropical & Subtropical Moist Broadleaf Forests	0.105754	0.0580425	0.174147	0.0876029
Tropical & Subtropical Moist Broadleaf Forests	0.119404	0.123183	0.132792	0.143622
Tropical & Subtropical Moist Broadleaf Forests	0.304146	0.189197	0.468374	0.285721
Tropical & Subtropical Moist Broadleaf Forests	0.16908	0.08799	0.225862	0.108418
Tropical & Subtropical Moist Broadleaf Forests	0.235237	0.178251	0.25749	0.14276
Tropical & Subtropical Moist Broadleaf Forests	0.312	0.108862	0.390667	0.123167
Temperate Broadleaf & Mixed Forests	0.227525	0.118278	0.36014	0.165591
Temperate Conifer Forests	0.182709	0.168096	0.35145	0.169988
Temperate Broadleaf & Mixed Forests	0.265689	0.141752	0.522627	0.233056
Temperate Broadleaf & Mixed Forests	0.523403	0.242132	0.652917	0.199773
Deserts & Xeric Shrublands	0.519559	0.257437	0.667059	0.176403
Deserts & Xeric Shrublands	0.425489	0.223938	0.636408	0.20945
Temperate Broadleaf & Mixed Forests	0.364369	0.170316	0.527748	0.190512
Temperate Broadleaf & Mixed Forests	0.211223	0.167815	0.370655	0.175963
Temperate Conifer Forests	0.265098	0.11514	0.473725	0.17722
Tropical & Subtropical Grasslands, Savannas & Shrublands	0.332183	0.107892	0.436425	0.178997
Tropical & Subtropical Moist Broadleaf Forests	0.190848	0.0722478	0.279576	0.135868
Tropical & Subtropical Grasslands, Savannas & Shrublands	0.204615	0.186311	0.24886	0.185593
Tropical & Subtropical Dry Broadleaf Forests	0.246245	0.118081	0.359892	0.199565
Tropical & Subtropical Moist Broadleaf Forests	0.319275	0.280996	0.400941	0.328455
Tropical & Subtropical Moist Broadleaf Forests	0.428814	0.274053	0.55113	0.281801
Temperate Grasslands, Savannas & Shrublands	0.353184	0.195117	0.539439	0.196275
Temperate Grasslands, Savannas & Shrublands	0.226119	0.150799	0.433379	0.202567
Tropical & Subtropical Moist Broadleaf Forests	0.213111	0.149507	0.366433	0.309621
Tropical & Subtropical Grasslands, Savannas & Shrublands	0.290637	0.211478	0.455418	0.327695
Tropical & Subtropical Grasslands, Savannas & Shrublands	0.394826	0.15708	0.445503	0.238723
Tropical & Subtropical Grasslands, Savannas & Shrublands	0.285231	0.125653	0.484495	0.229836
Boreal Forests/Taiga	0.366933	0.173461	0.492156	0.177861
Tropical & Subtropical Moist Broadleaf Forests	0.157069	0.0820455	0.337072	0.146164
Mediterranean Forests, Woodlands & Scrub	0.157328	0.0896157	0.338544	0.152182
Mediterranean Forests, Woodlands & Scrub	0.329829	0.146114	0.546453	0.148338
Tropical & Subtropical Moist Broadleaf Forests	0.543333	0.25144	0.696667	0.235414
Montane Grasslands & Shrublands	0.0819358	0.0593868	0.148255	0.0576637
Tropical & Subtropical Moist Broadleaf Forests	0.189907	0.0508753	0.282037	0.0980678
Deserts & Xeric Shrublands	0.340309	0.120616	0.470524	0.129101
Montane Grasslands & Shrublands	0.352348	0.13052	0.442914	0.0938544
Montane Grasslands & Shrublands	0.168107	0.0971008	0.223351	0.0887323
Montane Grasslands & Shrublands	0.268168	0.090333	0.364194	0.109715
Deserts & Xeric Shrublands	0.436	0.156156	0.548667	0.112054
Deserts & Xeric Shrublands	0.419057	0.164693	0.561006	0.187824
Tropical & Subtropical Dry Broadleaf Forests	0.313462	0.162497	0.437859	0.181727
Tropical & Subtropical Dry Broadleaf Forests	0.290159	0.244624	0.325326	0.212409
Tropical & Subtropical Dry Broadleaf Forests	0.312222	0.193585	0.412	0.190093
Tropical & Subtropical Moist Broadleaf Forests	0.448889	0.281875	0.594667	0.224571
Flooded Grasslands & Savannas	0.294635	0.144461	0.436085	0.199303
Tropical & Subtropical Grasslands, Savannas & Shrublands	0.142217	0.120888	0.274154	0.167158
Tropical & Subtropical Grasslands, Savannas & Shrublands	0.364805	0.123733	0.411515	0.124775
Tropical & Subtropical Grasslands, Savannas & Shrublands	0.127299	0.0946854	0.232032	0.142652
Flooded Grasslands & Savannas	0.332439	0.154948	0.492144	0.193978
Tropical & Subtropical Grasslands, Savannas & Shrublands	0.373657	0.131937	0.546796	0.215994
Tropical & Subtropical Grasslands, Savannas & Shrublands	0.338997	0.126843	0.433904	0.156639
Tropical & Subtropical Grasslands, Savannas & Shrublands	0.346462	0.122957	0.430031	0.139731
Boreal Forests/Taiga	0.370285	0.188554	0.478377	0.222851
Boreal Forests/Taiga	0.39866	0.204021	0.504611	0.20075
Temperate Broadleaf & Mixed Forests	0.40641	0.18296	0.45391	0.180185
Temperate Broadleaf & Mixed Forests	0.345366	0.175398	0.411789	0.13902
Temperate Broadleaf & Mixed Forests	0.389224	0.155666	0.4721	0.192588
Tropical & Subtropical Grasslands, Savannas & Shrublands	0.0571354	0.0463436	0.127906	0.0919416
Flooded Grasslands & Savannas	0.290225	0.120421	0.448271	0.181369
Tropical & Subtropical Grasslands, Savannas & Shrublands	0.177674	0.139493	0.274687	0.125921
Tropical & Subtropical Moist Broadleaf Forests	0.0589319	0.0350172	0.136601	0.0512232
Tropical & Subtropical Moist Broadleaf Forests	0.10274	0.0884529	0.166755	0.123365
Tropical & Subtropical Moist Broadleaf Forests	0.052635	0.0439187	0.142324	0.0831533
Tropical & Subtropical Moist Broadleaf Forests	0.152879	0.0983849	0.27021	0.125397
Tropical & Subtropical Moist Broadleaf Forests	0.36606	0.295331	0.356532	0.278597
Tropical & Subtropical Moist Broadleaf Forests	0.258605	0.187325	0.261637	0.247438
Tropical & Subtropical Moist Broadleaf Forests	0.0735189	0.0840486	0.178737	0.126467
Tropical & Subtropical Moist Broadleaf Forests	0.0838838	0.0669452	0.158576	0.11912
Tropical & Subtropical Moist Broadleaf Forests	0.128473	0.0948794	0.217798	0.0988275
Tropical & Subtropical Moist Broadleaf Forests	0.0960193	0.0824282	0.190656	0.0987223
Tropical & Subtropical Dry Broadleaf Forests	0.239976	0.127496	0.345355	0.14734
Tropical & Subtropical Moist Broadleaf Forests	0.161576	0.108992	0.238271	0.150024
Tropical & Subtropical Moist Broadleaf Forests	0.116545	0.0893484	0.20757	0.132827
Tropical & Subtropical Moist Broadleaf Forests	0.191284	0.107853	0.280352	0.145204
Tropical & Subtropical Moist Broadleaf Forests	0.286904	0.207735	0.285003	0.254394
Tropical & Subtropical Moist Broadleaf Forests	0.416093	0.240188	0.414171	0.237338
Tropical & Subtropical Dry Broadleaf Forests	0.268749	0.114252	0.391729	0.126663
Tropical & Subtropical Moist Broadleaf Forests	0.430777	0.271052	0.532472	0.212983
Tropical & Subtropical Moist Broadleaf Forests	0.180884	0.107451	0.262376	0.163854
Tropical & Subtropical Moist Broadleaf Forests	0.104038	0.0672318	0.216789	0.149115
Tropical & Subtropical Grasslands, Savannas & Shrublands	0.194547	0.188109	0.28346	0.207646
Tropical & Subtropical Grasslands, Savannas & Shrublands	0.232822	0.131285	0.368496	0.189484
Tropical & Subtropical Grasslands, Savannas & Shrublands	0.299246	0.175725	0.381799	0.193264
Tropical & Subtropical Grasslands, Savannas & Shrublands	0.216896	0.150845	0.378336	0.142965
Tropical & Subtropical Grasslands, Savannas & Shrublands	0.341866	0.260419	0.443168	0.200571
Tropical & Subtropical Grasslands, Savannas & Shrublands	0.179834	0.141984	0.267111	0.148543
Tropical & Subtropical Grasslands, Savannas & Shrublands	0.23222	0.113629	0.306408	0.128502
Tropical & Subtropical Grasslands, Savannas & Shrublands	0.276066	0.118212	0.374662	0.125457
Tropical & Subtropical Grasslands, Savannas & Shrublands	0.30363	0.10196	0.382713	0.129118
Tropical & Subtropical Grasslands, Savannas & Shrublands	0.282133	0.126446	0.395848	0.117699
Tropical & Subtropical Moist Broadleaf Forests	0.294125	0.103548	0.384659	0.144095
Temperate Conifer Forests	0.16699	0.103801	0.255105	0.126222
Temperate Broadleaf & Mixed Forests	0.168031	0.106098	0.236062	0.0904298
Temperate Broadleaf & Mixed Forests	0.290889	0.130981	0.421556	0.162478
Temperate Conifer Forests	0.173927	0.0775277	0.265578	0.0883226
Temperate Broadleaf & Mixed Forests	0.217603	0.140596	0.279738	0.142233
Temperate Broadleaf & Mixed Forests	0.372424	0.197299	0.442525	0.159588
Temperate Broadleaf & Mixed Forests	0.361	0.168758	0.455333	0.196011
Temperate Conifer Forests	0.213148	0.116184	0.304444	0.10405
Temperate Broadleaf & Mixed Forests	0.305833	0.12337	0.443333	0.176802
Temperate Broadleaf & Mixed Forests	0.322963	0.167381	0.417963	0.185719
Temperate Broadleaf & Mixed Forests	0.245143	0.138871	0.322952	0.118425
Temperate Conifer Forests	0.267284	0.111779	0.355432	0.0944271
Temperate Broadleaf & Mixed Forests	0.187381	0.108275	0.22	0.0712891
Tropical & Subtropical Grasslands, Savannas & Shrublands	0.278343	0.102442	0.45705	0.239157
Tropical & Subtropical Grasslands, Savannas & Shrublands	0.285183	0.0729086	0.440882	0.205732
Temperate Broadleaf & Mixed Forests	0.283333	0.147824	0.351667	0.119011
Temperate Broadleaf & Mixed Forests	0.301667	0.139764	0.42	0.188529
Temperate Broadleaf & Mixed Forests	0.23359	0.115488	0.306581	0.1134
Temperate Broadleaf & Mixed Forests	0.242222	0.101808	0.293889	0.103487
Temperate Conifer Forests	0.256902	0.165035	0.293686	0.140469
Temperate Conifer Forests	0.265385	0.166196	0.329872	0.14464
Temperate Broadleaf & Mixed Forests	0.325333	0.127339	0.399333	0.153902
Tropical & Subtropical Moist Broadleaf Forests	0.266998	0.195052	0.364471	0.156748
Tropical & Subtropical Moist Broadleaf Forests	0.138129	0.0620928	0.197182	0.0910471
Tropical & Subtropical Moist Broadleaf Forests	0.291705	0.272534	0.407339	0.331704
Tropical & Subtropical Moist Broadleaf Forests	0.291691	0.249478	0.298737	0.142677
Tropical & Subtropical Moist Broadleaf Forests	0.457143	0.237101	0.676429	0.155115
Boreal Forests/Taiga	0.337388	0.190669	0.447766	0.208201
Boreal Forests/Taiga	0.391667	0.199167	0.483006	0.195931
Boreal Forests/Taiga	0.403251	0.216568	0.513864	0.21308
Boreal Forests/Taiga	0.402857	0.172901	0.503087	0.194308
Boreal Forests/Taiga	0.388	0.193659	0.489333	0.182512
Tundra	0.327929	0.153825	0.46411	0.184162
Boreal Forests/Taiga	0.436927	0.178368	0.550312	0.216752
Boreal Forests/Taiga	0.443656	0.219275	0.559892	0.230976
Temperate Conifer Forests	0.381975	0.180361	0.530432	0.177318
Temperate Broadleaf & Mixed Forests	0.313964	0.237012	0.497568	0.243771
Temperate Broadleaf & Mixed Forests	0.333333	0.135901	0.409333	0.118767
Temperate Broadleaf & Mixed Forests	0.5164	0.210981	0.668933	0.227412
Tropical & Subtropical Grasslands, Savannas & Shrublands	0.290141	0.125136	0.381133	0.151674
Mediterranean Forests, Woodlands & Scrub	0.287407	0.165664	0.483333	0.207659
Mediterranean Forests, Woodlands & Scrub	0.389394	0.16599	0.547576	0.198644
Boreal Forests/Taiga	0.327655	0.154555	0.378643	0.16533
Boreal Forests/Taiga	0.329697	0.10639	0.385152	0.137792
Temperate Broadleaf & Mixed Forests	0.340538	0.187316	0.474301	0.187238
Temperate Broadleaf & Mixed Forests	0.208529	0.136427	0.396275	0.192394
Temperate Broadleaf & Mixed Forests	0.184186	0.134876	0.29938	0.142828
Temperate Broadleaf & Mixed Forests	0.502778	0.27865	0.756389	0.199773
Temperate Broadleaf & Mixed Forests	0.170833	0.171311	0.317037	0.205411
Montane Grasslands & Shrublands	0.13656	0.112956	0.314939	0.227499
Temperate Broadleaf & Mixed Forests	0.189481	0.158965	0.417	0.268385
Temperate Broadleaf & Mixed Forests	0.158908	0.149778	0.321274	0.249991
Temperate Broadleaf & Mixed Forests	0.182088	0.142355	0.303407	0.145074
Temperate Broadleaf & Mixed Forests	0.402919	0.288469	0.558613	0.22371
Temperate Broadleaf & Mixed Forests	0.187891	0.178428	0.348095	0.217632
Temperate Broadleaf & Mixed Forests	0.157121	0.111583	0.280265	0.152481
Temperate Broadleaf & Mixed Forests	0.162995	0.129501	0.31401	0.157225
Temperate Broadleaf & Mixed Forests	0.271156	0.201258	0.467483	0.217854
Temperate Broadleaf & Mixed Forests	0.266136	0.140731	0.437121	0.20536
Temperate Broadleaf & Mixed Forests	0.204296	0.150136	0.332	0.160674
Temperate Broadleaf & Mixed Forests	0.272464	0.22588	0.41971	0.230491
Temperate Grasslands, Savannas & Shrublands	0.195217	0.117233	0.261449	0.116262
Temperate Broadleaf & Mixed Forests	0.170794	0.141243	0.376032	0.229458
Temperate Broadleaf & Mixed Forests	0.206667	0.146637	0.350667	0.203767
Temperate Broadleaf & Mixed Forests	0.184286	0.0859286	0.315714	0.134384
Temperate Broadleaf & Mixed Forests	0.247857	0.144023	0.392857	0.174383
Tropical & Subtropical Moist Broadleaf Forests	0.401242	0.153868	0.433595	0.164395
Temperate Grasslands, Savannas & Shrublands	0.302328	0.15829	0.470089	0.165793
Temperate Broadleaf & Mixed Forests	0.254572	0.14635	0.4101	0.155296
Temperate Grasslands, Savannas & Shrublands	0.198969	0.118265	0.350145	0.151116
Deserts & Xeric Shrublands	0.37736	0.200511	0.541188	0.1895
Deserts & Xeric Shrublands	0.306602	0.172301	0.536189	0.237403
Deserts & Xeric Shrublands	0.525896	0.196219	0.711738	0.19471
Temperate Broadleaf & Mixed Forests	0.405122	0.239276	0.629512	0.214432
Temperate Broadleaf & Mixed Forests	0.395593	0.192407	0.560336	0.281609
Temperate Broadleaf & Mixed Forests	0.451057	0.227556	0.595518	0.240986
Temperate Broadleaf & Mixed Forests	0.377329	0.155829	0.50253	0.269081
Temperate Broadleaf & Mixed Forests	0.414167	0.159026	0.547111	0.207866
Temperate Broadleaf & Mixed Forests	0.310545	0.179365	0.474936	0.209643
Temperate Broadleaf & Mixed Forests	0.168839	0.104133	0.232602	0.114985
Temperate Broadleaf & Mixed Forests	0.261298	0.132525	0.432672	0.234248
Temperate Broadleaf & Mixed Forests	0.214337	0.121797	0.381205	0.198175
Temperate Broadleaf & Mixed Forests	0.279667	0.16618	0.4158	0.223585
Deserts & Xeric Shrublands	0.382447	0.20501	0.593165	0.221149
Temperate Broadleaf & Mixed Forests	0.523542	0.22963	0.577917	0.223773
Deserts & Xeric Shrublands	0.313333	0.181921	0.452889	0.159047
Temperate Broadleaf & Mixed Forests	0.459444	0.167427	0.61	0.195523
Temperate Grasslands, Savannas & Shrublands	0.444698	0.199977	0.613899	0.222331
Montane Grasslands & Shrublands	0.124656	0.137218	0.216084	0.134932
Temperate Grasslands, Savannas & Shrublands	0.332352	0.149337	0.476821	0.207818
Temperate Grasslands, Savannas & Shrublands	0.122049	0.0861463	0.256749	0.110654
Montane Grasslands & Shrublands	0.104685	0.100302	0.206681	0.129617
Deserts & Xeric Shrublands	0.35415	0.12574	0.493506	0.217891
Montane Grasslands & Shrublands	0.0709017	0.0607157	0.172776	0.0929365
Temperate Grasslands, Savannas & Shrublands	0.0760755	0.0581482	0.183874	0.105142
Temperate Grasslands, Savannas & Shrublands	0.277529	0.216935	0.446795	0.210886
Temperate Conifer Forests	0.201438	0.117623	0.379589	0.188846
Temperate Broadleaf & Mixed Forests	0.303238	0.145272	0.478226	0.25538
Temperate Broadleaf & Mixed Forests	0.411877	0.209119	0.545182	0.226397
Temperate Broadleaf & Mixed Forests	0.424583	0.179052	0.530365	0.268544
Temperate Broadleaf & Mixed Forests	0.431724	0.197244	0.55954	0.211709
Temperate Broadleaf & Mixed Forests	0.418743	0.183748	0.577924	0.237701
Temperate Broadleaf & Mixed Forests	0.449985	0.225007	0.578953	0.222869
Temperate Broadleaf & Mixed Forests	0.422138	0.190299	0.550611	0.279505
Temperate Broadleaf & Mixed Forests	0.380321	0.203233	0.464096	0.24327
Temperate Conifer Forests	0.123353	0.115461	0.254509	0.1767
Boreal Forests/Taiga	0.266311	0.20347	0.41058	0.18198
Temperate Conifer Forests	0.139927	0.0902111	0.309159	0.170549
Temperate Broadleaf & Mixed Forests	0.178227	0.1388	0.351136	0.254403
Temperate Broadleaf & Mixed Forests	0.133761	0.104017	0.250373	0.166959
Boreal Forests/Taiga	0.252629	0.164034	0.406991	0.204409
Temperate Broadleaf & Mixed Forests	0.381084	0.191638	0.590462	0.264113
Temperate Broadleaf & Mixed Forests	0.161887	0.13015	0.309444	0.196015
Boreal Forests/Taiga	0.392501	0.184848	0.577824	0.229194
Boreal Forests/Taiga	0.443968	0.229834	0.576894	0.209259
Temperate Broadleaf & Mixed Forests	0.171555	0.109321	0.292787	0.183966
Temperate Conifer Forests	0.217119	0.144862	0.384288	0.20131
Flooded Grasslands & Savannas	0.302227	0.148262	0.474748	0.188733
Temperate Broadleaf & Mixed Forests	0.194716	0.10524	0.314064	0.152701
Boreal Forests/Taiga	0.359734	0.213174	0.559673	0.253635
Boreal Forests/Taiga	0.246273	0.149452	0.386071	0.158257
Boreal Forests/Taiga	0.352148	0.175763	0.507599	0.214539
Flooded Grasslands & Savannas	0.27397	0.15758	0.385951	0.167304
Boreal Forests/Taiga	0.406865	0.170372	0.569871	0.222249
Boreal Forests/Taiga	0.312445	0.137819	0.555356	0.251069
Temperate Broadleaf & Mixed Forests	0.217518	0.124624	0.381821	0.242824
Temperate Broadleaf & Mixed Forests	0.338873	0.156333	0.475995	0.233895
Temperate Broadleaf & Mixed Forests	0.3973	0.141065	0.56409	0.207537
Temperate Grasslands, Savannas & Shrublands	0.33748	0.211583	0.570368	0.201348
Temperate Broadleaf & Mixed Forests	0.177502	0.118361	0.256948	0.13792
Temperate Broadleaf & Mixed Forests	0.328791	0.182687	0.422214	0.179374
Temperate Broadleaf & Mixed Forests	0.372848	0.149415	0.57369	0.218367
Temperate Broadleaf & Mixed Forests	0.393201	0.203414	0.59856	0.250017
Temperate Broadleaf & Mixed Forests	0.218983	0.134353	0.375907	0.236065
Temperate Broadleaf & Mixed Forests	0.360864	0.129142	0.492897	0.220967
Boreal Forests/Taiga	0.393277	0.220739	0.625475	0.230014
Boreal Forests/Taiga	0.40763	0.173776	0.54679	0.228058
Temperate Broadleaf & Mixed Forests	0.3799	0.197394	0.565402	0.210659
Temperate Broadleaf & Mixed Forests	0.421526	0.179764	0.598442	0.234071
Temperate Broadleaf & Mixed Forests	0.383443	0.182459	0.550769	0.250601
Temperate Broadleaf & Mixed Forests	0.448	0.169182	0.599333	0.196825
Temperate Broadleaf & Mixed Forests	0.403889	0.159545	0.586667	0.222491
Deserts & Xeric Shrublands	0.370519	0.22418	0.578287	0.206009
Temperate Grasslands, Savannas & Shrublands	0.153454	0.1209	0.301065	0.154939
Deserts & Xeric Shrublands	0.376653	0.22392	0.583112	0.197588
Deserts & Xeric Shrublands	0.461629	0.20158	0.656991	0.2257
Temperate Conifer Forests	0.247205	0.139224	0.411228	0.192611
Temperate Broadleaf & Mixed Forests	0.488889	0.194577	0.64	0.21591
Temperate Broadleaf & Mixed Forests	0.455154	0.246197	0.606458	0.242834
Temperate Broadleaf & Mixed Forests	0.209059	0.123489	0.348503	0.179732
Temperate Grasslands, Savannas & Shrublands	0.490759	0.180921	0.567859	0.268428
Temperate Broadleaf & Mixed Forests	0.48425	0.191684	0.620917	0.197414
Temperate Grasslands, Savannas & Shrublands	0.112729	0.0883828	0.244145	0.12053
Temperate Grasslands, Savannas & Shrublands	0.19572	0.14815	0.340594	0.193818
Temperate Grasslands, Savannas & Shrublands	0.182114	0.11477	0.371405	0.168883
Deserts & Xeric Shrublands	0.427899	0.183052	0.629058	0.223838
Temperate Grasslands, Savannas & Shrublands	0.522682	0.221146	0.701609	0.178228
Tropical & Subtropical Moist Broadleaf Forests	0.0724496	0.0343536	0.143233	0.0630054
Tropical & Subtropical Moist Broadleaf Forests	0.259295	0.152466	0.436214	0.190981
Tropical & Subtropical Moist Broadleaf Forests	0.209522	0.143865	0.383005	0.245591
Tropical & Subtropical Dry Broadleaf Forests	0.335209	0.138689	0.50301	0.159925
Tropical & Subtropical Moist Broadleaf Forests	0.350028	0.256623	0.458379	0.222237
Tropical & Subtropical Dry Broadleaf Forests	0.392512	0.174685	0.607676	0.239517
Tropical & Subtropical Dry Broadleaf Forests	0.34953	0.145001	0.601035	0.226018
Montane Grasslands & Shrublands	0.145108	0.11613	0.14432	0.127834
Temperate Conifer Forests	0.160511	0.0929493	0.200903	0.130113
Tropical & Subtropical Moist Broadleaf Forests	0.293016	0.159154	0.518141	0.240411
Tropical & Subtropical Moist Broadleaf Forests	0.313365	0.19306	0.433528	0.1746
Tropical & Subtropical Moist Broadleaf Forests	0.297782	0.16229	0.517909	0.202531
Tropical & Subtropical Moist Broadleaf Forests	0.286991	0.157298	0.471616	0.205381
Tropical & Subtropical Moist Broadleaf Forests	0.127346	0.066193	0.18612	0.105338
Tropical & Subtropical Moist Broadleaf Forests	0.222912	0.167197	0.375088	0.160607
Tropical & Subtropical Moist Broadleaf Forests	0.326601	0.170981	0.529058	0.229085
Tropical & Subtropical Moist Broadleaf Forests	0.170281	0.125912	0.313634	0.160094
Tropical & Subtropical Moist Broadleaf Forests	0.342987	0.173218	0.565914	0.212582
Tropical & Subtropical Moist Broadleaf Forests	0.337839	0.149882	0.556085	0.249923
Tropical & Subtropical Dry Broadleaf Forests	0.353204	0.15809	0.613812	0.17611
Tropical & Subtropical Dry Broadleaf Forests	0.381653	0.174281	0.550454	0.214537
Tropical & Subtropical Dry Broadleaf Forests	0.384138	0.100865	0.533939	0.208382
Tropical & Subtropical Moist Broadleaf Forests	0.158681	0.0743614	0.30914	0.218712
Tropical & Subtropical Moist Broadleaf Forests	0.353871	0.146462	0.624918	0.2325
Tropical & Subtropical Dry Broadleaf Forests	0.240111	0.138462	0.430691	0.241327
Tropical & Subtropical Grasslands, Savannas & Shrublands	0.330473	0.128514	0.504004	0.265581
Tropical & Subtropical Dry Broadleaf Forests	0.419116	0.168089	0.594574	0.204041
Tropical & Subtropical Dry Broadleaf Forests	0.265668	0.169199	0.512808	0.270488
Tropical & Subtropical Dry Broadleaf Forests	0.30002	0.144958	0.484222	0.228976
Tropical & Subtropical Moist Broadleaf Forests	0.116414	0.0591837	0.257802	0.145709
Montane Grasslands & Shrublands	0.151865	0.12116	0.167501	0.177304
Tropical & Subtropical Moist Broadleaf Forests	0.121525	0.054147	0.192113	0.0703168
Tropical & Subtropical Dry Broadleaf Forests	0.412611	0.170989	0.637942	0.194594
Tropical & Subtropical Moist Broadleaf Forests	0.124316	0.0716275	0.209776	0.0974913
Tropical & Subtropical Moist Broadleaf Forests	0.372641	0.273072	0.528644	0.206124
Tropical & Subtropical Moist Broadleaf Forests	0.376273	0.17421	0.586802	0.206257
Tropical & Subtropical Moist Broadleaf Forests	0.470399	0.0952847	0.65692	0.2272
Tropical & Subtropical Dry Broadleaf Forests	0.429337	0.16969	0.614428	0.239269
Tropical & Subtropical Moist Broadleaf Forests	0.189838	0.113202	0.344028	0.187427
Tropical & Subtropical Moist Broadleaf Forests	0.508966	0.260758	0.698204	0.248944
Tropical & Subtropical Dry Broadleaf Forests	0.411054	0.163979	0.622602	0.246795
Tropical & Subtropical Dry Broadleaf Forests	0.426434	0.17354	0.593023	0.222214
Tropical & Subtropical Dry Broadleaf Forests	0.356995	0.157169	0.480213	0.201279
Tropical & Subtropical Dry Broadleaf Forests	0.379557	0.198292	0.557344	0.221616
Mangroves	0.394485	0.11918	0.456788	0.129835
Tropical & Subtropical Moist Broadleaf Forests	0.312155	0.165969	0.466446	0.184499
Deserts & Xeric Shrublands	0.415303	0.155874	0.558333	0.201463
Tropical & Subtropical Dry Broadleaf Forests	0.378128	0.144641	0.596453	0.23256
Tropical & Subtropical Dry Broadleaf Forests	0.374517	0.186799	0.594135	0.19547
Tropical & Subtropical Moist Broadleaf Forests	0.174595	0.166994	0.328305	0.16932
Tropical & Subtropical Dry Broadleaf Forests	0.306471	0.13905	0.499669	0.220393
Tropical & Subtropical Moist Broadleaf Forests	0.223188	0.167918	0.417971	0.235051
Tropical & Subtropical Dry Broadleaf Forests	0.334963	0.189098	0.473296	0.208638
Tropical & Subtropical Moist Broadleaf Forests	0.472172	0.254335	0.742996	0.228801
Tropical & Subtropical Moist Broadleaf Forests	0.258821	0.149439	0.484989	0.249685
Tropical & Subtropical Moist Broadleaf Forests	0.415204	0.265587	0.646226	0.303435
Tropical & Subtropical Moist Broadleaf Forests	0.388081	0.118098	0.512963	0.192305
Tropical & Subtropical Dry Broadleaf Forests	0.392431	0.186412	0.530625	0.203695
Tropical & Subtropical Dry Broadleaf Forests	0.413933	0.158438	0.677633	0.181526
Flooded Grasslands & Savannas	0.305545	0.193342	0.461652	0.18275
Tropical & Subtropical Moist Broadleaf Forests	0.465405	0.136879	0.597658	0.188747
Tropical & Subtropical Moist Broadleaf Forests	0.473262	0.292158	0.607127	0.281246
Tropical & Subtropical Dry Broadleaf Forests	0.338464	0.145061	0.617189	0.279175
Deserts & Xeric Shrublands	0.452071	0.181615	0.600404	0.177582
Tropical & Subtropical Moist Broadleaf Forests	0.163694	0.15348	0.275765	0.210327
Tropical & Subtropical Moist Broadleaf Forests	0.526667	0.199877	0.66	0.235597
Tropical & Subtropical Moist Broadleaf Forests	0.4825	0.274605	0.510833	0.232075
Tropical & Subtropical Moist Broadleaf Forests	0.332982	0.20659	0.396596	0.221381
Tropical & Subtropical Moist Broadleaf Forests	0.35	0.103339	0.397778	0.0996289
Tropical & Subtropical Moist Broadleaf Forests	0.5	0.202319	0.614062	0.242027
Tropical & Subtropical Moist Broadleaf Forests	0.343704	0.231314	0.461019	0.278085
Tropical & Subtropical Moist Broadleaf Forests	0.620657	0.222707	0.710329	0.167149
Tropical & Subtropical Moist Broadleaf Forests	0.582222	0.18873	0.668889	0.214681
Tropical & Subtropical Moist Broadleaf Forests	0.5	0.188487	0.672515	0.16723
Tropical & Subtropical Moist Broadleaf Forests	0.254819	0.185014	0.33417	0.132851
Tropical & Subtropical Moist Broadleaf Forests	0.22212	0.100919	0.315281	0.192883
Tropical & Subtropical Moist Broadleaf Forests	0.208941	0.146123	0.334026	0.203431
Tropical & Subtropical Moist Broadleaf Forests	0.145708	0.0969826	0.272872	0.270866
Tropical & Subtropical Moist Broadleaf Forests	0.238503	0.114386	0.376684	0.275913
Tropical & Subtropical Moist Broadleaf Forests	0.199399	0.179941	0.316248	0.253161
Tropical & Subtropical Moist Broadleaf Forests	0.454211	0.260618	0.580175	0.286392
Tropical & Subtropical Moist Broadleaf Forests	0.11497	0.0541068	0.186179	0.108698
Tropical & Subtropical Moist Broadleaf Forests	0.124079	0.0832588	0.17693	0.100097
Tropical & Subtropical Dry Broadleaf Forests	0.17535	0.158315	0.218638	0.215105
Tropical & Subtropical Moist Broadleaf Forests	0.385845	0.186822	0.445556	0.179751
Tropical & Subtropical Moist Broadleaf Forests	0.219459	0.0815681	0.297207	0.112874
Temperate Broadleaf & Mixed Forests	0.433333	0.196261	0.583333	0.182743
Temperate Broadleaf & Mixed Forests	0.28	0.11806	0.395	0.138343
Temperate Broadleaf & Mixed Forests	0.433333	0.196261	0.583333	0.182743
Temperate Broadleaf & Mixed Forests	0.336667	0.113801	0.456667	0.149938
Temperate Broadleaf & Mixed Forests	0.358889	0.197935	0.474444	0.221235
Temperate Broadleaf & Mixed Forests	0.199857	0.156705	0.401738	0.235844
Temperate Broadleaf & Mixed Forests	0.187837	0.127451	0.374132	0.218082
Temperate Broadleaf & Mixed Forests	0.311667	0.20515	0.489343	0.203971
Temperate Broadleaf & Mixed Forests	0.229087	0.157068	0.414338	0.255456
Temperate Broadleaf & Mixed Forests	0.285313	0.159662	0.533125	0.213225
Temperate Broadleaf & Mixed Forests	0.23355	0.180924	0.484762	0.260599
Temperate Broadleaf & Mixed Forests	0.409017	0.262971	0.575812	0.217558
Tropical & Subtropical Moist Broadleaf Forests	0.140391	0.119382	0.232897	0.122594
Tropical & Subtropical Moist Broadleaf Forests	0.310519	0.167741	0.377704	0.131033
Temperate Conifer Forests	0.29481	0.132929	0.434423	0.161213
Tropical & Subtropical Moist Broadleaf Forests	0.302815	0.141106	0.50264	0.213121
Tropical & Subtropical Moist Broadleaf Forests	0.398182	0.148159	0.575881	0.197942
Mediterranean Forests, Woodlands & Scrub	0.298828	0.184005	0.437143	0.157009
Deserts & Xeric Shrublands	0.2808	0.159027	0.478533	0.209269
Temperate Broadleaf & Mixed Forests	0.177513	0.118754	0.264384	0.141722
Temperate Broadleaf & Mixed Forests	0.418294	0.197211	0.530069	0.235429
Temperate Conifer Forests	0.256021	0.141072	0.401178	0.184309
Tropical & Subtropical Grasslands, Savannas & Shrublands	0.260526	0.111874	0.436258	0.204165
Tropical & Subtropical Grasslands, Savannas & Shrublands	0.428778	0.13175	0.566444	0.232387
Temperate Grasslands, Savannas & Shrublands	0.432222	0.255332	0.576352	0.234468
Boreal Forests/Taiga	0.122864	0.123646	0.246265	0.15887
Montane Grasslands & Shrublands	0.168538	0.0991188	0.261978	0.113687
Montane Grasslands & Shrublands	0.072928	0.0740193	0.103017	0.0756317
Temperate Broadleaf & Mixed Forests	0.398365	0.204683	0.5233	0.241955
Tropical & Subtropical Grasslands, Savannas & Shrublands	0.103676	0.10928	0.132666	0.0874007
Deserts & Xeric Shrublands	0.0826815	0.0458948	0.105647	0.0610427
Temperate Conifer Forests	0.119627	0.100171	0.264716	0.160374
Mediterranean Forests, Woodlands & Scrub	0.105897	0.123406	0.246641	0.163894
Temperate Broadleaf & Mixed Forests	0.330815	0.168166	0.503504	0.218401
Tropical & Subtropical Grasslands, Savannas & Shrublands	0.0599439	0.0563547	0.115617	0.103048
Deserts & Xeric Shrublands	0.137904	0.0630223	0.325735	0.155134
Tropical & Subtropical Grasslands, Savannas & Shrublands	0.157992	0.0826765	0.304722	0.167025
Montane Grasslands & Shrublands	0.103356	0.122763	0.180233	0.112776
Mediterranean Forests, Woodlands & Scrub	0.187943	0.100431	0.38586	0.194007
Mediterranean Forests, Woodlands & Scrub	0.145908	0.107043	0.222362	0.151203
Deserts & Xeric Shrublands	0.205193	0.132926	0.426285	0.193772
Mediterranean Forests, Woodlands & Scrub	0.290554	0.112137	0.468967	0.192868
Mediterranean Forests, Woodlands & Scrub	0.275059	0.106277	0.458886	0.186331
Tropical & Subtropical Moist Broadleaf Forests	0.182999	0.197114	0.352395	0.280635
Temperate Broadleaf & Mixed Forests	0.460877	0.168279	0.635263	0.262853
Tropical & Subtropical Grasslands, Savannas & Shrublands	0.328825	0.108034	0.526183	0.199318
Temperate Conifer Forests	0.177008	0.128953	0.315742	0.180765
Tropical & Subtropical Moist Broadleaf Forests	0.29488	0.104421	0.385997	0.179537
Temperate Broadleaf & Mixed Forests	0.41035	0.214017	0.595548	0.273126
Temperate Broadleaf & Mixed Forests	0.373321	0.18162	0.505101	0.256629
Deserts & Xeric Shrublands	0.171342	0.139349	0.385975	0.224619
Deserts & Xeric Shrublands	0.22262	0.158521	0.461153	0.281291
Temperate Grasslands, Savannas & Shrublands	0.413925	0.207306	0.643643	0.187964
Temperate Broadleaf & Mixed Forests	0.256499	0.180171	0.447865	0.174927
Temperate Broadleaf & Mixed Forests	0.25627	0.108224	0.374233	0.145924
Deserts & Xeric Shrublands	0.120098	0.0810086	0.302943	0.13786
Deserts & Xeric Shrublands	0.258819	0.130274	0.416076	0.146585
Tropical & Subtropical Moist Broadleaf Forests	0.332381	0.126705	0.473122	0.165128
Temperate Broadleaf & Mixed Forests	0.311563	0.16892	0.431503	0.174329
Tropical & Subtropical Dry Broadleaf Forests	0.324934	0.203727	0.479868	0.194263
Tropical & Subtropical Moist Broadleaf Forests	0.41542	0.275934	0.573101	0.230264
Temperate Conifer Forests	0.174455	0.0786197	0.266271	0.0895297
Temperate Conifer Forests	0.119683	0.100127	0.263722	0.16165
Temperate Conifer Forests	0.0954493	0.0760436	0.185607	0.154
Temperate Conifer Forests	0.138753	0.0866456	0.225635	0.125222
Deserts & Xeric Shrublands	0.132122	0.121701	0.275601	0.168601
Temperate Conifer Forests	0.0998649	0.0719788	0.210559	0.114246
Deserts & Xeric Shrublands	0.270537	0.1408	0.399897	0.137276
Temperate Broadleaf & Mixed Forests	0.147866	0.132442	0.305054	0.22418
Deserts & Xeric Shrublands	0.461629	0.20158	0.656991	0.2257
Temperate Broadleaf & Mixed Forests	0.372848	0.149415	0.57369	0.218367
Temperate Broadleaf & Mixed Forests	0.185338	0.139333	0.341952	0.219457
Deserts & Xeric Shrublands	0.0485	0.033646	0.0815994	0.0845378
Tropical & Subtropical Moist Broadleaf Forests	0.26697	0.059911	0.380379	0.0833628
Tropical & Subtropical Moist Broadleaf Forests	0.39	0.126735	0.506667	0.188431
Deserts & Xeric Shrublands	0.344133	0.129764	0.492867	0.164489
Tropical & Subtropical Moist Broadleaf Forests	0.285774	0.162741	0.382013	0.2252
Tropical & Subtropical Moist Broadleaf Forests	0.467949	0.151931	0.582308	0.169586
Tropical & Subtropical Moist Broadleaf Forests	0.250094	0.153903	0.403333	0.204484
Tropical & Subtropical Dry Broadleaf Forests	0.362889	0.175877	0.445222	0.178833
Tropical & Subtropical Moist Broadleaf Forests	0.401973	0.288389	0.586009	0.251661
Tropical & Subtropical Moist Broadleaf Forests	0.525	0.162826	0.591667	0.19575
Tropical & Subtropical Grasslands, Savannas & Shrublands	0.40188	0.222222	0.50757	0.213822
Tropical & Subtropical Moist Broadleaf Forests	0.383215	0.211533	0.49852	0.236984
Flooded Grasslands & Savannas	0.492261	0.210115	0.641585	0.18112
Tropical & Subtropical Grasslands, Savannas & Shrublands	0.266237	0.100456	0.377957	0.142457
Tropical & Subtropical Moist Broadleaf Forests	0.3677	0.187547	0.534473	0.246184
Temperate Broadleaf & Mixed Forests	0.0418561	0.0386144	0.0806832	0.0701526
Temperate Grasslands, Savannas & Shrublands	0.244292	0.101786	0.335694	0.125712
Temperate Broadleaf & Mixed Forests	0.191254	0.120712	0.331013	0.15789
Tropical & Subtropical Moist Broadleaf Forests	0.49654	0.234097	0.646034	0.249836
Mangroves	0.16443	0.0930561	0.309932	0.224156
Tropical & Subtropical Grasslands, Savannas & Shrublands	0.305384	0.134563	0.486264	0.198498
Deserts & Xeric Shrublands	0.138684	0.109837	0.25166	0.154269
Tropical & Subtropical Grasslands, Savannas & Shrublands	0.36595	0.123559	0.57385	0.213409
Tropical & Subtropical Grasslands, Savannas & Shrublands	0.3087	0.13055	0.461131	0.177547
Tropical & Subtropical Grasslands, Savannas & Shrublands	0.287583	0.12951	0.483049	0.167636
Tropical & Subtropical Grasslands, Savannas & Shrublands	0.134705	0.0654412	0.333456	0.153044
Tropical & Subtropical Grasslands, Savannas & Shrublands	0.230521	0.0915059	0.371639	0.143559
Tropical & Subtropical Grasslands, Savannas & Shrublands	0.27296	0.129156	0.466934	0.231191
Tropical & Subtropical Grasslands, Savannas & Shrublands	0.199268	0.0857961	0.359032	0.125757
Tropical & Subtropical Grasslands, Savannas & Shrublands	0.23757	0.1171	0.425317	0.205781
Tropical & Subtropical Grasslands, Savannas & Shrublands	0.189923	0.112249	0.375692	0.195581
Tropical & Subtropical Grasslands, Savannas & Shrublands	0.25383	0.116943	0.431002	0.191072
Tropical & Subtropical Grasslands, Savannas & Shrublands	0.298099	0.135081	0.626775	0.204196
Tropical & Subtropical Grasslands, Savannas & Shrublands	0.265401	0.114037	0.502147	0.187393
Tropical & Subtropical Grasslands, Savannas & Shrublands	0.174268	0.0807665	0.240218	0.105593
Tropical & Subtropical Grasslands, Savannas & Shrublands	0.262179	0.074297	0.367308	0.132575
Tropical & Subtropical Grasslands, Savannas & Shrublands	0.246983	0.0971782	0.351887	0.174061
Tropical & Subtropical Grasslands, Savannas & Shrublands	0.303166	0.228951	0.426894	0.244342
Montane Grasslands & Shrublands	0.221392	0.203672	0.357268	0.242722
Tropical & Subtropical Grasslands, Savannas & Shrublands	0.220991	0.14739	0.32864	0.161597
Tropical & Subtropical Grasslands, Savannas & Shrublands	0.227356	0.224759	0.345455	0.257709
Montane Grasslands & Shrublands	0.268115	0.188906	0.409423	0.260088
Tropical & Subtropical Grasslands, Savannas & Shrublands	0.486667	0.110629	0.623846	0.179922
Tropical & Subtropical Grasslands, Savannas & Shrublands	0.40814	0.115525	0.600103	0.203898
Tropical & Subtropical Grasslands, Savannas & Shrublands	0.431977	0.153025	0.56339	0.179783
Tropical & Subtropical Moist Broadleaf Forests	0.254178	0.0754934	0.355851	0.130852
Tropical & Subtropical Grasslands, Savannas & Shrublands	0.410136	0.151068	0.526689	0.227366
Tropical & Subtropical Grasslands, Savannas & Shrublands	0.305624	0.299677	0.321224	0.253579
Tropical & Subtropical Grasslands, Savannas & Shrublands	0.384492	0.165141	0.491889	0.222521
Tropical & Subtropical Moist Broadleaf Forests	0.280248	0.0914568	0.447541	0.133775
Tropical & Subtropical Grasslands, Savannas & Shrublands	0.235097	0.213216	0.345942	0.272063
Tropical & Subtropical Dry Broadleaf Forests	0.218062	0.0794563	0.297171	0.106213
Tropical & Subtropical Moist Broadleaf Forests	0.0851166	0.0642394	0.120495	0.0650036
Tropical & Subtropical Moist Broadleaf Forests	0.176186	0.115981	0.286746	0.15951
Tropical & Subtropical Moist Broadleaf Forests	0.159926	0.0994694	0.207844	0.132587
Tropical & Subtropical Moist Broadleaf Forests	0.135348	0.125554	0.218474	0.155207
Deserts & Xeric Shrublands	0.303935	0.112651	0.376371	0.133154
Montane Grasslands & Shrublands	0.127899	0.0846814	0.202266	0.141548
Tropical & Subtropical Dry Broadleaf Forests	0.271375	0.178294	0.426468	0.257672
Tropical & Subtropical Moist Broadleaf Forests	0.426667	0.192502	0.53463	0.203815
Tropical & Subtropical Moist Broadleaf Forests	0.165651	0.106533	0.286837	0.168914
Tropical & Subtropical Moist Broadleaf Forests	0.189323	0.156295	0.208782	0.132402
[truncated: 136,576 more rows]

## Sheet: Supplementary Figure 4
biome	mean_rcp45_disappearingclimate_regional	mean_rcp85_disappearingclimate_regional	mean_rcp45_disappearingclimate_global	mean_rcp85_disappearingclimate_global
[truncated: 137,735 more rows]

[truncated: 5 more sheets: Supplementary Figure 5a, Supplementary Figure 5b, Supplementary Figure 6, Supplementary Figure 7, Supplementary Figure 8]
